# Supplementary material for: Psychological richness as a distinct dimension of well-being: Links to mental, social, and physical health
Source: PLoS One. 2025 Jun 18;20(6):e0326528. doi: 10.1371/journal.pone.0326528 (PMC12176124; doi:10.1371/journal.pone.0326528)
Supplement: S1 Dataset — (CSV) [file pone.0326528.s004.csv]

N_ID	AGE	GENDER	MARITAL	CHILD	INCOME	WORK	LADDER	BIG5_ex	BIG5_agg	BIG5_cons	BIG5_neu	BIG5_ope	EgoRe	HEMA_eud	HEMA_hed	HEMA_rel1	Sub_Happiness	PA	NeA	PRL	Fulfillment	LeisureBS	CHIIKI_year	CHIIKI_satis	CHIIKI_intention	KINJYO_1	KINJYO_2	SR_1	SR_2	SP_1	SP_2	SP_3	SP	admiS	subi_po	subi_ac	subi_co	subi_tr	subi_fa	subi_so	subi_pr	subi_in	subi_il	subi_de	subi_ne	Mobility1	Mobility1_1	Mobility2	Mobility2_1
1	31	2	2	3	2	1	8	4	4	4	4	4	2.928571429	4	4	4	2.25	3	3	4	3	3	2	3	2	1	1	4	4	0	0	0	0	3	2	2	2	2	2	2	NA	2	2	1.666666667	1.666666667	2	NA	2	NA
2	53	1	2	3	NA	7	9	4	4.5	5	3.5	3.5	3.071428571	4.75	4.666666667	4.75	2.75	2.833333333	3	4.076923077	3	2.8125	4	4	2	1	2	2	1	0	0	0	0	2.125	1	1	1	1.333333333	1	1	NA	1	1	1	1	1	1	1	4
3	54	1	1	2	4	5	6	3.5	5.5	3.5	4	3.5	2.428571429	4	4.333333333	3.5	3.25	3.166666667	3.166666667	3.769230769	4	3.3125	4	2	2	1	3	2	2	0	0	0	0	3.4375	2.333333333	1.333333333	2.333333333	2	2.333333333	1.666666667	2	2.142857143	2	2	2	2	NA	2	NA
4	37	1	1	1	4	1	8	4	4	4.5	4	3	2.428571429	4.75	4.666666667	3.5	2	3.333333333	3.666666667	4.384615385	3.333333333	2.5	2	2	1	3	1	4	3	0	0	0	0	4.5625	1.666666667	1.333333333	1.666666667	2.333333333	2.666666667	2.333333333	1.666666667	2.142857143	2.333333333	1.333333333	2.666666667	1	4	1	4
5	45	2	1	1	5	1	5	3.5	3.5	3.5	3.5	3.5	2.928571429	4.5	4.333333333	4.5	3	4	3.5	3.923076923	3	3.1875	2	3	2	1	1	3	3	0	0	0	0	6	2	2	2.333333333	2	2	2	2	2	2	2	2	1	4	1	4
6	40	2	2	3	1	7	9	4.5	3	3.5	5.5	4	2.214285714	4	5	5	1.75	2	4	4.076923077	2	3.1875	3	3	3	1	1	2	2	0	0	0	0	3.0625	1	1.333333333	1.333333333	1.333333333	1.666666667	1.666666667	NA	2.857142857	2	1.666666667	3	1	1	1	1
7	36	2	2	3	3	1	3	6	7	6.5	4.5	7	3.071428571	5.5	5.333333333	1	4	5	3.333333333	6.538461538	5	1.125	1	4	1	1	1	1	1	0	0	0	0	5.4375	3	1.333333333	2	2	1.666666667	1.333333333	NA	2	1.166666667	1	1	1	4	1	4
8	41	1	2	3	3	1	6	4	4	4	4	4	1.142857143	5	5.333333333	5.25	2.75	3.333333333	2.833333333	4	3	2.875	4	1	3	2	2	5	3	0	0	0	0	6	1.666666667	1.333333333	1.666666667	1.333333333	1.333333333	1	NA	1.285714286	1.5	1.333333333	1.666666667	1	4	1	4
9	51	2	2	2	5	1	4	5.5	5.5	4.5	3	5	3.357142857	5.75	5.333333333	3.75	3.25	5	2.333333333	5.923076923	4.333333333	1.4375	4	5	1	3	3	5	3	1	1	1	1	1.375	2.666666667	2.666666667	3	2.333333333	2.333333333	2.333333333	1.5	1	1.166666667	1	1	1	4	1	4
10	33	2	2	3	2	1	6	3	5	4	2.5	3.5	2.428571429	4.5	3.333333333	4	2.5	3.333333333	3.333333333	4.307692308	3	3	1	5	1	1	1	3	2	1	0	0	0.333333333	1.9375	1.333333333	2.333333333	2.333333333	1.666666667	1.666666667	2	NA	1.714285714	1.833333333	1.666666667	1	1	4	1	2
11	24	2	2	3	2	1	7	4	4	3	4	4	2.142857143	4	4	4	2	3.166666667	3.666666667	2.923076923	2	3.0625	1	4	2	1	1	1	1	0	0	0	0	6.9375	1.333333333	1	1	1	1	1	NA	1.142857143	1	1	1	2	NA	2	NA
12	40	2	2	3	2	1	7	4.5	4.5	3.5	4	3.5	2	3	3	3.25	2.5	3.333333333	3.333333333	4.692307692	3	3.125	4	1	2	2	2	3	2	0	0	0	0	5.8125	2.666666667	2.333333333	2.333333333	3	2	2.333333333	NA	2.571428571	2.833333333	2.333333333	2.333333333	1	4	1	4
13	36	2	1	1	NA	3	6	2.5	3.5	4	4	4	2.571428571	3.75	4	4.25	2.75	3	3.166666667	4.307692308	3	3.1875	2	3	2	2	2	1	1	0	0	0	0	3.6875	2	2	2	2	2.333333333	2.666666667	2.666666667	2.142857143	2.166666667	2	2	2	NA	2	NA
14	52	1	2	3	1	2	8	2	5	2.5	5.5	3	2	2.75	3.666666667	5	2	2.333333333	3.5	2.461538462	2	3.75	1	2	3	2	2	3	3	0	0	0	0	3.1875	1	1	1	1	1.333333333	1	NA	1.142857143	1.5	1	2.333333333	1	4	1	4
15	45	1	2	3	2	1	6	4	4.5	4	4	4	2.571428571	4	4.333333333	4	2	3	2.833333333	3.846153846	3.333333333	2.9375	4	3	1	3	2	3	3	0	0	0	0	3.3125	1.333333333	1.666666667	1	1.666666667	1	1	NA	1.285714286	1.166666667	1.333333333	1	1	4	1	4
16	54	1	1	3	NA	1	6	4	4	4	4	4	2.142857143	4	4	4	2.75	3	3	4	3	3	4	2	3	1	1	3	2	0	0	0	0	3.6875	2	2	2	2	2	1.333333333	2	1.428571429	1.833333333	1.666666667	2	1	4	1	4
17	39	1	1	1	3	1	4	4	4	4	4	4	2.642857143	4	3.666666667	3.5	2.5	2.833333333	2.833333333	4.076923077	3.333333333	3.125	1	3	2	1	2	4	3	1	0	0	0.333333333	3.625	2	2	2	2	2	1.666666667	2	2	2	2.333333333	2	2	NA	2	NA
18	37	2	2	3	NA	1	6	2	5	6	3	3.5	2.714285714	6	6	6	2.5	3.833333333	2.666666667	4.230769231	3.333333333	2.6875	2	3	2	2	2	5	4	0	0	0	0	2.5	1.666666667	1.666666667	2	1	2	2	NA	1.571428571	1.5	1.666666667	1.666666667	2	NA	1	3
19	42	1	2	3	6	1	6	1	6	4.5	2	6.5	3	5.25	5	5.25	2.25	3.333333333	3.833333333	3.769230769	3	1.75	4	5	1	2	2	3	3	0	0	0	0	2.8125	2	1.333333333	2	1	2	2.333333333	NA	1.285714286	1.5	1.666666667	1.333333333	1	4	1	4
20	49	2	2	3	3	2	4	3	6.5	6	2.5	3	2.714285714	5.75	5	5	3.75	4.833333333	1.5	5	5	1.5	2	5	1	2	2	3	3	0	0	0	0	2.125	2.666666667	2.333333333	2.666666667	2.333333333	3	3	NA	1	1.166666667	1.333333333	1.333333333	1	4	1	4
21	25	1	2	3	NA	7	7	4	4	3.5	4	4.5	2.5	7	7	7	1.5	4	4	3.461538462	3.333333333	2.9375	3	1	3	1	1	1	2	0	0	0	0	6	2	1.333333333	1.333333333	2	1.333333333	1.666666667	NA	2.428571429	1.666666667	2.333333333	2.333333333	1	4	1	1
22	52	2	1	3	6	7	6	4.5	6	5	4	3	2.428571429	5	5.333333333	5.5	2.5	3.666666667	3.166666667	4.153846154	3	2.5625	3	4	1	3	3	3	3	0	1	0	0.333333333	2.9375	1.666666667	1.666666667	2	1	1.333333333	2	1	1	1.5	1	1.333333333	1	4	1	2
23	48	2	1	3	3	2	6	3	4.5	5	3	3.5	2.285714286	4	4.666666667	4.75	2.75	2.666666667	3.833333333	3.153846154	2	3.1875	1	3	2	2	2	1	2	0	0	0	0	5.625	1.666666667	1.333333333	2	1	2	2	3	1.714285714	1.333333333	1.333333333	1.666666667	1	1	1	4
24	56	1	1	2	5	1	5	2	3.5	3.5	5	3.5	1.642857143	3.75	4	3.75	2	3	3	3.692307692	2.666666667	2.9375	4	3	1	2	3	2	2	0	0	0	0	5.875	2.333333333	2.666666667	2.333333333	2	2.333333333	2.333333333	2	2.571428571	1.833333333	1.666666667	2.666666667	1	4	1	3
25	25	2	2	3	2	3	8	3.5	4	2.5	4.5	4	2.571428571	4.5	4	4.5	2.5	2.833333333	3	4	2.666666667	3.3125	2	3	1	2	2	3	3	0	0	0	0	3.9375	2	2	2	1.666666667	2.333333333	2	NA	2.142857143	2.166666667	2	2	2	NA	2	NA
26	63	1	1	1	4	1	5	2	4.5	5	2.5	3.5	2.571428571	4.5	4.666666667	5	2.5	3.166666667	3.666666667	2.538461538	2.666666667	3.5625	4	3	1	2	2	1	3	0	0	0	0	3.1875	1.666666667	1.333333333	2	1	1	1.666666667	1	1.714285714	1	1	1.333333333	1	4	1	4
27	47	1	2	3	1	7	4	2.5	5.5	4.5	3.5	4.5	2.571428571	3.25	3.333333333	4.25	2.25	2.666666667	2.666666667	3.076923077	3.333333333	2.875	4	3	1	1	2	2	2	0	0	0	0	2.5	2	1.666666667	1.666666667	1.666666667	2	1.666666667	NA	1.857142857	2	1.666666667	2	1	4	1	4
28	44	2	1	3	3	1	7	3	3.5	4.5	7	3	1.642857143	4	4	3	1.25	2.333333333	4.333333333	1.923076923	1.333333333	3.625	4	3	2	2	1	5	3	0	0	0	0	3.1875	1	1.333333333	1	1.333333333	2.666666667	1.333333333	3	3	2.333333333	1.666666667	3	1	4	1	3
29	57	1	1	2	6	1	7	2	4.5	4	4	3	1.714285714	4	5.666666667	6	1.25	3	4	3.076923077	1	3.3125	1	2	3	1	1	1	2	0	0	0	0	4.5625	1	1	1	1	1.666666667	2	2.333333333	2.428571429	2.166666667	1.333333333	2.666666667	1	4	1	4
30	45	1	2	3	2	6	6	4	4	4	4	4	2.428571429	4	4	4.25	2.25	3	3	3.923076923	3	3	4	3	2	2	2	3	3	0	0	0	0	4.3125	1.666666667	1.333333333	1.666666667	1.666666667	1.666666667	1.666666667	NA	1.857142857	1.833333333	1.333333333	1.666666667	1	4	1	3
31	55	2	2	3	NA	1	5	5	4.5	5	4.5	4	2.785714286	5	5	4.75	2	2.166666667	4.5	3.769230769	3.333333333	2.875	4	4	1	1	1	3	3	0	0	0	0	3.125	1	1	1.333333333	1.333333333	1.333333333	2	NA	2	2.166666667	1.666666667	2.333333333	1	4	1	4
32	64	2	1	2	4	2	4	5.5	6	3	2	2	2.642857143	7	7	7	4	5	1	3.846153846	4.666666667	2.4375	4	4	1	2	2	4	3	0	1	0	0.333333333	3	2.666666667	2	2.333333333	2.333333333	3	2	1.666666667	1.142857143	1.166666667	1.333333333	1	1	4	1	4
33	63	1	2	2	6	6	2	6	7	7	1	7	3.857142857	7	7	7	4	5	1.166666667	7	5	2.875	4	5	2	2	4	4	4	0	0	0	0	3.9375	3	3	3	2.666666667	3	3	3	3	3	3	3	1	4	1	4
34	55	2	1	1	6	7	2	4	5	5.5	3	3	1.928571429	6	6.333333333	6.75	3.25	3.666666667	1.833333333	3.692307692	3	2.25	4	4	1	3	4	2	2	1	0	0	0.333333333	2.625	2	2	2	1.666666667	2.333333333	2	2.333333333	1.142857143	1.833333333	1	1.333333333	1	4	1	4
35	50	1	1	3	2	1	6	4	4	4	4	4	2.928571429	4.25	4	4	2.25	3	3.166666667	4.076923077	3	2.9375	4	3	2	1	1	1	1	0	0	0	0	6.9375	1	1	1	1	1	1	1	1	1	1	1.333333333	2	NA	2	NA
36	45	1	2	3	NA	1	5	2.5	4	3.5	4.5	4	2.714285714	4	4.333333333	4.25	1.5	2.333333333	4.5	2.769230769	2	2.9375	4	1	3	1	3	2	1	0	0	0	0	5.1875	1.333333333	2	1.666666667	2	1.666666667	1.666666667	NA	1.714285714	1.666666667	1.666666667	1.666666667	1	3	1	3
37	50	1	2	3	3	1	6	4	4	5.5	4	4.5	2.928571429	5	5	5	2.5	4.166666667	1.666666667	5.153846154	4	2.6875	4	4	1	2	2	3	3	0	0	0	0	1.6875	2	2	2	2	2	2	NA	2	2	2	2	1	4	1	4
38	33	2	2	3	3	1	2	5	6	4	3.5	3	2.928571429	4.75	5	5.25	2.75	4	3	4.923076923	3.666666667	2.8125	4	4	1	4	3	3	3	0	0	0	0	3.5	2	1.666666667	2	2	1.333333333	1.666666667	NA	1.428571429	1.5	2	1.666666667	1	4	1	4
39	41	1	1	1	4	1	6	4.5	4.5	3	2.5	3.5	2.571428571	4	4.666666667	4.5	3.25	4	2.5	4.307692308	3.666666667	2	4	3	1	2	3	3	4	1	0	0	0.333333333	4.625	3	2.333333333	3	1.333333333	2.333333333	2	1.666666667	1	1	1.333333333	1	1	4	1	1
40	60	1	1	1	2	4	3	3	4	3	4.5	3	2.642857143	5.5	6.333333333	6.5	3.25	3.833333333	2.666666667	5	4.333333333	2.9375	3	5	1	2	2	2	2	0	0	0	0	2.3125	2.666666667	3	3	3	3	2.666666667	3	2.857142857	2.833333333	2.666666667	3	1	4	2	NA
41	18	1	2	3	NA	7	4	4.5	4	4	4.5	4	2.785714286	4	4	4	2.5	3	3.166666667	2.692307692	3	3	3	3	2	3	3	4	3	0	0	0	0	7	1	1	1	1	1	1	NA	1.142857143	1	1	1	1	4	1	4
42	54	1	1	2	2	1	8	2.5	5.5	5.5	4	3.5	2.5	4.5	5	5.25	2.5	3.166666667	4	3.846153846	2	3.3125	4	4	1	2	3	4	2	0	0	0	0	4.25	1.666666667	1.333333333	1.666666667	1	1.333333333	1.666666667	1	2	1.5	1	1.666666667	2	NA	1	2
43	36	1	2	3	NA	1	6	3.5	4.5	4.5	4	5.5	3.428571429	4.75	4.666666667	5	2.75	4	3.666666667	5.538461538	4	2.875	1	1	3	2	2	2	2	0	0	0	0	2.9375	1.333333333	2	1.666666667	2	2	2	NA	2	1.833333333	1.666666667	2	1	1	1	4
44	46	1	2	3	2	1	10	1.5	7	2.5	5.5	2	1.642857143	1.75	4	4.75	1.25	1	3.333333333	1.923076923	1	3.1875	4	4	1	3	3	2	3	0	0	0	0	7	1	1	1.333333333	1	3	2.333333333	NA	2	2.833333333	1.333333333	3	1	4	1	4
45	45	2	1	3	4	1	6	3.5	4	4.5	4.5	4	2.214285714	4.25	4	4	2.75	3	3	4.076923077	3	3.0625	3	3	2	2	1	4	3	0	0	0	0	3	1	1	1	1	1	1	1	1.285714286	1	1	1.666666667	2	NA	1	3
46	45	2	1	1	3	7	7	3.5	4.5	3	5	4	2.571428571	4.5	4.666666667	4	2	3.666666667	3.666666667	4.307692308	3	2.375	3	3	2	2	2	2	3	0	0	0	0	3.125	1.666666667	1	1.333333333	1	1.666666667	2	1.666666667	1.714285714	1.5	1	1.666666667	1	4	1	4
47	57	1	2	3	2	1	4	2.5	5	5	2.5	4.5	2.5	5	5	5	2.25	1.833333333	1	4	2.666666667	2.9375	4	3	1	2	2	2	2	0	0	0	0	2.9375	1	1	1.333333333	1	1	1	NA	1	1	1	1.333333333	1	4	1	4
48	47	1	2	3	2	1	9	1.5	4.5	3.5	4	3	2.142857143	4	4	5	1.75	3	3.333333333	3.230769231	2.666666667	1.6875	4	3	2	1	1	1	1	0	0	0	0	6	1.333333333	1.333333333	1	1	1	1	NA	1.142857143	1	1	1.333333333	1	4	1	4
49	48	2	2	3	1	7	9	3.5	5	3	4	4.5	1.928571429	4.5	6	6	1.75	2.833333333	2	3.692307692	1.666666667	3.0625	4	5	1	1	3	1	1	0	0	0	0	7	1	1	1.333333333	1.333333333	1.333333333	2	NA	1.285714286	1	1	1.333333333	1	4	1	4
50	52	1	2	3	3	6	8	4	4.5	5.5	5.5	4.5	2.357142857	4.5	4	4.25	1	1.666666667	4.333333333	4.384615385	1	3	4	4	1	2	3	3	3	0	0	0	0	5.8125	1	1.333333333	2	1.666666667	2	2	NA	2.571428571	2.5	1.666666667	3	1	3	1	3
51	47	1	1	1	6	1	7	2	5.5	5.5	6.5	3.5	2.357142857	4.75	5	5	2	3.666666667	4.833333333	4.384615385	3	2.1875	3	4	1	1	3	3	3	0	0	0	0	3.1875	2	1.333333333	2	1.666666667	2	2	1.666666667	2.428571429	2	1	2.333333333	1	4	1	2
52	52	1	1	1	4	1	8	4	5.5	1.5	6	2.5	2	3.5	4	4	2	1.333333333	3.5	2.076923077	1	3	4	3	2	2	2	2	2	0	1	0	0.333333333	4.125	1.333333333	1	1	1	1	1	1	1.142857143	1.166666667	1.666666667	1	1	4	1	4
53	65	2	1	2	NA	7	4	5.5	4	6	3	4.5	2.857142857	4.5	4.666666667	4.75	3.25	4	1	5.230769231	4	1.9375	4	5	1	2	2	3	4	0	1	0	0.333333333	3	2.666666667	2	1.666666667	1.666666667	2.333333333	2	1.333333333	1	1.166666667	1	1	1	4	1	4
54	46	2	2	3	NA	1	7	5	4	4	2.5	5.5	1.928571429	4	3.666666667	4	2.25	3	2.833333333	3.769230769	3	2.9375	4	3	2	1	1	2	1	0	0	0	0	6.5	2	2	2.333333333	2.666666667	2.333333333	2	NA	2	2.166666667	2.333333333	2.333333333	2	NA	1	4
55	54	1	1	1	3	7	3	4	4	4	4	4	3	5.5	5.666666667	6	2.75	4	4	6	4	2.875	4	2	1	2	3	4	3	0	0	0	0	5	2.333333333	2	2	2	2.333333333	2.333333333	2.333333333	2.142857143	2.166666667	2.333333333	2	2	NA	2	NA
56	43	2	2	1	NA	1	5	5.5	7	5.5	1.5	5	3.428571429	4.75	5.333333333	4.75	3	4.5	3.833333333	5.153846154	3.333333333	3.125	4	3	1	3	3	4	3	0	1	0	0.333333333	3.9375	2	2.333333333	2	2	2.333333333	2	2	2.428571429	2.333333333	2	2.666666667	1	2	1	1
57	51	1	2	2	2	1	8	2.5	7	5	4.5	2	2.071428571	3.75	4	6.5	1	1.333333333	4.166666667	1.538461538	2	3.125	4	2	2	2	2	2	2	1	0	0	0.333333333	2.9375	2	2	2	2	2	2	2	2	2	2	2	1	1	1	4
58	51	2	1	3	2	7	8	4	6	2	5.5	2	2.571428571	6	6	6	2.25	4	4	5	3	2.875	4	5	1	3	2	2	3	0	0	0	0	3.0625	2	2	2	2	2	2	2	2.142857143	2.166666667	2	2	1	4	1	4
59	64	2	2	3	4	1	6	4.5	7	1.5	4.5	3	3.285714286	6.75	7	7	2	2.833333333	2.833333333	5.692307692	3.333333333	3.1875	4	5	1	1	1	2	2	0	0	0	0	1.625	2.333333333	2.666666667	3	2.666666667	3	3	NA	3	2.666666667	3	2.333333333	2	NA	1	2
60	46	2	1	1	NA	2	6	4	3	5	4	4	2.5	3	3	3	2.75	3	3	1	3	2.8125	3	4	1	3	3	4	4	0	0	0	0	2.9375	1.333333333	1.333333333	1.333333333	1.333333333	1.333333333	1.666666667	1	1.285714286	1.333333333	1.666666667	1	2	NA	1	3
61	26	2	1	1	3	2	8	6	4.5	4.5	4.5	4	2.357142857	5.25	4.666666667	5	1.75	3	3	1.769230769	2	3.3125	4	3	2	3	2	3	2	0	0	0	0	3.375	1.333333333	1	2.666666667	1.333333333	3	2.666666667	2	1	1.166666667	1.666666667	1.666666667	1	4	1	4
62	49	1	1	1	NA	1	5	5	4	4	4	4	2.142857143	4	4	4	2.75	3	3	4	3	3	3	3	2	1	2	1	2	0	0	0	0	3	1	1	1	1	1	1	1	1	1	1	1	1	4	1	4
63	55	1	2	3	2	7	6	2.5	5	2	2	5	2.785714286	5.5	6	5.75	3.75	4.833333333	1	5.692307692	4.333333333	2.875	2	5	2	2	2	4	2	0	0	0	0	5.25	2.666666667	1.333333333	3	2.333333333	2	2	NA	1	1	1	1	2	NA	1	4
64	56	1	1	1	6	1	4	3.5	4.5	4	3.5	4.5	3	4.25	4.333333333	4.25	2.75	2.833333333	2.833333333	4.538461538	3.666666667	3	4	4	1	3	3	3	4	1	0	0	0.333333333	2.9375	1.666666667	1.333333333	1	1.666666667	2	2	1.666666667	1.714285714	1.5	1.333333333	1.333333333	1	4	1	4
65	58	2	1	3	1	7	3	5	6	7	5	5	2.714285714	6.25	5.666666667	5.75	3.75	4	4.666666667	4.076923077	5	3.3125	1	5	1	3	3	3	2	0	1	1	0.666666667	3.8125	2.666666667	2.333333333	1.666666667	1.666666667	2.333333333	2	3	2.285714286	1.5	1.333333333	1.333333333	1	4	1	4
66	40	2	1	1	4	2	7	5	3.5	4	5	5	2.714285714	3	3.666666667	3.75	2.5	3.5	3.5	4.230769231	3	3	4	3	1	1	1	1	1	0	0	0	0	4.5625	2.333333333	2	1.666666667	2.666666667	2.666666667	1.666666667	2	2.571428571	2.5	2	2	1	4	1	4
67	55	1	1	1	5	1	5	5.5	5.5	5	2.5	5	3.214285714	5.75	5.333333333	4.75	3	4.333333333	2.166666667	5.307692308	4	2.5	4	4	1	3	4	4	4	1	1	1	1	2.25	2	2	2	1.666666667	2	2	1.666666667	1.142857143	1.166666667	1.333333333	1.333333333	1	4	1	4
68	45	1	1	1	6	1	5	2.5	6.5	4	2.5	2.5	2.5	4.25	6	6.5	2.75	3.333333333	1.833333333	2.923076923	2.666666667	3.0625	4	4	2	2	2	3	2	0	1	0	0.333333333	3.0625	1.666666667	2	1.666666667	1	2	2	1	1.285714286	1.5	1.666666667	2	1	4	1	4
69	41	2	1	3	5	2	3	3.5	5	2.5	5.5	4.5	2.714285714	4.75	6	6	2.75	4	4.166666667	5.692307692	4	2.125	4	2	2	2	2	2	2	1	0	0	0.333333333	2.4375	2.333333333	2	2	2	2.333333333	1.666666667	3	2.285714286	1.666666667	1.333333333	1.666666667	1	4	1	4
70	53	2	1	3	1	2	8	5	5.5	3.5	5.5	3.5	2.285714286	4.5	5	5.75	1.25	1	3.333333333	2.769230769	1	3.5625	4	1	2	1	2	1	5	0	0	0	0	5.1875	1	1	1.333333333	1	1.333333333	1	3	2	1.833333333	1.333333333	3	1	4	1	4
71	26	2	2	3	NA	2	3	4	4	3.5	4	4	2.5	4	4.333333333	4	2.5	3.5	3.166666667	4.307692308	3	2.875	1	3	2	1	2	5	5	0	0	0	0	3	2	2	2	2.333333333	2.333333333	2	NA	2.142857143	2	2.333333333	2	2	NA	1	1
72	48	2	2	2	2	3	8	1.5	3.5	5.5	3	1.5	2.071428571	4.25	4.333333333	5.75	2.25	3.333333333	3	3.230769231	2.333333333	3.5625	4	3	2	1	2	1	2	0	0	0	0	5.375	1.333333333	2	2	1.666666667	1.333333333	2.333333333	1.5	2	2	2	3	1	4	2	NA
73	48	2	1	1	6	8	3	2	6	5.5	3	5.5	2.642857143	4.75	4.666666667	4.5	3	4	2.166666667	4.076923077	3	3.3125	4	4	1	2	2	3	3	0	1	0	0.333333333	6.125	2	2	2	1.333333333	2	2	1.666666667	1	1	1.333333333	1	1	4	1	4
74	39	2	1	1	2	6	9	3	6	3	3	3.5	2	3.25	5.333333333	6.25	2.25	3.333333333	2.5	2.384615385	2.333333333	3	3	2	2	3	4	3	2	0	1	0	0.333333333	4.75	1.333333333	1.666666667	1	2	1.666666667	1.666666667	2	1.142857143	1.333333333	1	2	1	4	1	4
75	44	1	2	3	3	7	7	3	5	3.5	4	4	2.714285714	5.25	5.333333333	5.5	2.5	4.333333333	4	3.384615385	4.333333333	2.5	4	4	2	3	2	2	2	0	0	0	0	2.875	2	1.666666667	1.666666667	1.333333333	1.666666667	2	NA	1.571428571	1.166666667	1.333333333	1.666666667	1	4	1	4
76	41	2	2	3	4	2	4	4	4.5	5	4.5	3	2.571428571	4	4.666666667	4.5	2.75	4	3.5	2.769230769	3.333333333	2.8125	4	3	2	2	2	3	3	0	0	0	0	3	1.666666667	1.333333333	1.666666667	1.666666667	2.666666667	2.666666667	NA	2	1.333333333	2.333333333	3	1	4	1	3
77	47	2	2	3	3	1	5	2	2.5	3	5.5	2	1.571428571	2.75	5	6.75	2.75	2.166666667	3.166666667	2.923076923	2.666666667	2.3125	4	3	2	1	3	5	5	0	0	0	0	1.125	2	2	2	2	2	2.333333333	NA	2	1.666666667	1.666666667	2	1	4	1	4
78	67	1	1	2	4	7	4	4	6.5	5	3	5	2.428571429	4.5	5.333333333	5	3	4.333333333	2	4.076923077	4	2.9375	4	4	1	3	4	3	3	1	1	0	0.666666667	3.1875	2	2	2	2	2	2	2	1.571428571	1.5	1.666666667	1.666666667	1	4	1	4
79	55	1	2	3	1	6	10	3	4	3.5	2.5	4	2.357142857	3.5	4	3.5	2	2.5	2.5	3.384615385	2.333333333	3.125	4	3	2	2	2	1	2	0	0	0	0	3.0625	1	1.333333333	1.333333333	1.666666667	2	1.666666667	NA	1.285714286	1.166666667	1.333333333	2	1	4	1	4
80	43	1	1	1	5	1	5	2	6.5	5.5	4	6	2.714285714	5	5.666666667	5.75	1.75	2.333333333	3.666666667	3.615384615	2.666666667	1.875	3	4	1	2	3	2	3	0	0	0	0	4.875	1	1.666666667	2	1	2	2	1.666666667	1	1.833333333	1.666666667	1.333333333	1	4	1	4
81	57	1	1	1	4	1	4	5	5.5	4.5	4.5	4.5	2.857142857	2.75	3	3	3	3	3	3.846153846	3	3	3	3	2	2	3	2	2	0	0	0	0	3	1.666666667	2	1.333333333	1.666666667	2	2	2	2	1.833333333	2	2	1	4	1	4
82	48	1	1	1	3	1	4	4	4.5	3.5	3.5	4.5	2.642857143	4.75	5	5	2.25	2.833333333	2.666666667	3.923076923	3	3.125	3	3	2	2	2	3	3	0	0	0	0	3.3125	2	2	2	1.666666667	2	2	2	2.142857143	2.166666667	2	2	1	1	1	1
83	45	1	1	1	NA	2	5	3.5	4	4	4	3.5	2.785714286	4.75	4.666666667	4.75	2.5	3.166666667	3.333333333	4.538461538	3	3	4	3	1	3	3	3	3	0	0	1	0.333333333	3.3125	2	2	2.333333333	2.333333333	2.333333333	2.333333333	2	2	2	2	2.333333333	1	4	1	4
84	54	1	1	1	3	1	3	3	4.5	4	3	4	2.357142857	4	4.333333333	5	2.5	3.666666667	3	4.307692308	3.333333333	2.9375	4	3	2	2	3	3	3	1	1	0	0.666666667	3.25	2	2	2	2	2	2	2	2	2	1.666666667	2	1	2	1	3
85	60	1	1	2	4	1	7	4	4	2	5.5	3	2.214285714	3.5	4.333333333	5	2	2.833333333	4.166666667	3.615384615	2.333333333	2.8125	4	3	1	3	4	5	3	1	1	1	1	3.5625	1	1.333333333	1	1	1	1	2	1.857142857	1.666666667	1.666666667	1.333333333	1	4	1	4
86	34	2	2	1	1	7	5	5.5	4.5	5	2	4	2.5	4.75	6.333333333	7	2.75	3.5	2.833333333	3.307692308	3	2.875	4	3	1	2	3	4	5	0	0	0	0	2.875	2.333333333	2	2	2	2.666666667	2	2	2	1.833333333	2	2	2	NA	1	4
87	54	1	1	1	3	1	6	4	4	4	4	4	2.428571429	4	4	4	2.25	3	3.166666667	2.846153846	3	3.125	3	3	2	2	2	3	3	0	0	0	0	3	1	1	1	1	1	1	1	1	1	1	1	1	4	1	4
88	58	1	1	3	5	1	5	3	6	4	2	1	2.071428571	3.75	3.333333333	3.75	3	3.166666667	2.5	2.615384615	3	3	4	3	3	3	2	1	1	0	0	0	0	3	1.333333333	1	1.666666667	1.666666667	1.666666667	1.666666667	2	1.428571429	1.333333333	1.666666667	1.666666667	2	NA	2	NA
89	53	1	2	3	3	1	8	6	5.5	4.5	2.5	5.5	2.785714286	6.75	6.666666667	5	1.5	1.5	4.166666667	3.307692308	1.666666667	2.375	1	1	3	1	1	3	1	0	1	1	0.666666667	4.5	1	1.666666667	1.666666667	1.333333333	2	1	NA	1.857142857	1.833333333	1.666666667	2	1	4	1	4
90	48	1	2	3	NA	6	9	1	5	2.5	4	2.5	1.714285714	3.75	4.666666667	5	1	2.333333333	3.666666667	2.076923077	1.333333333	4.0625	4	4	2	2	2	1	2	1	0	0	0.333333333	3	1	1	1	1	2	1.666666667	NA	1.571428571	1.166666667	1	2	1	4	1	3
91	45	1	1	1	4	1	4	3	6	5	4	3	2.428571429	6.25	6	6	2.75	3.833333333	4	3.769230769	3	1.6875	2	4	1	2	2	2	3	0	1	0	0.333333333	2	2.333333333	2	2	1.666666667	2.333333333	2.333333333	1.666666667	1.571428571	1.166666667	1.666666667	1.666666667	2	NA	1	2
92	51	1	2	3	3	1	8	2.5	5	4.5	4.5	3	2.214285714	4.25	5	5	2	3.666666667	3.5	2.615384615	3	2.6875	4	5	1	3	3	2	3	1	0	0	0.333333333	3.1875	1.333333333	1.666666667	2	1.333333333	2.666666667	1.666666667	NA	2.142857143	1.5	2	2.666666667	1	2	1	3
93	27	2	1	3	3	7	6	5	5.5	2	5.5	2	2.428571429	4	4.666666667	5.25	3.25	4.333333333	2.666666667	3.538461538	3	2.875	1	5	2	2	2	3	3	0	0	0	0	1.625	2	1.666666667	2	2	2	2	1	1.857142857	1	1.333333333	1	1	4	1	3
94	22	2	2	3	5	1	4	4.5	3.5	4.5	3.5	4	3	4.5	4	5	2.5	3.333333333	3.5	4.615384615	3.666666667	3.125	2	3	2	2	3	3	3	1	0	0	0.333333333	4.25	2	2	1.333333333	1.666666667	1.666666667	1.666666667	NA	1.714285714	1.666666667	1.666666667	2.333333333	1	4	1	4
95	43	2	1	3	NA	1	4	4.5	4	4	5	4	2.357142857	4.75	5	5	3	3.5	3.5	4.153846154	3.666666667	3.0625	1	4	2	2	2	4	4	0	0	0	0	3	2.333333333	1.666666667	2	2.333333333	3	2.333333333	1	1.571428571	1.666666667	1.333333333	1.666666667	1	4	1	4
96	35	2	1	1	5	1	5	2	4.5	5.5	5.5	3.5	3.071428571	5.25	5.333333333	5.5	3.5	5	4	5.923076923	3.666666667	1.8125	4	5	1	2	3	2	3	1	0	0	0.333333333	3.9375	2.333333333	2.333333333	2	2.666666667	2.666666667	2.666666667	2	2	1.833333333	2	1.333333333	1	4	1	4
97	40	2	2	3	2	2	10	3.5	4	4.5	5	4	1.785714286	5.5	5.333333333	6	2	2.833333333	3	3.538461538	3	3.0625	4	3	1	1	1	1	1	0	0	0	0	3.3125	2.666666667	2	3	2.333333333	2	2.333333333	NA	2.142857143	2.5	2	2.333333333	1	2	1	2
98	70	1	1	3	2	7	6	4	4	4	4	4	3.642857143	7	7	7	3.25	5	4.833333333	4	1	3	4	5	1	1	1	3	3	0	0	0	0	7	3	2.666666667	3	3	3	3	3	2.857142857	2.833333333	3	3	1	4	1	4
99	50	1	1	3	5	1	6	4	4	3.5	4	4	2	4	4	4	2.5	3.166666667	3	4	3	2.8125	4	4	1	2	2	2	2	0	0	0	0	3	2	2	2	2	2	2	2	2	1.833333333	2	2	1	4	1	4
100	48	1	1	1	5	1	5	4	6	5.5	4	3.5	2.857142857	6	6.666666667	5	3.25	4	2.5	5.153846154	4	2.5	3	2	2	3	3	5	2	1	0	0	0.333333333	3.25	2	2.333333333	2	2	2	2	1.666666667	1.714285714	1.5	1.666666667	1.666666667	1	4	1	4
101	32	1	1	1	5	1	4	5	4	4.5	4	5	2.357142857	5	5	4.75	2.25	3.333333333	2.5	4.615384615	3	3	3	3	1	2	2	2	2	0	0	0	0	5.0625	1.666666667	2.333333333	2.666666667	2.666666667	3	2.333333333	2	2.142857143	2	2.333333333	2	1	4	1	4
102	33	2	1	1	3	2	4	4	4.5	3.5	4	5	2.642857143	4	4	3.75	2.5	2	1.833333333	5.153846154	4	3	3	4	1	3	4	3	3	1	0	0	0.333333333	4.375	2	2	2	2	2	2	2	2	2	2	2	1	4	1	4
103	54	NA	2	3	1	7	10	1.5	3.5	2	6	4	2.142857143	4.25	4.333333333	4.75	1.25	2.5	3.833333333	2.538461538	1	3.4375	3	4	2	1	1	1	1	0	0	0	0	3.4375	1	1.666666667	1	1	1	1	NA	2.714285714	2.5	1.333333333	3	1	4	1	4
104	44	2	1	2	NA	2	3	5	6	5	4.5	5	3	5.25	5	5	3	4	3.833333333	4.769230769	3.333333333	2.9375	3	2	3	2	2	4	3	0	0	0	0	3.875	2	2	2	1.333333333	2.333333333	2	2.333333333	1.857142857	1.5	2	2	1	4	1	4
105	40	2	1	3	5	1	6	4	5	4.5	2.5	3.5	2.428571429	3.75	4.333333333	5	2	3.5	3.666666667	3.923076923	3	3.125	4	4	1	2	2	3	1	0	0	0	0	2.3125	1.333333333	1	1.666666667	1	1	1	1	1	1	1	1.333333333	1	4	1	4
106	50	1	1	3	3	1	4	5	4	4	5.5	5	2.785714286	4.75	6	6.75	3	3.666666667	4	5.153846154	3	2.125	3	4	1	2	3	3	2	0	0	0	0	3.1875	2	1.666666667	2	2	2	2	2	1.857142857	1.5	1	1.333333333	1	3	1	4
107	36	2	1	3	4	1	6	4	3.5	3	4.5	4	2.357142857	4.25	4.333333333	5	3	3.666666667	4	4.846153846	2.333333333	2.6875	2	3	2	2	2	5	2	0	0	0	0	3.125	2	1.333333333	1.666666667	1.333333333	1.666666667	2	1	1.857142857	1.166666667	1.666666667	1.333333333	2	NA	1	4
108	42	1	2	3	4	1	4	3	6	5	1.5	4.5	2.714285714	6	6.666666667	5	3.25	4.333333333	1.333333333	5.615384615	4	1.375	4	5	1	2	1	2	2	0	0	0	0	1.875	2.666666667	2.333333333	2.666666667	2.333333333	2	2.333333333	NA	1.285714286	1	1.333333333	1	1	4	1	4
109	40	2	1	1	3	7	10	3	3.5	1	6.5	3.5	2.357142857	3.75	5	5	2	3	4.333333333	3.384615385	2	3.625	2	3	2	3	4	2	2	0	0	0	0	3.875	1	1	1	1.333333333	1.666666667	1.333333333	2.333333333	2.285714286	1.5	3	3	1	4	1	2
110	22	2	2	3	NA	8	8	5	4.5	4.5	3	3.5	2.428571429	4	3.666666667	4	2.25	2	2.5	4.076923077	2.333333333	2.875	1	3	3	1	1	5	4	0	0	0	0	3.5	1.666666667	2	2	2.333333333	2.333333333	2.333333333	NA	2.142857143	2.333333333	2.333333333	2.666666667	1	4	1	3
111	40	2	1	1	3	7	4	4.5	7	6.5	3	7	3.5	7	7	7	4	5	2.833333333	7	5	1.125	1	3	2	2	2	4	5	0	0	0	0	3.9375	3	2.666666667	3	2.666666667	3	3	2	1.142857143	1.333333333	1.666666667	1.666666667	1	4	1	4
112	50	1	2	3	3	1	4	6	6.5	4	2.5	6	2.714285714	4.75	5.666666667	5.25	2.5	4	3.666666667	5.230769231	3.333333333	2.4375	1	2	2	2	1	5	2	0	0	1	0.333333333	4	1.333333333	2	2	1	1.333333333	1.666666667	NA	1.428571429	1.166666667	1.333333333	1.333333333	1	1	1	4
113	62	1	1	1	3	7	8	4.5	5	4.5	3	5	2.714285714	3.5	5	2.25	3.5	3.166666667	2	5.923076923	2	2	4	4	2	2	2	2	2	0	0	0	0	3.375	2	1.666666667	2.333333333	1.333333333	1.666666667	2	2	1.285714286	1.333333333	1.333333333	1.666666667	1	4	1	3
114	69	1	1	2	3	3	4	3.5	6	6	4	3	2.714285714	5.25	5.333333333	5.25	3	4.666666667	1.666666667	3.153846154	3.666666667	2.4375	4	3	2	3	3	2	3	0	0	0	0	3.75	2	2	2	2	1.666666667	2	1.333333333	1.428571429	1	1.333333333	1	2	NA	1	4
115	41	2	2	3	NA	2	7	4.5	4	4	4	4	3	4	4	4	2.5	3	3	4	3	3	4	3	2	1	2	1	1	0	0	0	0	4	2	2	2	2	2	1.666666667	NA	2	2	2	2	1	3	2	NA
116	59	1	1	1	3	1	9	4	4.5	1.5	5	4.5	2.285714286	4	5	5	1	3.166666667	3.333333333	2.692307692	3	3.0625	1	3	2	2	1	2	2	0	0	0	0	3.9375	1.333333333	1.666666667	1	1	1.666666667	1	1.666666667	2	1.333333333	1.666666667	2	1	4	1	4
117	28	1	1	1	3	6	8	4	4	4	4	4	2.571428571	4	4	4	1.75	3	3.166666667	4	3	3	1	3	2	2	1	3	3	0	0	0	0	2.4375	1	1	1	1	1.333333333	2	1	1.285714286	1.5	1	2	1	4	1	4
118	42	1	2	2	3	1	6	4	3.5	3	4	4.5	2.5	4.5	4	4.5	2.75	3.666666667	3	4.769230769	3	3.0625	1	3	3	1	2	2	2	0	0	0	0	4	2.333333333	2.666666667	2	2.666666667	1.333333333	1.333333333	2.5	2.142857143	2.166666667	2	2	2	NA	2	NA
119	51	2	1	1	2	2	6	5	6	5	3	3.5	2.357142857	1	5	3.75	1.75	3.833333333	3	4	2.666666667	1.75	4	2	1	3	4	3	3	1	0	1	0.666666667	3.5	1.333333333	1.333333333	2	1.333333333	3	3	1.666666667	1.428571429	2.166666667	1.333333333	1	1	4	1	4
120	40	2	1	1	2	7	5	4.5	4.5	4	4	4	1.142857143	2.25	2	1.75	3	2	1.666666667	2.076923077	4	3.125	2	4	1	3	4	4	4	0	0	0	0	1.875	1.333333333	1.333333333	1	1.333333333	1.333333333	1.333333333	1.333333333	1.428571429	1.5	1	1	2	NA	1	4
121	50	2	2	3	6	1	6	2	5.5	3.5	4.5	2	2.142857143	4	4	4.75	2.25	4	3	3.307692308	4	2.4375	4	5	1	2	3	5	3	0	0	0	0	1.375	2	1.333333333	1	1.333333333	2	2	NA	1.428571429	1.166666667	1.333333333	1.333333333	1	4	1	4
122	52	1	1	1	3	1	3	4	3.5	4	4	4	1.785714286	3.5	3.666666667	3.5	2.25	2	1.833333333	3.153846154	1	3	3	3	2	2	2	2	2	1	1	1	1	3.125	2.333333333	2	2	2	2	2	2	1.428571429	1.833333333	1.666666667	2	1	2	2	NA
123	65	1	2	3	2	7	6	4	4.5	2.5	4.5	4	2.428571429	4.25	4.666666667	4.75	2	3.833333333	3.5	4	3	3.125	4	3	1	2	1	3	2	0	0	0	0	3.0625	1.333333333	1	2	1	1	1.333333333	NA	1.857142857	1.5	1	2	1	4	1	4
124	50	2	1	1	4	7	8	4.5	4.5	4	6	4	1.785714286	4.5	5	6.25	2.5	2.5	3.666666667	4	2.333333333	3.3125	4	4	1	2	3	2	4	0	0	0	0	6.3125	2	1.333333333	1.333333333	1	1.666666667	1.666666667	2.333333333	2.714285714	1.833333333	2.333333333	3	1	4	1	4
125	28	1	2	3	NA	7	8	2.5	4.5	4.5	4	3.5	1.928571429	3.75	4.666666667	5	2.5	3.333333333	2.166666667	2.846153846	2.333333333	2.9375	4	4	1	2	1	1	3	0	0	0	0	6.75	1	1.333333333	1	1	2	1.333333333	NA	1.571428571	1.333333333	1	2	1	4	1	2
126	56	1	2	3	2	1	8	3	4.5	4	4	3	2.285714286	3.5	5	6	2.25	4	4	4	2.666666667	2.875	4	4	1	2	2	4	3	1	0	0	0.333333333	3.1875	1	2.333333333	2	1	1.666666667	1	NA	1.714285714	1.666666667	1	1.666666667	1	4	1	4
127	34	2	1	1	4	1	5	2	6	2	4	1.5	2.285714286	2	4.666666667	5	2.75	4	3.5	3	3.666666667	3.5625	1	5	1	1	1	5	4	0	0	0	0	3.9375	2	1.333333333	1.666666667	1.666666667	2.333333333	2	1.666666667	1.571428571	1.333333333	1.333333333	2	1	1	1	2
128	58	1	2	3	4	1	4	4	4	4	4	4	2.714285714	3.75	3.666666667	3.75	2.25	3	3	4	2.666666667	2.9375	4	1	2	2	2	3	3	0	0	0	0	3.375	2	2	2	2	2.333333333	2	NA	2	1.833333333	2	2.333333333	2	NA	1	2
129	48	2	2	1	2	2	5	3.5	5.5	4.5	3	3	2.785714286	4.5	5	5	2.75	4	4	4	3	3	2	3	1	2	2	2	2	0	0	0	0	3.375	2.333333333	2.333333333	2	1.666666667	2.333333333	2.333333333	2	2	1.833333333	1.666666667	2.333333333	1	4	1	4
130	66	1	2	1	3	7	8	2.5	4	2	2.5	3.5	2	1	1	1	1.75	1	1	2.230769231	1.333333333	3.1875	4	4	1	1	2	3	2	0	0	0	0	4.1875	1.333333333	1.666666667	2	1	1.666666667	1.666666667	1.5	1.142857143	1.166666667	1	1.333333333	1	4	1	4
131	60	1	2	3	6	6	3	5	4	5.5	1	6	3.428571429	5.5	4.666666667	4	3.25	5	1	5.769230769	5	1.6875	4	4	2	1	2	3	3	0	0	0	0	3	3	2.333333333	3	2.333333333	2	2	NA	1	1	1	1	1	4	1	4
132	27	2	1	1	3	7	5	2.5	5.5	3.5	5.5	3.5	1.857142857	3	4	4	1.75	3.666666667	4	3.230769231	2.333333333	3.375	2	3	2	2	2	1	2	1	0	0	0.333333333	6.9375	1	1.333333333	1	1	1	1	1.666666667	2	1.5	2	2.333333333	2	NA	1	4
133	34	2	1	3	3	1	4	4	4.5	4.5	4	5.5	3.142857143	6.75	7	6.75	3.25	5	2.666666667	6.615384615	4	1	4	5	1	2	2	4	4	0	0	1	0.333333333	3.25	2.333333333	2	2	2.333333333	2.333333333	2	1	1.857142857	1.5	1.333333333	1.333333333	1	4	1	4
134	55	2	1	1	1	2	6	2	5.5	4	6	2.5	1.714285714	4	4	4.25	2.25	2.666666667	4.333333333	4	2	3.0625	4	3	2	2	3	2	2	0	0	0	0	3	1	1	1	1	1	1	1	1	1.166666667	1	1	1	4	1	4
135	40	1	2	3	3	1	7	4.5	3.5	4.5	4.5	4	2.571428571	4	4	4.25	2.5	3.166666667	3	3.769230769	3	2.9375	4	5	1	2	2	3	3	0	0	0	0	3.125	1.666666667	1.333333333	1.333333333	1.333333333	1.666666667	2	NA	1.285714286	1.666666667	1.333333333	2	1	1	2	NA
136	60	2	1	2	NA	7	5	2	6.5	6	4.5	3	2.357142857	4.25	5.666666667	6.25	3	3.5	1.833333333	4.384615385	4	1.875	4	2	2	3	2	1	3	1	0	0	0.333333333	4.8125	2	1.666666667	2	1.666666667	1.333333333	1	2	1.142857143	1.666666667	1	1.666666667	1	4	1	3
137	19	2	2	3	NA	7	3	4	5	3.5	4.5	3.5	2.642857143	5.5	5.333333333	5.25	3	3.833333333	4	4.846153846	3.666666667	2.9375	1	2	3	1	1	5	3	0	1	0	0.333333333	3.125	2.333333333	2	2	2	2.666666667	2.666666667	NA	2	1.333333333	2.666666667	1.666666667	1	4	1	4
138	49	1	1	1	6	1	1	4	4.5	6	4.5	3.5	2.714285714	7	5.666666667	5.5	3.75	1.833333333	4.166666667	4.846153846	3.333333333	3	4	1	1	2	2	4	4	0	0	0	0	3.0625	1.666666667	1.666666667	2	2	2	1.666666667	1.333333333	1.428571429	1.5	1.333333333	1.666666667	1	4	1	4
139	33	2	1	1	6	1	5	4	3.5	4.5	5	3.5	2.142857143	3.75	3.333333333	3.75	2.25	3.166666667	3	3.538461538	2.333333333	2.8125	1	4	3	2	2	3	3	0	0	0	0	4.4375	1.333333333	1.333333333	1	1.333333333	1	1.666666667	1.333333333	1.285714286	1	1.333333333	1.666666667	1	4	1	4
140	64	1	1	2	2	2	4	4.5	6	5.5	3.5	4.5	2.642857143	4.75	5	5	2	3.166666667	3.833333333	4.615384615	2.666666667	2.75	4	4	1	3	3	5	3	0	0	0	0	3.1875	1.666666667	1.333333333	2	1.666666667	1	1.333333333	2.666666667	1.285714286	1.333333333	1.333333333	1.666666667	1	4	1	4
141	33	1	2	3	2	1	7	1	5	3	4.5	4	1.928571429	4.75	3.666666667	4.75	1.75	3	3.166666667	3.153846154	2.333333333	2.6875	2	4	2	1	1	5	3	0	0	0	0	3.625	1.333333333	1.666666667	1.666666667	1	2	2	NA	1.428571429	1.833333333	1	3	1	4	1	3
142	75	1	2	3	1	7	8	3	5	4	4	3.5	2.642857143	5	5	4.75	3	3.666666667	2.166666667	3.153846154	3	2.375	2	3	1	2	2	2	4	0	0	0	0	2.5	2	1	2	1.666666667	2.333333333	2	NA	1.142857143	1.5	1	1.333333333	2	NA	1	3
143	55	1	2	3	NA	2	8	3.5	3.5	4	4	3.5	1.928571429	4	3.333333333	4	2	2.5	2.666666667	3.615384615	2.333333333	3.1875	4	3	1	1	2	2	2	0	0	0	0	3.125	1	1	1.333333333	1	1	1	NA	1	1	1	1.666666667	1	4	1	4
144	40	1	1	1	3	1	7	2	4.5	4.5	3.5	2	2.714285714	4	4.333333333	4.25	2.75	3.333333333	3.166666667	4	3.333333333	3	2	3	1	2	2	2	3	0	0	0	0	4.0625	2	2.333333333	1.666666667	2.333333333	2	2.333333333	2.333333333	1.714285714	1.833333333	1.666666667	1.666666667	1	4	1	4
145	61	1	2	3	NA	1	3	5	6.5	5	5	5	2.571428571	5	5	5.25	3	3.833333333	3.333333333	4.076923077	3.666666667	2.0625	4	5	1	2	2	4	2	0	0	0	0	2.8125	1.666666667	2	2	1.333333333	1	2	NA	1.142857143	1.166666667	1.333333333	1	2	NA	2	NA
146	41	1	2	3	2	7	9	1.5	5	2.5	4	4	2.071428571	4	5	5	1.75	3.666666667	3.333333333	2.230769231	2.333333333	2.3125	4	3	2	1	2	1	1	0	0	0	0	3	1.333333333	1.333333333	1.333333333	1	1.333333333	1	NA	1.714285714	1	1.333333333	2.666666667	1	4	1	4
147	75	2	2	3	1	2	3	4	4	5.5	4.5	4.5	3.357142857	7	7	7	4	5	1.666666667	7	5	1.4375	2	4	2	3	3	4	4	1	0	1	0.666666667	2.0625	3	2.333333333	3	3	1.333333333	2	NA	1	1.833333333	1	1	1	4	1	4
148	35	2	1	3	3	3	5	3.5	5.5	4	5.5	5	2.428571429	6	6	7	2.5	3.833333333	3.166666667	4.538461538	3	3.1875	2	1	3	2	2	2	2	0	1	0	0.333333333	3.25	1.666666667	1.333333333	1.666666667	1.333333333	2	2	1	1.857142857	1.166666667	1.666666667	1.333333333	1	4	1	3
149	43	2	1	2	3	2	8	4	5	2	5	2.5	2.428571429	3.5	5	5.5	2.75	3.333333333	3.5	3.846153846	2.666666667	2.5	3	2	1	3	2	4	3	0	0	0	0	6	1.333333333	1	1	1	2	1.666666667	1.333333333	1.285714286	1	1	1.333333333	1	4	1	4
150	43	1	1	1	4	1	6	3	5	3.5	2.5	2	2.357142857	4.25	4.666666667	4.75	2.25	3.5	3	3.615384615	2	2.875	3	3	1	2	3	2	3	1	0	0	0.333333333	4.125	1	1.333333333	1.666666667	1.333333333	1.666666667	1.666666667	1.666666667	1.285714286	1.166666667	1.333333333	2	1	4	1	4
151	65	1	2	3	3	6	7	3.5	5	4	5	5	2.857142857	4.75	4.333333333	4.5	2.5	3	2.833333333	3.461538462	2.333333333	2.1875	3	2	3	3	3	3	3	1	0	0	0.333333333	3.625	1.333333333	2	2	1.666666667	1	1.666666667	NA	1.714285714	1.666666667	2	1.666666667	1	4	1	4
152	26	1	2	3	NA	7	5	3.5	4.5	4	4	4	2.571428571	4	5.333333333	4	2.75	4	4	3.384615385	3	1.875	4	4	2	2	1	1	1	0	0	0	0	7	1.333333333	1.333333333	1	1.333333333	1	1	NA	1.142857143	1.166666667	1	1.333333333	2	NA	1	4
153	46	2	2	3	1	2	9	1.5	4	4	4	4	2.428571429	4	3.666666667	3.75	2.75	3	2.833333333	4.384615385	3	2.9375	4	2	2	2	3	3	3	0	0	0	0	4.625	2	2	2	2	2	1.666666667	NA	2	1.666666667	2	1.666666667	1	4	2	NA
154	48	1	1	3	6	1	7	4	4	3	5	4	2.5	4.5	5	5	2	3.333333333	3.666666667	3.307692308	2	3.5	4	4	1	2	2	3	3	0	1	0	0.333333333	3.875	1	1	1.333333333	1	3	3	1	1.714285714	1.5	1	2	1	4	1	4
155	46	1	1	3	NA	1	4	4	4	4	4.5	4	2.785714286	4	3.666666667	4	2.5	3	2.833333333	4	3	3.0625	4	3	2	2	2	2	2	0	0	0	0	3	1.666666667	2	2	2	2	2	2	2	1.833333333	2	2	1	1	1	4
156	74	1	1	1	6	4	4	4	4	6	2.5	5.5	3.214285714	6	7	6.25	3.5	4.166666667	1.166666667	5.692307692	5	1.875	4	4	3	3	4	4	2	0	0	0	0	3.875	2.666666667	2	2	1.333333333	1.666666667	1	1	1	1	1	1	1	4	1	4
157	62	1	1	3	2	6	8	2	5.5	2	4.5	1.5	1.928571429	4.75	5.666666667	5.75	2	3	3.833333333	2.384615385	3	3.5625	4	3	2	2	2	2	3	1	0	0	0.333333333	5.625	1	1	1	1	2	1	2	1.571428571	1.166666667	1.333333333	2.333333333	2	NA	1	1
158	32	2	1	3	3	7	8	4	5	3.5	5.5	5.5	2.428571429	4.25	5.666666667	5.75	2.75	3.833333333	3.166666667	5.692307692	5	2.5625	1	4	2	2	2	2	5	0	0	0	0	4	1.666666667	1.666666667	1.666666667	1	2	2.666666667	1	1.714285714	1	1.666666667	1	1	4	1	2
159	46	1	1	1	6	1	9	3	4	4	3.5	4	2.214285714	6.5	6.666666667	6.75	1	2.5	3	4	2	2.4375	4	3	2	2	2	2	2	0	1	0	0.333333333	3.1875	1	1.333333333	1	1	1	1	2	1.285714286	1.166666667	1.666666667	2	1	4	1	4
160	48	2	2	3	NA	1	8	3.5	5.5	3.5	6	2	2.142857143	3	4.333333333	5.5	2.75	3.666666667	3.166666667	3.384615385	3.333333333	2.625	4	3	1	3	3	3	2	0	0	0	0	5.375	2	1.333333333	1	1.333333333	2.333333333	2	NA	1.714285714	1.5	2.333333333	1.666666667	1	4	1	4
161	49	2	1	1	6	1	5	5	5	5	3	4.5	2.571428571	4.75	5.333333333	5	3.25	4	1.833333333	4.923076923	4	2	3	4	1	2	2	3	3	1	1	0	0.666666667	2.125	2	1.666666667	2	1.333333333	2	1.666666667	1.333333333	1	1	1.666666667	1	1	4	1	4
162	51	2	1	2	5	7	4	2.5	5.5	4.5	5.5	2	2.214285714	4.25	5	5	2.75	3.833333333	3.333333333	4.307692308	2.333333333	3.3125	3	3	2	2	2	4	3	1	0	0	0.333333333	3	1.666666667	1.333333333	1.333333333	1	2	2	1.666666667	2	1.166666667	1.666666667	1.666666667	1	4	1	3
163	55	2	1	1	6	1	4	5	5.5	4.5	2.5	6	3.357142857	6	6.333333333	6.25	3	3.333333333	3	6.538461538	4.666666667	2.4375	4	4	1	1	2	5	2	0	0	0	0	3.3125	2.666666667	1.666666667	2.333333333	2.666666667	2.666666667	1.666666667	2.333333333	2.285714286	1.833333333	2	2	1	4	1	4
164	18	1	2	3	1	2	8	2.5	3.5	2	5.5	3.5	3.571428571	6.5	7	7	3	3.833333333	4.166666667	4.692307692	4.333333333	2.8125	1	4	3	2	2	5	3	0	0	0	0	2.125	3	2	2.666666667	2.333333333	2.333333333	3	NA	2.714285714	2.166666667	2.666666667	1.666666667	2	NA	1	4
165	55	1	1	1	6	1	3	3.5	5	5	3	4.5	3.214285714	5.5	5.333333333	5.25	3	4	2.5	5.384615385	3.666666667	3.0625	3	5	1	2	2	5	2	1	0	0	0.333333333	2.5	2	2	2	2	2.333333333	2	1.666666667	1.285714286	1.666666667	1.333333333	1.666666667	1	4	1	4
166	51	2	2	3	NA	2	8	2	5.5	4	6	3	2	3.25	3.666666667	4.25	2.5	3.166666667	2.333333333	2.230769231	2.333333333	3	4	2	1	2	2	3	2	0	0	0	0	4.9375	1.666666667	1.666666667	1.333333333	1.666666667	2	1.333333333	NA	2.428571429	1.5	2.333333333	2	1	4	1	4
167	58	1	1	1	3	1	6	4.5	5	3	3	4.5	2.571428571	4.5	5	5	3	3.833333333	3.333333333	4	2.666666667	2.9375	2	4	1	2	2	2	3	0	0	0	0	3.3125	2.666666667	1.666666667	2.333333333	1.666666667	2.666666667	1.666666667	2	1.142857143	2	2	1.666666667	1	4	1	4
168	57	NA	1	1	NA	6	4	3	3.5	1.5	6	1	2.642857143	6.25	6.666666667	6.25	3.75	4.833333333	4	6.615384615	2	2.75	4	3	1	1	1	2	5	0	0	0	0	6.6875	2.333333333	2.333333333	2.333333333	2.666666667	2	2.666666667	2	2.714285714	2.333333333	2.666666667	2.666666667	2	NA	2	NA
169	47	1	2	3	3	1	9	3.5	4	4	4.5	4	2	4	4.666666667	5	2.25	4	3.5	4.615384615	3	3.125	3	3	1	1	1	4	3	0	0	0	0	3	1	1	1	1	1	1	NA	1	1.166666667	1	1	1	3	1	3
170	41	1	2	3	2	7	8	2	5	2.5	4.5	2.5	2.071428571	4	4.666666667	5	1.75	3.5	2.666666667	3.307692308	3	3.3125	4	4	1	1	2	3	2	0	0	0	0	3	1	1.666666667	1	1.333333333	2.666666667	1	NA	1.714285714	2	2	1.666666667	1	4	1	2
171	21	1	2	3	NA	7	10	1.5	4	4	7	3	1.5	5.25	6.333333333	4.75	1	1	5	2.461538462	1	4.625	4	1	3	1	2	1	2	0	0	0	0	4.75	1	1	1	1	1	1	NA	3	2	2	3	1	4	2	NA
172	36	1	2	3	5	1	8	2.5	2.5	2.5	4	3	2.571428571	6.5	7	4.75	1.25	1.166666667	4.666666667	4	2	2.1875	4	1	2	1	1	4	3	0	0	0	0	3.25	1	1.333333333	1	1	1	1	NA	1.285714286	1.666666667	1.666666667	2.666666667	1	4	1	4
173	53	2	1	1	1	2	6	3	4.5	3.5	4	6	2.785714286	5.25	5.333333333	6	2.75	4	4	5.307692308	5	2	3	2	3	1	3	4	2	0	0	0	0	3.0625	2.333333333	1.333333333	1	1	1	1.333333333	1	1	1	1	1	1	2	1	2
174	58	2	2	2	2	2	8	3.5	5	5.5	5.5	3.5	2.285714286	4.25	4	4	2	2.833333333	4.333333333	3.076923077	2	2.6875	4	2	3	2	2	1	3	0	0	0	0	3.1875	1	1.333333333	1.666666667	1	1.333333333	1	2	2.285714286	1.666666667	1.333333333	2.333333333	1	4	1	4
175	21	2	2	3	NA	1	8	1.5	6	3	6	1	1.714285714	5.5	7	7	1.25	1	3.333333333	2.769230769	1	3.3125	3	3	1	2	3	4	2	0	0	0	0	6.625	1	1	1	1	2	2	NA	2.857142857	2	2.333333333	3	1	4	1	4
176	36	2	1	1	NA	2	6	1.5	4.5	3	7	2.5	2.142857143	4.75	7	6.5	3.25	4	4	3.230769231	3	3	3	3	2	2	3	5	5	0	0	0	0	2.875	2	2	2	2	2.333333333	2	2.666666667	2.571428571	2.333333333	2.666666667	1.666666667	1	4	1	4
177	46	2	2	3	2	1	6	2	5	6	3	2	2.357142857	3.75	4	4	2.5	3	2.833333333	4.153846154	3	3.0625	4	3	1	2	2	3	2	0	0	0	0	3.0625	1	1	1	1	1	1	NA	1	1	1	1	1	4	1	4
178	55	1	2	3	6	1	5	3.5	5.5	4.5	3	5	3.214285714	6	6	6	3	5	4.166666667	4.769230769	3.666666667	2.625	4	4	1	3	2	4	4	0	1	1	0.666666667	3.0625	2	1.333333333	2	1.333333333	1	2	NA	1.142857143	1.166666667	1.333333333	1.333333333	1	4	1	4
179	55	1	2	3	NA	1	6	4	4	5	2	4	2.357142857	4	4	4	2.5	3	3	4.076923077	3	2.625	4	5	1	2	2	3	2	0	0	0	0	7	2	2	2	2	2	2	NA	1.571428571	1.666666667	1.666666667	2	1	4	1	4
180	53	2	2	3	NA	4	8	3	4	3	2.5	4.5	2.714285714	4.25	5	5	3	4	2.666666667	4.384615385	3.333333333	2.625	4	4	2	2	2	3	3	0	0	1	0.333333333	2.75	2.333333333	2	2	1.333333333	2	2	NA	1.142857143	1	1	1.333333333	1	2	1	3
181	70	1	1	2	NA	7	5	3	2.5	5	3	5.5	1.285714286	4	3.666666667	4.25	1.75	3	1	3.384615385	3	3.0625	4	4	1	1	1	1	1	0	0	0	0	2.1875	2	1.333333333	2	2	1.666666667	2	1.333333333	1.571428571	2	2	1.666666667	1	4	1	3
182	51	1	1	3	6	6	4	5	4	1	4	4.5	2.642857143	7	7	7	3.25	3.833333333	2.5	4	3	3.0625	4	3	2	2	2	4	3	0	0	0	0	7	1.666666667	1.666666667	1.333333333	1.333333333	2	1.666666667	1	1	1	1	1.666666667	1	4	1	3
183	54	2	1	1	4	8	7	3	4	7	3	1	1.642857143	3.75	3	6.75	1.25	2.833333333	3	3.153846154	1.333333333	3.75	4	2	2	2	2	1	3	0	0	0	0	3.3125	1	1.333333333	1.666666667	1	1.666666667	1.333333333	1	1.571428571	1.666666667	1	2.333333333	1	4	1	4
184	52	2	1	2	3	7	6	1	4.5	1	7	1	1.357142857	1.75	4	4	2	2.833333333	4.166666667	1.615384615	2	3.4375	4	1	3	1	1	1	1	0	0	0	0	6.1875	1.333333333	1	1	1	1	1	2	2.285714286	2.166666667	1.666666667	2.666666667	1	4	1	2
185	44	2	1	3	6	2	6	4	5	4.5	2	2	2	3.75	5.333333333	5.5	2.75	4	3.666666667	3	2	3.125	1	4	1	2	2	3	5	0	0	0	0	3.75	1.333333333	1.333333333	1.666666667	1	2.666666667	2.666666667	3	1	1.333333333	1	1.666666667	1	1	1	4
186	58	1	1	1	3	7	8	4	4	4	4	4	3	4	4	4.25	2	3	3	3.923076923	3	3	4	3	1	1	1	2	1	0	0	0	0	7	1	1	1	1	1	1	1	1	1.166666667	1	1.333333333	1	4	1	1
187	47	1	1	1	5	1	5	2	4	3	6	4.5	1.857142857	4.25	5	5	3	2.5	4.333333333	3.153846154	3	3.125	4	2	2	2	1	1	1	0	0	0	0	3.1875	2	2	2	2.333333333	2.666666667	2.666666667	2.333333333	2.571428571	2.333333333	2.333333333	2.333333333	1	4	1	4
188	63	1	2	3	4	5	5	4	5.5	4.5	4.5	5	2.857142857	6	6	6	2.5	3.833333333	2.666666667	4.538461538	3	2.75	4	3	1	2	2	3	3	0	0	0	0	4.8125	2	1	2	1.666666667	1	1	NA	1.571428571	1.5	1	1.666666667	1	4	1	2
189	44	1	2	3	NA	1	6	2.5	4.5	3.5	4.5	3	2.142857143	4	4.666666667	4.25	2	3	3.5	3.461538462	2.333333333	3.125	3	3	1	1	1	3	3	0	0	0	0	6.0625	1	1.333333333	1	1.333333333	1.666666667	1.666666667	NA	1.428571429	1.166666667	1.333333333	1.666666667	1	4	1	4
190	57	1	1	1	NA	1	6	2.5	4.5	3.5	5.5	2	1.714285714	4	4	4.75	2.25	3.833333333	3.833333333	3.769230769	3	3	4	4	1	2	3	2	2	0	0	0	0	3	2	1.666666667	1.333333333	1.666666667	1.666666667	1.666666667	1.666666667	1.857142857	1.666666667	2.333333333	1.333333333	1	4	1	4
191	59	2	1	2	5	7	5	1	4	2.5	6	1.5	2	4	4	4.5	2.5	3.333333333	3.166666667	4	3	3.1875	1	4	2	2	2	4	2	1	0	0	0.333333333	3.4375	1.333333333	1	1.333333333	1.333333333	2	1	1	2.571428571	2.166666667	1.666666667	2	1	4	1	3
192	54	2	2	3	1	7	8	3.5	5	4.5	6	3.5	1.928571429	4	4	5.25	2	2.666666667	3.833333333	3.153846154	2.333333333	3.5	1	2	2	2	2	2	3	0	0	0	0	4.75	1.333333333	1.333333333	1.333333333	1.333333333	2	2.666666667	NA	2.142857143	2.333333333	2	2.666666667	1	2	1	2
193	36	2	1	1	4	1	8	2.5	3.5	2	6	4.5	3	5	5	4.5	2.5	4	3.833333333	4.384615385	3.333333333	2.875	3	2	1	2	2	1	2	0	0	0	0	4	2	2	1.666666667	1.666666667	1.666666667	1.666666667	1.666666667	1.714285714	1.333333333	1.333333333	1.333333333	1	4	1	4
194	49	1	1	1	5	1	5	4	4.5	2.5	5	4.5	2.571428571	4.5	5	5	2.75	3.666666667	3.833333333	4.076923077	4	2	3	4	1	2	2	3	3	1	0	0	0.333333333	4.25	2.666666667	2	2	1.333333333	2.666666667	2	1.666666667	1.714285714	1.5	1	1.333333333	1	4	1	4
195	55	2	2	1	4	3	10	4	4.5	5.5	5	3	2.642857143	5.75	6.333333333	7	1	2.333333333	4	5	1.333333333	3.8125	4	3	1	3	4	3	2	0	0	0	0	4.375	1.333333333	1.333333333	1	1.333333333	2	2	2.5	2.285714286	1.333333333	2	3	1	4	1	4
196	53	2	1	1	6	3	5	5	3	4	4.5	4	2.571428571	4.75	5.666666667	5.5	3.25	4	2.333333333	4.615384615	4	2.25	4	4	3	2	2	4	2	0	0	0	0	2.625	2.333333333	1.666666667	2	2.666666667	2.333333333	2.333333333	1.666666667	1	1.166666667	1.333333333	1.333333333	1	4	1	4
197	46	2	1	1	4	2	10	1.5	4	1.5	6.5	2.5	2.071428571	2.5	4	5.5	1.25	1.166666667	4.333333333	3.769230769	1	3.375	2	3	2	2	2	5	2	1	0	0	0.333333333	5.9375	1	1	1.333333333	1	1	1	2.333333333	2.428571429	1.833333333	1	3	1	4	1	4
198	71	2	1	2	3	7	4	3	6	6	2.5	5	2.785714286	4.75	5	4	3	3.666666667	1	4.384615385	4	1.9375	4	4	1	3	3	4	4	1	0	1	0.666666667	3.1875	2	2.333333333	2	1.666666667	3	3	1.666666667	1	1.166666667	1.333333333	1.333333333	1	4	1	4
199	78	1	1	3	2	7	4	3	5.5	6	3	3.5	2.071428571	5.5	7	6.75	2.75	3.5	3.666666667	5.076923077	2.666666667	3.125	4	1	3	3	3	2	3	0	1	0	0.333333333	4.125	1.666666667	2	1.666666667	1	2.333333333	1.333333333	3	2.428571429	2.5	2	2.333333333	1	4	1	4
200	74	1	1	2	3	7	3	3.5	6.5	6.5	2	6.5	3.642857143	7	7	7	4	5	1	6.846153846	5	1.5	1	5	2	2	2	2	2	0	0	0	0	1.875	3	3	3	2.666666667	3	3	1	1.285714286	1	1.666666667	1	2	NA	1	3
201	21	2	2	3	1	8	8	4	4	4.5	4	3	2.285714286	4	4.666666667	4.25	2.75	3.5	3.833333333	3.923076923	3.333333333	2.5	1	3	3	1	1	5	3	0	0	0	0	5.6875	2.333333333	1	1	1.666666667	2	2	NA	1.857142857	1	1	1.333333333	1	4	1	3
202	61	2	1	2	NA	2	6	3	3.5	3	3	1	1.5	3.75	4.666666667	5.5	1.25	1.166666667	5	2.461538462	1	3.8125	4	5	1	2	3	2	3	0	0	0	0	3.125	1.333333333	1.666666667	1	1	2	1.666666667	2.666666667	3	2.166666667	1.666666667	3	1	3	1	3
203	47	2	1	2	NA	2	8	2.5	3	3.5	4	2	1.785714286	3.75	5.333333333	6	3	3.666666667	3.333333333	2.230769231	2.333333333	4.0625	4	3	2	2	2	3	1	0	0	0	0	4.5	1.333333333	1.333333333	1.666666667	1	1.333333333	1	1.333333333	1.714285714	1.666666667	1	2	1	4	1	4
204	50	1	1	2	4	1	7	2.5	4	5.5	3	2.5	2.357142857	4	4	4.25	2.25	3.333333333	3.166666667	4.538461538	3	2.8125	4	3	1	2	4	3	3	0	0	0	0	2.75	2.333333333	2	2	2	2	2	2	2	2	2.333333333	1.666666667	1	4	1	4
205	60	1	2	3	3	1	5	3	5	4	4	3	1.714285714	3.5	2.666666667	3	2	3.333333333	3	2.769230769	2	3.1875	4	1	1	4	4	4	4	1	1	1	1	3.75	1	1	1	1	1	1	NA	1.285714286	1	1	1.333333333	1	3	1	4
206	61	1	1	1	4	6	6	3	4	3.5	5	4.5	2	5	4.666666667	4.25	2.75	3.666666667	3.5	3.307692308	2	3.375	4	3	2	2	2	2	3	1	0	0	0.333333333	4.9375	1.333333333	1.333333333	2	1.333333333	2	2.333333333	1.666666667	1.285714286	1	2	1	1	4	1	4
207	58	1	2	2	1	7	5	5	4.5	4	4.5	4	2.142857143	5.5	6.333333333	6.5	1.25	3.333333333	3.666666667	4	1	3.3125	3	5	1	1	1	3	1	0	0	0	0	5.3125	1.333333333	1.333333333	1.666666667	1.666666667	1	1.333333333	1	2	2.5	1.666666667	2	2	NA	1	4
208	63	2	2	3	1	7	4	5	5.5	5	3.5	3.5	2.357142857	4.75	4.333333333	3.75	3	3.666666667	2.166666667	4.846153846	4	2.375	4	4	1	2	3	2	2	0	0	0	0	2.9375	2	2	1.666666667	1.333333333	2	1.666666667	NA	1	1.5	1.333333333	1.333333333	1	4	1	4
209	31	2	2	3	NA	1	8	5	3.5	4.5	4	4	2.214285714	6.25	6.333333333	6	2	3.166666667	4.166666667	3.461538462	2.666666667	3	4	3	1	2	2	5	5	0	0	0	0	7	2	2	2	2	2	2	NA	2	1.833333333	2	1.666666667	1	4	1	4
210	68	1	1	2	2	7	3	3.5	5	4	3.5	3	2.285714286	4.75	5	5	2.75	3	3	3.461538462	2.666666667	3.125	4	3	1	3	3	4	4	1	0	0	0.333333333	3.5625	2	1.666666667	1.666666667	1.333333333	2	2	1.333333333	1.428571429	1.333333333	1.333333333	1.666666667	1	4	1	4
211	53	1	1	1	4	1	4	3	4.5	5	3.5	5.5	2.642857143	6.25	6	6.5	3	4.166666667	3	4.615384615	4.333333333	2	4	5	1	2	3	2	3	1	0	0	0.333333333	3.4375	3	2.333333333	2.666666667	1.666666667	2.666666667	1.666666667	1.666666667	1.142857143	1.833333333	1.666666667	1.333333333	1	4	1	4
212	32	1	1	1	4	1	8	6	2	3.5	2.5	4.5	2.714285714	6.25	6.666666667	6.75	2	2.5	3.666666667	3.615384615	2.333333333	2.1875	4	3	2	1	2	4	4	0	0	0	0	5.5625	2.333333333	1.666666667	2.666666667	1.333333333	2.333333333	3	2.333333333	1.285714286	1.333333333	2.333333333	1.666666667	1	1	1	4
213	52	2	2	3	2	1	6	5	5	4	4.5	3	2.071428571	4	5.333333333	6.25	3	3.833333333	3	5.153846154	3	2.25	3	3	2	2	2	3	2	0	0	0	0	6.1875	1.666666667	1.333333333	1	1.666666667	1.666666667	1.666666667	NA	1.571428571	1.166666667	2	1.666666667	1	4	1	4
214	77	1	1	1	1	7	8	2.5	5	5	4	3.5	2.428571429	4	5.666666667	5.75	2.5	3.166666667	2.833333333	3.615384615	3.333333333	2.3125	4	2	1	2	2	4	2	0	0	0	0	3.125	1.666666667	1.333333333	1.666666667	1	1.666666667	1	2.333333333	1.285714286	1.333333333	1	1.666666667	1	4	1	4
215	63	2	2	3	1	2	3	4	5.5	3.5	3.5	5	2.857142857	4.5	5.333333333	5	2.75	3.833333333	2.333333333	4.307692308	3.333333333	3.0625	1	3	3	1	2	3	2	0	0	0	0	2.9375	1.333333333	1	1.666666667	1	1.666666667	1.666666667	NA	1.142857143	1.166666667	1	1	2	NA	2	NA
216	42	2	2	3	3	2	9	2.5	6	4.5	5.5	1	1.428571429	4.25	4.666666667	5.75	1	1.166666667	3.833333333	2.384615385	1	2.5625	4	4	2	2	2	3	1	0	0	0	0	4.75	1	1.333333333	1.333333333	1.333333333	1.666666667	2	NA	2.142857143	1.5	2	3	1	3	1	4
217	58	2	1	2	3	6	6	3.5	3	5.5	5	2.5	2.428571429	3.5	3.666666667	3.25	2	4	3.833333333	4.307692308	3.333333333	3.125	4	3	2	2	2	5	3	0	0	0	0	3.0625	1.333333333	2.333333333	2	1.333333333	1.333333333	2	2	2.285714286	1.166666667	2	1.333333333	1	4	1	4
218	60	1	1	1	6	1	6	5	6.5	3.5	1	6	3.071428571	6	5.666666667	3	3.75	3.666666667	2.166666667	4.846153846	5	2.875	4	5	1	2	2	3	2	0	0	0	0	2.875	1.666666667	1.666666667	2	1.666666667	1	1.333333333	1	1	1.333333333	1	1	1	4	1	4
219	67	1	2	2	2	2	4	3	5	4.5	3	3	2.428571429	4.5	5	5	2.25	3.666666667	3	4.923076923	4	2.625	4	3	1	2	2	4	3	0	0	0	0	3.0625	2	2	2	2	2	2	1.5	1.428571429	1.666666667	1	1.333333333	1	4	1	2
220	41	1	1	1	6	1	4	4	5	4	4	4	2.785714286	5	5	5	2.25	3	2.5	3.846153846	3	2.5	2	4	1	4	4	2	5	1	1	0	0.666666667	3	2	1.666666667	2	1.333333333	2.333333333	2	2	1	1.333333333	1.333333333	1.333333333	1	4	1	4
221	23	2	2	3	NA	2	9	2	5.5	3.5	4.5	4	2.285714286	4.25	4	4	2.25	3	3.5	4.384615385	3	3	2	3	3	1	1	4	5	0	0	0	0	7	1.666666667	1	1	1	2	2	NA	1.571428571	1.166666667	1.666666667	1.666666667	1	4	1	2
222	33	1	1	1	3	1	3	3.5	4	4	4	4	2.357142857	5.5	5.666666667	5.25	2.75	4.166666667	4.333333333	5.230769231	4	2.9375	2	2	1	3	4	3	3	1	0	0	0.333333333	4	1.666666667	2	2	1.333333333	2.333333333	2	2	1.857142857	2.166666667	2	2.666666667	1	1	1	2
223	64	1	1	2	4	1	5	3.5	5	4.5	3.5	3	2.5	4.25	4.666666667	5	3	3.666666667	3.666666667	4.307692308	3.333333333	2.5625	4	4	1	3	3	3	3	0	1	0	0.333333333	2.8125	2	2	2	1.666666667	1.666666667	2	1.666666667	1.428571429	1.5	1.333333333	1	1	4	1	4
224	43	1	1	1	3	1	5	4	4	5	4.5	4	2.714285714	4.25	4	4.5	2.75	3.5	3.166666667	4.461538462	3.333333333	3.3125	3	4	1	3	2	4	3	0	0	0	0	4.1875	3	2	2.333333333	3	1.666666667	2.333333333	2.666666667	2.714285714	2	2.666666667	2.333333333	1	4	1	4
225	86	2	1	1	4	7	4	4	5	4.5	5	6	2.928571429	6.25	6	6	3.25	4.5	4	5.538461538	4	1.875	4	3	1	3	3	5	5	0	1	0	0.333333333	3.125	2	2	2	1.666666667	2	2.333333333	1.333333333	1.571428571	1.5	1.666666667	1.333333333	1	4	1	4
226	72	1	1	2	NA	7	4	4	6.5	5.5	4.5	3	2.285714286	4.75	5	4.5	3	4.833333333	2.5	4	3.666666667	2.5625	4	4	1	3	3	2	2	1	0	0	0.333333333	3.0625	2	1.666666667	2	1.666666667	2.333333333	2	1.333333333	1.428571429	1.166666667	1.333333333	1	2	NA	1	4
227	28	1	2	3	6	1	6	5	6.5	2.5	6	6	3.214285714	6.75	7	7	2.5	3.166666667	2.666666667	4.307692308	3.666666667	3.0625	3	2	2	2	2	5	4	0	0	0	0	6.625	2.333333333	2	1.666666667	1.333333333	2.666666667	2.333333333	NA	2.142857143	2	1.333333333	2.333333333	1	2	2	NA
228	61	1	1	2	6	1	4	3.5	5	3.5	4.5	5	2.785714286	5	4.333333333	4.25	2.75	3.666666667	3.666666667	3.538461538	3.666666667	2.875	4	4	2	3	3	2	3	1	1	0	0.666666667	2.8125	1.666666667	2	1.333333333	1	1.666666667	1.666666667	1.666666667	1.428571429	1	1.333333333	1	1	4	1	4
229	58	1	2	3	4	6	5	3.5	4.5	4.5	3.5	3.5	2.142857143	4	4	5	2.25	3	3	3.923076923	3	2.75	4	3	2	2	3	4	3	0	0	0	0	3	1	1	1	1	1	1	NA	1	1	1	1	1	4	1	3
230	43	1	1	1	3	1	4	4	4.5	4	4	4	2.857142857	4.25	4	4.25	2.75	2.833333333	3.166666667	4.076923077	3	2.9375	3	2	2	1	2	3	3	0	1	0	0.333333333	4.9375	2	2	2	2	2	2	1.666666667	1.857142857	1.666666667	2	2	2	NA	2	NA
231	49	1	1	3	NA	1	9	4	4	3.5	4	4	2.571428571	4	3.333333333	4	2	2.833333333	3.166666667	4.076923077	3.666666667	2.875	4	4	1	2	2	3	3	0	0	0	0	6.9375	1	1.333333333	1.333333333	1	1.333333333	1.333333333	1	1.142857143	1	1.333333333	1	1	1	1	2
232	56	2	2	3	2	3	8	1	6.5	4.5	3	2	2.357142857	4.25	5	4.75	1.75	4	3.5	3.307692308	2.333333333	3.125	4	2	2	2	3	2	3	1	0	0	0.333333333	3	1	1.333333333	2	1.333333333	1	2	NA	1.142857143	1.333333333	1.666666667	1.666666667	1	4	1	3
233	34	2	2	3	NA	1	8	2	6.5	6.5	5.5	4	2.5	5.5	5	5	1.75	3.333333333	3.666666667	3	2.333333333	2.875	4	3	2	1	1	5	5	0	0	0	0	4.6875	1.666666667	1.666666667	1	1	2.333333333	2	NA	1.857142857	2.333333333	1.333333333	2.666666667	1	4	1	4
234	48	1	2	3	1	1	8	4	4	4	4	3.5	2.214285714	4	4	4.25	2.25	2.666666667	3	3.846153846	3	2.9375	1	2	3	1	1	1	1	0	0	0	0	2.9375	2	2	2.333333333	2	2	2	NA	1.857142857	2	2	3	1	3	1	4
235	69	1	1	2	NA	2	6	3.5	4.5	4	3.5	4.5	2.642857143	5	5.333333333	5	3	4	3.833333333	4.076923077	4	2.125	4	4	1	2	4	4	3	1	0	1	0.666666667	3.125	2	2	2	1.666666667	1.666666667	2	1.333333333	1.142857143	1.166666667	1	1.333333333	1	4	1	4
236	72	1	1	2	2	6	7	3	5.5	5.5	3.5	5.5	2.571428571	4.5	5	4.25	3	4	3	2.846153846	3.333333333	2.25	4	3	1	2	2	3	3	1	0	0	0.333333333	3.375	1.666666667	1.333333333	1.666666667	1.666666667	2	2	1.333333333	1.714285714	1.333333333	1	1.666666667	1	4	1	4
237	35	2	2	3	2	1	4	3.5	4.5	2.5	3	4	2.714285714	4.5	3.666666667	3.5	2.5	3.666666667	3.5	4.307692308	3.333333333	2.9375	4	3	1	2	2	2	5	0	0	0	0	4.375	1.666666667	2.333333333	1.666666667	3	2.333333333	2.333333333	NA	2.571428571	2.333333333	2.333333333	2.333333333	1	2	1	3
238	45	1	1	1	3	1	5	4.5	3.5	3.5	3.5	4	3	5.75	5.333333333	6	3	3.5	3.833333333	5.615384615	4.333333333	3.25	3	4	1	2	4	4	4	1	0	1	0.666666667	2.375	1.666666667	1.666666667	2	2	1.666666667	2.333333333	1.666666667	2	1.666666667	2	2.333333333	1	2	1	1
239	57	1	2	2	4	4	6	4	3.5	4.5	4	4	2.071428571	4	4	4.5	2.25	2	2	3	3	2.9375	4	3	1	1	2	2	2	0	0	0	0	3	1	1	1	1	1	1	1	1	1	1	1	1	4	1	4
240	40	1	1	1	3	1	5	3.5	6	5	3.5	4	2.857142857	4.75	5	5	3	2.166666667	3.5	4.923076923	4	2.6875	1	4	1	2	3	4	3	1	0	0	0.333333333	2.875	2.333333333	1.666666667	2	2	3	2.333333333	2.333333333	1.857142857	1.333333333	1.666666667	2	2	NA	1	2
241	62	1	1	2	6	1	4	4.5	3.5	5	3	4.5	2.714285714	5	5	5	2.5	3.666666667	1.666666667	4.384615385	4	2.3125	4	5	1	2	2	2	3	0	0	0	0	3.25	2	1.666666667	2	1.333333333	1.666666667	1.333333333	2	1.428571429	1.333333333	1	1	1	4	1	4
242	63	1	1	2	6	8	4	4	6	5	3.5	4	2.214285714	4.25	4.666666667	5	3	3.666666667	2.666666667	4.461538462	4.333333333	2.5625	2	4	1	2	2	2	2	0	0	0	0	4.5	2	2	1.666666667	1.333333333	2.666666667	2	1.333333333	1.571428571	1.666666667	1	1.333333333	1	4	1	3
243	56	1	1	1	6	1	5	5	4.5	4.5	3	4.5	2.642857143	4	4.666666667	5.75	3.25	3.5	2.833333333	4.307692308	3	2.9375	4	5	1	3	4	3	3	1	0	0	0.333333333	3.4375	2.333333333	2	2	2	2.333333333	2	1.666666667	2	1.333333333	1.666666667	1.333333333	1	2	1	4
244	34	1	2	1	3	1	6	4	4	4	3.5	4.5	3.071428571	4.25	4.333333333	5	2.5	3.5	3	4.076923077	3.333333333	3.1875	4	3	2	2	2	3	3	0	0	0	0	4.25	2.333333333	2	2	2.333333333	2	2.333333333	2	2.285714286	2.166666667	2.333333333	2	2	NA	2	NA
245	43	1	2	3	5	1	8	2.5	6.5	3.5	1.5	2	2.428571429	4	4	4	2.25	3.5	1	4	3	2.4375	4	5	1	1	1	1	1	0	0	0	0	7	2.666666667	1.333333333	1.666666667	1.333333333	1.333333333	2	NA	1	1	1.333333333	1.333333333	1	4	1	4
246	42	1	2	3	NA	2	10	1.5	4	2.5	6	4	1.785714286	3.75	4	4.5	2.25	3	3	1.846153846	2	3.0625	4	3	1	2	2	1	5	0	0	0	0	6	1	1	1	1	1.666666667	2	NA	2	1.166666667	1	2	1	4	1	2
247	59	1	1	1	4	1	9	2.5	4	1.5	6.5	1.5	1.071428571	5	6	6	2	1.333333333	5	3.153846154	1	2.875	4	3	1	1	2	4	2	0	0	0	0	7	1	1.666666667	1.666666667	2.333333333	3	2.333333333	1.666666667	2.142857143	2.666666667	1	3	1	4	2	NA
248	63	2	1	2	1	7	3	3.5	4.5	3	4	2.5	2.5	5	5	5	3	4	4	5.230769231	4	2.375	1	4	1	2	1	2	1	0	1	0	0.333333333	3.4375	2	2	2	1.666666667	2	2	1.666666667	1.285714286	1.333333333	1.666666667	1.333333333	1	4	1	1
249	44	2	1	1	4	2	7	7	5	2.5	4	2.5	2.571428571	5	5	6	3.5	4.333333333	1.166666667	4.846153846	4.666666667	2.6875	2	4	1	3	4	4	3	1	1	0	0.666666667	3.25	1.333333333	1.666666667	1	1.333333333	1.666666667	1	1.333333333	1.285714286	1.166666667	1.666666667	2	1	4	1	4
250	37	2	2	3	3	1	8	3	4	3.5	5.5	4	1.928571429	4.5	5	5	2.25	3.666666667	3.333333333	3.230769231	2	3	4	1	3	2	2	3	2	0	0	0	0	6.25	1	1	1	1	1	1	NA	1.428571429	1	1	1.666666667	1	4	1	2
251	35	2	1	1	NA	2	4	5	3	3	5	3.5	2.428571429	3.25	4.333333333	3.75	2.5	2.833333333	3.166666667	3.461538462	2.333333333	3.3125	1	3	1	2	2	2	2	0	0	0	0	3.875	2	2	2	2	2	2	2	2.142857143	2	1.666666667	2	1	4	1	4
252	54	1	2	3	1	7	10	4	4	4	7	4	1	1	1	1	1	1	5	1	1	4.75	4	1	3	1	1	1	1	0	0	0	0	6	1	1	1	1	1	1	NA	3	2.333333333	1	3	1	2	1	2
253	42	2	1	1	4	2	6	5	5	3.5	4	3	2.285714286	4.25	5.333333333	5.5	2.5	4	4.166666667	3.615384615	3.333333333	2.875	2	4	1	2	2	4	3	1	0	0	0.333333333	3.0625	1.666666667	1.666666667	1	2	2	1.666666667	1.666666667	1.714285714	1.5	1	1.666666667	1	4	1	4
254	50	1	1	2	3	1	3	1.5	5.5	4	5.5	3.5	2.857142857	3.75	5.333333333	5	1.75	2.166666667	4	3.846153846	2	2.3125	4	3	2	2	2	5	3	0	0	0	0	3.1875	2	1.666666667	1.333333333	1	2.333333333	2.333333333	2.333333333	2.285714286	2	1.666666667	1.666666667	1	4	1	4
255	45	1	1	1	4	1	7	4	3.5	5	4	4	2.714285714	5.25	4	5.5	2.25	3.166666667	3.5	4.769230769	3	3.0625	1	3	1	2	2	3	3	0	0	0	0	3.625	1.333333333	1.666666667	2	2	2	2	2	1.857142857	1.833333333	2	2	1	2	1	3
256	33	1	1	1	2	1	6	1	6.5	5.5	4	2	2.571428571	2.5	3	4	2.25	3.333333333	2.833333333	5.153846154	3.333333333	2.9375	4	1	3	1	2	4	4	0	0	0	0	6	2.666666667	3	2.666666667	2.333333333	2	2	3	3	2.833333333	2.666666667	3	2	NA	1	4
257	50	2	2	3	3	4	3	5.5	6	5.5	3	6	3.071428571	5.25	6	6	3	4.666666667	3.333333333	6.384615385	5	1.5	1	4	1	2	2	2	4	0	0	0	0	2.9375	2	2	2	1.333333333	2.333333333	2	NA	1.714285714	1.833333333	1.666666667	1.333333333	2	NA	1	4
258	64	2	1	2	NA	8	4	5.5	5.5	6.5	3.5	5	3.285714286	6.25	6.666666667	5.75	3.75	4.666666667	2.833333333	6.384615385	5	1.375	4	5	1	3	4	3	2	1	1	0	0.666666667	4.375	2.333333333	2.333333333	3	1.666666667	3	2	1.666666667	1.142857143	1.166666667	1	1.333333333	1	4	1	4
259	48	1	1	1	NA	1	3	4	4	4.5	3.5	4	2.5	3.5	4	4	2.25	3	2.833333333	3.615384615	2.666666667	3.0625	3	5	1	4	4	3	3	1	1	1	1	2.3125	2	1.333333333	2	2	2	2.333333333	2	2.142857143	1.833333333	2.333333333	2	2	NA	1	2
260	23	2	2	3	3	1	4	6	4.5	5	7	2	2.428571429	4.25	4.666666667	5.5	3.25	4.5	3.166666667	5.307692308	4	1.875	4	5	1	2	2	5	5	0	0	0	0	3.125	3	2	2.666666667	2.666666667	2.666666667	3	NA	2.857142857	2.333333333	2.333333333	2	1	3	1	3
261	61	2	2	3	1	4	3	4	6	4.5	1.5	4.5	3.142857143	5.25	5	5.25	2.75	5	1.833333333	4.692307692	5	1.9375	3	4	1	3	2	4	4	1	1	0	0.666666667	3.9375	3	2.333333333	3	2.333333333	2	2.666666667	NA	1.142857143	1.166666667	1	1	2	NA	1	4
262	37	2	2	3	3	1	3	4	6	4.5	3.5	3.5	2.214285714	4.5	5	5	2.25	3.833333333	2.333333333	3.923076923	3.333333333	2.4375	4	3	1	2	2	3	3	0	0	0	0	2.875	2	1.333333333	2	2	2.666666667	2.333333333	NA	1.428571429	1.166666667	2	1.666666667	1	4	1	4
263	68	1	1	1	5	7	1	5	7	5.5	1	6.5	3.571428571	7	7	6.25	3.75	5	2	4.538461538	5	1.9375	4	5	1	4	4	5	4	1	1	1	1	2.0625	3	1.666666667	2.666666667	2.666666667	2	2.333333333	2.333333333	1.714285714	1.333333333	1.333333333	1.666666667	1	4	1	4
264	39	2	1	3	6	3	4	5.5	4.5	5.5	4	5	2.571428571	4.5	5.666666667	5.5	2.75	4	3.5	4.461538462	3	2.75	1	3	3	1	1	3	3	0	0	0	0	3.0625	2	2	2	1.666666667	2.666666667	2	2	1.285714286	1.166666667	1.666666667	1.333333333	1	2	1	2
265	66	1	1	3	3	1	5	4	4	4	4	4	2.928571429	4	4	4	2	3	3	3.923076923	3	3.0625	1	3	2	1	1	4	3	0	0	0	0	6	1	1.666666667	1.666666667	1.666666667	1.666666667	1.333333333	1	1.142857143	1.333333333	1.333333333	1.333333333	1	4	1	4
266	55	2	2	3	2	3	5	2.5	5	4	5	3	2.357142857	4	4.666666667	4.5	2.25	3.166666667	3.333333333	4	3.333333333	3	4	4	2	1	2	3	3	0	0	0	0	2.875	2	1.666666667	2	2	2	2	NA	2	2.166666667	2	2.333333333	1	4	1	4
267	68	2	1	2	2	7	4	4	5	4	4.5	5	2.571428571	5	5	5	2.5	4	3.666666667	4.153846154	2	3.0625	2	4	1	2	2	3	4	0	1	0	0.333333333	2.9375	2	2	2	2	2	2	1.333333333	1.857142857	1.666666667	2	2	1	4	1	4
268	48	1	2	3	NA	2	4	4.5	4.5	4.5	4.5	4.5	2.214285714	3	2.333333333	3.75	2.25	2.833333333	2.833333333	4.230769231	3	2.875	3	2	1	1	1	1	1	0	0	0	0	6.1875	1	1	1	1	1	1	NA	1	1	1	1	2	NA	1	4
269	43	2	1	3	6	7	10	4	5.5	4	4.5	4	2.357142857	3.25	4.333333333	4.5	2.25	2.833333333	2.5	3.153846154	2.666666667	3.0625	1	2	3	2	2	1	3	0	0	0	0	6	1.333333333	1.666666667	1.333333333	1	1	1.333333333	1	1.285714286	1.333333333	1.666666667	1.333333333	1	4	2	NA
270	63	1	1	1	5	8	4	3	6	6	2.5	3	2.642857143	5.25	5.333333333	5.5	3	3.833333333	2	4	3	2.4375	4	5	1	2	2	3	2	0	0	0	0	4.125	2	2.333333333	2	1.333333333	2	1.666666667	1.333333333	1.142857143	1.166666667	1.333333333	1	1	4	1	4
271	66	1	1	2	5	7	4	6.5	4	5	4	5.5	2.642857143	5.5	6	6	3.25	3.666666667	3.333333333	6.538461538	5	1.625	4	4	1	2	2	5	2	0	0	0	0	3.4375	2.333333333	2	2	1.333333333	2.333333333	2	1.666666667	1.142857143	2	1.333333333	1	1	4	1	3
272	40	2	2	3	NA	7	9	3.5	3.5	3.5	3.5	4	1.928571429	4.5	4.333333333	4	2.25	2.666666667	2.333333333	3.692307692	3	2.8125	4	4	1	2	1	1	3	0	0	0	0	4.1875	1.666666667	1.333333333	1.333333333	1.666666667	1.666666667	1.333333333	NA	1.857142857	1.666666667	1.333333333	1.666666667	1	4	1	2
273	58	2	1	2	3	7	6	3	5.5	4	3	2	2.214285714	4.75	6	6	2.75	4	3.5	4.692307692	1.666666667	2.125	4	4	1	3	3	3	3	1	0	1	0.666666667	2.8125	2	2	1	3	1.666666667	2.333333333	1.333333333	1	1.5	1.333333333	1.333333333	2	NA	1	3
274	52	1	2	3	5	3	5	3.5	5	4	4	4	2.214285714	4.75	4.666666667	4	2	3.166666667	2.833333333	3.846153846	3	2.5	4	3	2	2	2	4	3	0	0	0	0	4.25	1.333333333	1.333333333	1.666666667	1	2	2	NA	1	1.333333333	1.333333333	1.666666667	1	4	1	3
275	62	1	2	3	NA	7	7	3	3.5	4.5	4.5	4.5	2.642857143	4.25	4	4	3	3.166666667	3.166666667	4	2.666666667	2.8125	1	3	3	3	3	3	3	0	0	0	0	6.9375	1	1.333333333	1	1	1	1	NA	1.285714286	1	1	1	1	4	1	4
276	37	2	1	1	5	1	3	4	5	3.5	5	2.5	2.357142857	3.5	4	4.25	3.25	3	1.5	5	3.666666667	2.6875	3	4	1	3	2	5	2	1	0	0	0.333333333	6	2	1.666666667	2	1.666666667	1.666666667	2	1.666666667	1.428571429	1	1	1.333333333	1	2	1	4
277	74	1	1	3	2	7	8	4	7	6	2	2.5	2.785714286	5	5	5.25	3	4	1	3.769230769	5	1.875	4	5	1	3	3	1	3	1	1	0	0.666666667	3.1875	2	1.333333333	2.333333333	2	3	2	1	1	1	1	1	1	4	1	4
278	46	2	1	3	2	1	7	2.5	7	4.5	3	2	2.142857143	3.25	6.666666667	5.5	1.75	3.166666667	2.5	2.230769231	2.666666667	3.0625	4	3	3	2	2	1	3	0	0	0	0	4.75	1	2	1.666666667	1	1.666666667	1.666666667	3	1.714285714	1.166666667	1.333333333	1.666666667	1	4	1	4
279	50	1	2	3	2	3	7	3	6.5	6	2.5	4	2.714285714	6.5	5.666666667	5.5	3.75	3.666666667	3.333333333	5.307692308	3.666666667	1.9375	4	2	2	3	2	5	3	0	0	0	0	3	2.333333333	1.333333333	2	1.333333333	2	2	NA	1.857142857	1.5	2	1.333333333	1	4	1	4
280	44	2	1	1	5	2	6	4	3.5	4	4	3.5	2.357142857	3.5	3.666666667	3.75	1	3	3	3.769230769	1	3	4	3	1	2	2	2	1	0	0	0	0	6.75	1.666666667	1	1	1.333333333	1.333333333	1.333333333	1.333333333	1	1	1	1	1	4	1	4
281	54	1	1	2	2	1	5	3.5	4.5	4	4	4	2.714285714	4.5	4	4.75	2.75	3.333333333	3.666666667	4.153846154	3	3.0625	3	3	1	2	2	3	3	0	1	1	0.666666667	4.375	1.666666667	2	2.333333333	2.333333333	2	2	2.666666667	2.142857143	1.833333333	2	2.333333333	1	2	2	NA
282	67	1	1	2	NA	2	8	3.5	6	4.5	3	3.5	2.428571429	5.25	5.333333333	5.5	3	3.833333333	2	4.153846154	2.666666667	2.4375	4	5	2	2	3	3	3	1	0	0	0.333333333	2.4375	1.666666667	1.333333333	1.666666667	1.333333333	2	2	1.333333333	1.142857143	1.166666667	1.333333333	1.333333333	1	4	1	4
283	55	2	1	1	2	7	5	2.5	4	4	7	4	1	3.25	3.333333333	3.75	2.25	2	2	4.230769231	3	3	4	3	3	2	2	3	3	0	0	0	0	5.875	2	2	1.666666667	2	2	2	2	2	2.166666667	2	2	1	4	1	2
284	44	1	1	1	4	1	5	5.5	5.5	6	2	5	2.571428571	4	4.333333333	5	2.75	4	1.5	3.307692308	2.666666667	2.8125	3	4	2	2	4	3	2	1	1	1	1	3.0625	2	2	1.666666667	2	2	2	1.333333333	1.142857143	1.333333333	1.333333333	1.666666667	1	4	1	4
285	38	2	1	1	NA	7	6	4.5	4	4	4	4	2.214285714	4	4	4	2.25	3	3	4	3	3	2	3	3	1	2	1	1	0	0	0	0	2.9375	2	2	2	2	2	2	2	1.857142857	2	2	2	2	NA	2	NA
286	70	1	1	2	2	2	5	3.5	5	4.5	3	4.5	2.642857143	4	4.666666667	5	3	3.833333333	2.166666667	4.384615385	4	2.8125	4	4	1	3	3	2	3	1	0	0	0.333333333	3.0625	2	1.333333333	2	1.333333333	2	2	1.666666667	1	1.333333333	1.666666667	1	1	4	1	4
287	75	1	1	2	2	7	5	4	6	6	3.5	4.5	2.428571429	4	5.333333333	5	3	4	2.833333333	4.076923077	4	2.1875	4	4	1	3	3	4	3	1	1	1	1	2.75	2	2	2.333333333	2.333333333	2.666666667	2	1	1	1.333333333	1	1.333333333	1	4	1	4
288	36	1	2	3	5	7	3	5	4	4	4	4	2.785714286	4	5.333333333	6.5	2.75	3.166666667	3.166666667	4	3.333333333	2.875	4	3	1	1	3	1	2	0	0	0	0	5.25	2.333333333	1.333333333	2	2	2.333333333	2.333333333	NA	2.142857143	1.5	1.666666667	2	1	4	1	1
289	71	1	1	2	2	7	6	5	5.5	4	3.5	5.5	2.928571429	5.5	6.666666667	6.75	3.25	4.5	2.5	4.923076923	4	1.9375	4	5	1	3	3	4	2	0	0	0	0	1.1875	2.666666667	1.666666667	2.666666667	2	2.666666667	2	1.666666667	1	1.166666667	1	1.333333333	1	4	1	4
290	45	2	2	3	3	4	8	2.5	4.5	3	6.5	2.5	1.428571429	3	3	3.5	1	2.666666667	2.833333333	2.230769231	2	3.375	4	3	1	2	1	3	2	0	0	0	0	5.8125	1.333333333	1.333333333	1.333333333	1.666666667	3	1.333333333	NA	2.142857143	1.666666667	1	2.666666667	1	4	1	4
291	41	1	1	1	4	1	5	4.5	6	4.5	3	4.5	2.928571429	5.75	6	6	2.5	4.666666667	4	5.615384615	3.666666667	2.0625	3	3	2	2	2	3	3	0	1	0	0.333333333	3.625	2	2	1.666666667	1.666666667	2	2	2.333333333	1.857142857	1.333333333	1	1.333333333	1	4	1	4
292	40	2	2	3	NA	1	6	3	4.5	4	6	2.5	2.285714286	5	5.333333333	6.5	2	3.333333333	3.666666667	2.692307692	2	3.1875	4	4	1	2	3	3	2	0	1	0	0.333333333	3	1	2	2	1.333333333	2	2.666666667	NA	2.857142857	1.666666667	2	3	1	4	1	4
293	44	2	1	3	NA	7	5	4	4.5	4	4	4	3.142857143	5	5.666666667	5.5	2.75	4	4	4.461538462	4	2.625	3	5	2	2	2	3	3	0	0	0	0	4.625	2	1.666666667	1.666666667	1.333333333	1.666666667	1.333333333	1	1	1.166666667	1	1.333333333	2	NA	1	3
294	48	1	2	3	3	1	7	2	4.5	6	4.5	1	1.357142857	5	5.666666667	6	1	1.333333333	3.5	2.153846154	1	4	4	3	1	2	2	3	2	0	1	0	0.333333333	2.875	1	1.333333333	1	1.333333333	2	1	NA	2.428571429	1.166666667	1.333333333	2.333333333	1	4	1	4
295	59	2	1	2	2	2	7	3.5	6	5	4	4	2.357142857	4.5	5	5	2.75	4	4	4.153846154	3.333333333	2.75	4	4	1	2	2	5	2	0	0	0	0	3	2	2	2	1.666666667	1.333333333	1	2.333333333	1.857142857	2	1	1.666666667	2	NA	1	4
296	45	1	1	1	6	1	5	4	4	4.5	4.5	4	2.785714286	4.75	4.666666667	4.25	2.5	2.833333333	3.166666667	5	3	3	3	4	1	2	2	5	2	0	1	0	0.333333333	4.3125	2	2	2	2	2	2	2	2	2	2	2	1	4	1	4
297	46	2	2	3	NA	2	6	4	4.5	4	4	4	2.857142857	4.5	5	5	2	3	3.166666667	4.307692308	3	3	2	3	2	1	1	1	3	0	0	0	0	3.0625	1	1.666666667	2	1.333333333	2	2	NA	1.428571429	1.166666667	1	1.666666667	1	1	1	2
298	46	2	1	1	4	2	10	3.5	3.5	2.5	4.5	2.5	2.285714286	4.5	5	5	2	3.333333333	3	4.692307692	3	3	2	3	2	2	2	1	1	1	1	0	0.666666667	2.8125	1	1	1	1	1	1.333333333	1.333333333	1	1.333333333	1.666666667	1.666666667	1	4	1	4
299	54	1	1	1	3	1	3	3.5	4	3	4	5	2.928571429	5	5	5	3	3.333333333	3	4.076923077	2.666666667	2.75	3	4	1	2	2	3	2	0	0	0	0	2.9375	2.333333333	2.333333333	2	1.666666667	2.666666667	1.666666667	1.666666667	1.714285714	2.166666667	1.333333333	1.666666667	1	4	1	4
300	40	1	1	1	5	1	4	7	3.5	2	5.5	5	2.857142857	4.5	6	6.25	2.75	3.666666667	3.666666667	4.384615385	4	3.25	4	4	1	2	1	3	3	1	1	0	0.666666667	3.75	2.666666667	1.666666667	2.666666667	1.333333333	2.666666667	2.333333333	1.666666667	2.571428571	1.666666667	1.333333333	2.333333333	1	4	1	4
301	58	1	1	1	4	1	5	4	4	4	5	3	2.214285714	4.25	4.666666667	5	2	3.166666667	4.166666667	3.076923077	2.333333333	3.3125	4	4	2	2	2	5	2	0	0	0	0	3.4375	1.333333333	1.666666667	1	1.666666667	2	1	1.666666667	2.142857143	1.666666667	1.666666667	2	1	4	1	4
302	52	1	1	1	1	1	9	2.5	3.5	3.5	3.5	4	3.071428571	5.75	6	5.75	2.75	4	4.166666667	5.923076923	3.333333333	3.0625	3	3	1	3	2	1	1	0	0	0	0	5.875	2.666666667	2	2.666666667	2.333333333	2.333333333	2	2.333333333	2.428571429	2.333333333	2.666666667	2.666666667	2	NA	2	NA
303	47	1	2	3	5	2	5	1.5	6	1.5	4	2.5	2.214285714	4.5	6	6.5	2.75	3.666666667	2.666666667	3.076923077	2.666666667	2.6875	4	4	1	2	2	2	3	0	0	0	0	5.3125	1.666666667	1.666666667	1	1.666666667	1	1	NA	1.857142857	1.833333333	1	2	1	2	1	4
304	75	1	2	1	2	7	4	4.5	5.5	3.5	3.5	4	2.928571429	4	5	5	2.75	3.166666667	1.666666667	4.230769231	3.333333333	2.8125	4	5	1	4	3	2	4	0	1	1	0.666666667	2.9375	2	2	2	1.666666667	2	2	1.5	1.285714286	1.166666667	1.666666667	1.333333333	1	4	1	4
305	41	1	1	1	3	1	7	3.5	5	4	4.5	3	2.642857143	4.25	5	4.5	2.25	4	3.666666667	5.538461538	3.666666667	2.8125	4	2	1	2	2	1	1	1	0	0	0.333333333	4	1.666666667	1.333333333	2	1	1	1	2.333333333	1	1.5	1	2	1	4	1	4
306	25	2	2	3	NA	1	8	4	3.5	2.5	4	5	2.5	3.25	3	4.25	2.25	4	4	2.538461538	3.333333333	3	4	2	3	2	2	3	3	0	0	0	0	5.5	1.666666667	2.333333333	1.666666667	2	1.666666667	2	NA	2.142857143	1.833333333	1.333333333	2	2	NA	1	4
307	45	1	1	1	6	1	6	3.5	5.5	4	4.5	3	2.928571429	5	5	5	3	4	4	4.076923077	4	2.125	4	4	1	3	3	3	3	1	0	1	0.666666667	2.25	2	1.666666667	2	1	2	2	2	1.857142857	1.5	1.333333333	1.666666667	1	4	1	4
308	46	2	1	1	1	2	5	4.5	6.5	2	4	5.5	2.714285714	5.75	6	6	3	5	4	6	4	2.3125	4	3	1	3	3	3	3	1	0	0	0.333333333	2.25	2.333333333	1.333333333	2.333333333	2	1.666666667	1	2	1.428571429	1.5	1.333333333	1	1	4	1	4
309	37	2	1	1	6	1	6	5.5	5	3	4.5	3	2.357142857	4.25	4.666666667	4.5	2.75	3	2	4	3	2.875	4	4	1	2	3	4	3	1	0	0	0.333333333	3.375	2	1.666666667	1	1.666666667	2	2	1	1.285714286	1.166666667	1.666666667	2	1	4	1	4
310	54	2	1	2	NA	1	5	5	5	4	3	4	2.642857143	5.75	5.333333333	5	3.25	4.166666667	1.833333333	3.692307692	4	2.4375	4	3	3	2	1	5	2	0	0	0	0	3.1875	2.333333333	1.666666667	1.333333333	1.666666667	2	1.666666667	1.666666667	1.428571429	1.166666667	1	1.666666667	1	4	1	4
311	47	1	2	3	2	1	9	5	4.5	4.5	2.5	4	2.357142857	5.5	6	6	2	4	4	4.692307692	3.333333333	1.0625	4	4	1	2	1	3	2	0	0	0	0	1.8125	1.333333333	1.333333333	1.333333333	1.333333333	1	1	NA	1.142857143	1.666666667	1	1.666666667	1	4	1	4
312	43	2	1	1	4	2	4	3.5	3.5	4.5	5	4	1.785714286	3.5	3	2.75	2	4	2	4.615384615	3.666666667	2.8125	2	5	1	1	3	1	3	1	0	0	0.333333333	3.25	1.333333333	2	2	1.333333333	1.333333333	2.333333333	2	1.428571429	1.833333333	2	1.666666667	2	NA	2	NA
313	39	2	2	3	1	7	10	2.5	5.5	5	3.5	4.5	2.285714286	5.5	5.666666667	5	2.75	3.833333333	3.833333333	4.230769231	3.666666667	2.8125	4	3	2	1	2	1	1	0	0	0	0	5.5	2	1.666666667	1.666666667	1.333333333	1.666666667	1	NA	1.428571429	1.833333333	1.333333333	1.333333333	1	3	1	2
314	49	2	1	1	5	8	6	3	6.5	6.5	6	2.5	2.214285714	4.5	5.333333333	5.25	2.5	3.666666667	4	4.153846154	3	2.6875	4	4	3	4	3	4	2	0	0	0	0	3.1875	1.666666667	1	2	1.333333333	2.333333333	2.333333333	1.666666667	2.142857143	2.166666667	1.666666667	2	1	4	1	4
315	50	1	1	1	4	1	6	3.5	4	4	4	4	2.928571429	4	4.333333333	3.75	4	3.166666667	3	4.076923077	3	3	4	5	1	4	4	3	3	1	0	0	0.333333333	2.125	3	1.666666667	2	3	3	3	2.333333333	1.142857143	1.166666667	1.333333333	1.333333333	1	4	1	4
316	58	1	1	1	6	1	5	4.5	4	3.5	3.5	3	2.785714286	4.25	5.333333333	4.25	2.5	2.833333333	3	4.230769231	2.666666667	2.9375	4	3	2	2	3	4	3	1	0	0	0.333333333	4.1875	2.666666667	2	2	2.333333333	2.666666667	1.666666667	2	2	2.166666667	2.666666667	2.666666667	1	3	1	3
317	38	2	1	1	4	8	6	5	6	4	4	4.5	2.714285714	3.25	6	5.5	3.25	5	3.5	5.307692308	4.666666667	2	3	4	1	3	3	3	3	0	0	0	0	4.8125	2.666666667	2	2.333333333	1.666666667	2.666666667	3	1.666666667	1.285714286	1	1.666666667	1.333333333	1	4	1	4
318	50	1	2	3	6	6	4	4	5.5	7	1	7	3.5	6.5	6.333333333	5.5	4	5	1.833333333	5.307692308	5	1	4	4	2	3	3	4	3	1	1	1	1	2.75	3	2.666666667	3	1.666666667	1.333333333	2	NA	1	1.166666667	1	1	1	4	1	4
319	49	1	1	1	5	1	8	3.5	4.5	4	4	4	2	3.75	4	4.25	2.25	3	3.833333333	3.307692308	2.666666667	3.3125	4	3	2	2	2	2	3	0	0	0	0	3.75	1	1.666666667	1.666666667	1.666666667	1.666666667	1.666666667	3	2.285714286	2.666666667	1.666666667	2.666666667	1	4	1	4
320	50	2	2	1	6	6	6	4.5	4	4.5	4.5	4	3.142857143	6.25	4.333333333	5	2.75	1.833333333	1.666666667	4.230769231	3.333333333	3	4	5	1	4	2	4	4	0	0	0	0	6	1.666666667	1.333333333	1.666666667	1.333333333	2	1.666666667	2	1.714285714	1.833333333	1	2	1	4	1	4
321	49	1	1	1	NA	1	6	3	3.5	4	4.5	3	1.857142857	6	5	6.5	3	4	3.833333333	3.692307692	3.333333333	3.1875	4	4	1	2	2	3	2	1	0	0	0.333333333	3.375	2.666666667	1.666666667	1.666666667	1.666666667	2.333333333	2	2.666666667	1.857142857	1.5	2.666666667	1.666666667	1	4	1	1
322	34	2	2	3	3	1	7	2.5	3.5	4	5.5	4.5	2.285714286	5	4	4	2	3.666666667	3.666666667	3.307692308	2.333333333	2.9375	4	3	1	2	2	2	2	0	0	0	0	3.0625	1.666666667	1.333333333	1.666666667	1.333333333	1.666666667	1	NA	2	1.333333333	1	1.666666667	1	4	1	4
323	58	2	2	1	3	6	4	6	4	5.5	5	2	2.5	4.75	4.333333333	5.25	2.25	3	4	4.384615385	3.666666667	2.875	4	5	1	2	4	3	3	0	0	0	0	2.1875	2	2.333333333	2	2	2.333333333	2	2	2.285714286	1.833333333	1.666666667	2	1	4	1	4
324	34	2	2	3	1	7	10	4	5.5	5	4	5.5	2.142857143	4	4	4	1.75	3	3	4	3	3.0625	4	1	1	2	1	1	1	0	0	0	0	6.9375	2	2	2	2	2	2	NA	2.142857143	2	2	2	2	NA	2	NA
325	67	1	2	2	2	2	8	3.5	4	4	4	4	2.571428571	5.25	5.666666667	5.5	2.75	4.166666667	3	5.384615385	2	3.0625	2	5	1	2	2	1	4	0	0	0	0	2.8125	1.666666667	1.666666667	1	2.333333333	1.666666667	1	1	1.714285714	1.5	3	1.666666667	2	NA	1	4
326	37	2	1	3	3	7	6	4.5	6.5	5	4	3	2.142857143	3.25	4	4.75	1.25	1.5	4.333333333	3.307692308	1	2.75	1	1	3	1	1	3	3	0	0	0	0	5.8125	1	2	1.666666667	1	2.666666667	3	3	1.428571429	1.666666667	1	2.333333333	1	4	1	4
327	40	2	1	1	NA	1	4	1	7	3.5	5.5	1	2	4	5.333333333	6	3.5	5	1	3.769230769	5	2.6875	1	3	2	2	1	2	3	0	0	0	0	6.875	2.666666667	2	2	2.666666667	3	2.333333333	2.666666667	1.714285714	1.166666667	1	1	1	4	1	4
328	72	2	1	2	5	3	2	5.5	4	4	4.5	6	3.428571429	6.5	6.666666667	5.25	3	4	3.666666667	6	5	2.4375	4	3	2	2	2	5	3	0	0	1	0.333333333	2.25	2.333333333	2.333333333	2.666666667	2.666666667	2	2	2	2.571428571	2.5	1	1.333333333	1	4	1	4
329	71	1	1	3	3	1	9	5	3.5	4.5	4.5	3.5	2.428571429	2.75	2.666666667	3	3.25	4	3.666666667	3.615384615	2.333333333	3.375	4	1	2	1	2	2	3	0	1	1	0.666666667	2.9375	2	2	2	2	1.666666667	1.666666667	1	1.428571429	1.666666667	2.333333333	1.333333333	1	4	1	4
330	52	1	1	1	6	1	5	7	5	7	2	3	2.785714286	6.5	7	4.25	3	4.166666667	3	4.461538462	4	1.375	4	5	1	4	3	4	3	1	1	1	1	2.6875	2	2	2.666666667	1.666666667	2.666666667	2.333333333	1.333333333	1	1.166666667	1.666666667	1.333333333	1	3	1	4
331	48	1	1	3	6	1	3	4	4	4	4	4	2.428571429	4.25	4	3.75	2.75	1.166666667	4	4.923076923	2.333333333	2.8125	3	3	2	2	3	3	2	1	1	0	0.666666667	6	1	1.333333333	2	1	1.666666667	1.333333333	2	1.428571429	1.666666667	1.333333333	1.333333333	1	4	1	4
332	49	2	2	3	2	4	4	1.5	4	4.5	5.5	3.5	1.714285714	3.75	4.333333333	5.75	2.25	3	4	3.769230769	3.333333333	3.25	4	4	1	2	2	2	2	0	0	0	0	6.9375	1	1	1	1	1.333333333	1.333333333	NA	2.714285714	1.833333333	2	2.333333333	2	NA	1	3
333	53	1	1	3	3	1	5	4.5	6	6.5	1.5	5.5	2.571428571	6	1.666666667	2	1	1	4.166666667	4.307692308	1	2.5	4	4	2	4	4	3	3	0	0	0	0	3.8125	1	1.666666667	2	1	1	2	1	1.142857143	1.833333333	1.333333333	1.666666667	1	4	1	4
334	36	2	1	1	4	2	5	3.5	4	4.5	4	4.5	3.071428571	5	5.333333333	5	2.75	4	4	5.461538462	3.333333333	2.9375	3	2	3	2	2	5	4	1	0	0	0.333333333	3.9375	2.333333333	2	2	3	2.666666667	2.333333333	2.333333333	2.571428571	2.5	3	2.666666667	1	4	1	4
335	46	2	2	2	1	4	5	1	7	7	1	1	2.214285714	4	5	7	3.25	4	1.666666667	3.307692308	5	2.6875	2	3	1	1	1	5	1	0	0	0	0	1	2.333333333	2.666666667	2	2	2.333333333	1.333333333	1.5	1.857142857	2.166666667	2	1.666666667	1	4	1	4
336	46	1	2	3	3	6	2	2.5	5	5.5	2.5	4	2.285714286	6.25	6.666666667	6	3	4	2.5	2.923076923	4	2.375	1	4	1	3	3	2	3	0	0	0	0	3.375	2	2	2	1.666666667	3	2	NA	1	1.666666667	1.333333333	1.666666667	1	4	1	4
337	47	2	1	1	4	1	5	3.5	6	5	1	3	3	5.25	5	4.75	3	5	1	5.692307692	5	1.4375	2	4	1	2	3	2	2	1	0	0	0.333333333	3.5	2.333333333	1.666666667	3	2.333333333	2	2	2.333333333	1	1.166666667	1.666666667	1.333333333	1	4	1	4
338	76	1	1	2	NA	7	6	2	6.5	6.5	1.5	5	2.5	6.5	7	7	3.25	4	1	4	3	3.375	4	5	1	3	3	3	5	0	0	0	0	2.8125	2	2	3	2.666666667	3	2.666666667	1.666666667	1	1	1.333333333	1	1	4	1	4
339	36	2	2	3	1	2	5	4	4	4	4	7	2.357142857	2.5	4	2.25	2.25	3.333333333	4.333333333	4.769230769	3.333333333	3	4	4	1	1	2	2	1	0	0	0	0	3.8125	2.333333333	2.666666667	2	2	1.666666667	2.333333333	NA	2.428571429	2	1.666666667	2	1	3	2	NA
340	68	1	1	2	3	7	6	2.5	5	4	5.5	2	1.642857143	3.5	5.333333333	5.75	2.75	2.833333333	3.833333333	3.076923077	1.666666667	3.6875	4	3	1	2	2	3	2	0	0	0	0	2.5625	1.666666667	1.333333333	1.666666667	1	1	1	1.666666667	2.142857143	1.666666667	1.666666667	2.666666667	1	4	1	2
341	64	2	1	2	2	6	4	5.5	5	4.5	4	3	2.785714286	5.25	5.333333333	5.25	2	2.5	2.666666667	3.923076923	2.666666667	2.8125	4	3	2	3	3	5	3	1	0	0	0.333333333	2.75	1.333333333	1.666666667	2	1.333333333	2	2	1.666666667	1.428571429	1.333333333	2.333333333	2	1	4	1	4
342	56	2	1	2	NA	2	7	4	3	2	6	1.5	1.714285714	3	5	4.25	2.25	3.166666667	3.666666667	2.923076923	1.666666667	3.5625	4	5	1	3	3	3	2	1	0	0	0.333333333	5.125	1	1	1	1	1	1	1	1.285714286	1	1	1.333333333	2	NA	1	4
343	39	1	1	1	4	1	5	2.5	4	4	3.5	1	2.142857143	4.75	6	6	2.75	4	1.333333333	2.769230769	2	1.625	2	4	3	2	2	2	3	0	0	0	0	3	2	1.333333333	2	1.333333333	3	1	1.666666667	1.571428571	1	2	1.333333333	1	4	1	4
344	58	1	1	3	2	6	6	5.5	5	6	2	6	3.357142857	6	6.666666667	6	2.75	4	1.666666667	5.461538462	4	1.8125	4	3	2	2	2	3	3	0	0	0	0	3.1875	1.666666667	1	2	2	2	1.666666667	2	1	1.5	1.666666667	1.666666667	1	4	1	4
345	60	1	2	3	5	1	7	4	3.5	4.5	3.5	4	2.285714286	4.75	3.666666667	4	2.5	2.666666667	2.833333333	3.076923077	2	3.1875	4	3	1	2	2	2	3	0	1	0	0.333333333	3.5	1.666666667	2	1.666666667	2	1.666666667	2	NA	1.714285714	2	2	2.333333333	1	4	1	4
346	35	2	2	3	1	1	10	1	5.5	1.5	7	1	1.142857143	4.75	6.333333333	6.5	1.25	3	4.833333333	2	1	3.9375	3	3	1	1	1	1	2	0	0	0	0	3	1	1	1	1.333333333	2.666666667	2.666666667	NA	2.714285714	3	1.666666667	3	1	4	1	4
347	54	1	2	3	2	1	4	4.5	4.5	4.5	3	5	3	5	5	5	3	4	2.166666667	4.846153846	4	2	4	3	2	3	3	5	3	1	1	1	1	3.4375	2	2	2	2	2	1.666666667	NA	1	1.166666667	1.666666667	1	1	4	1	4
348	64	1	2	2	2	6	8	5	4.5	2.5	3	3.5	2.642857143	4.5	6.333333333	6.25	2.75	4	1	5.153846154	2.666666667	1.625	4	5	1	3	4	3	3	1	0	0	0.333333333	2.8125	2	1.666666667	2	2.333333333	2.333333333	2	1.5	1	1.166666667	1.666666667	1.333333333	1	4	1	4
349	50	2	2	3	NA	3	4	2.5	4	4	6	3	2.071428571	4.25	4	4	2.25	2	3.666666667	3.076923077	2	3.75	4	3	2	3	3	3	4	0	0	0	0	4.25	1	1	1	1	1.666666667	1	NA	2.571428571	1.666666667	2.666666667	2.333333333	1	4	1	4
350	54	1	1	2	NA	1	5	5	3	1	6	5	2.714285714	4.5	6.666666667	6	3.25	3.833333333	3.833333333	4.153846154	3	3.0625	4	4	1	2	2	3	3	1	0	0	0.333333333	2.5625	1.666666667	1.333333333	1	1	1.666666667	1.333333333	1	1.142857143	1	1	1.333333333	1	2	1	3
351	38	1	2	3	2	1	8	4.5	3.5	3.5	4	4.5	1.857142857	3	2.666666667	3	1.75	2.333333333	2.833333333	4.153846154	2.666666667	3.0625	4	3	1	1	1	1	1	0	0	0	0	3	1.666666667	1.666666667	1	1.333333333	2	1.333333333	NA	2	1.666666667	1.333333333	1.666666667	1	4	1	4
352	43	2	1	3	3	8	7	4	4	3.5	3.5	4	2.428571429	4.25	5	4.75	3	3.333333333	3.166666667	3.846153846	2	2.875	3	2	2	2	2	1	5	0	0	0	0	6	1	1	1.666666667	1.333333333	1	1	2	1	1	1	1.333333333	2	NA	2	NA
353	65	1	1	2	3	1	8	3	3	3	5	3	2	3	3	5	2	2	4	3	2	3.5625	4	2	2	2	2	2	3	1	0	0	0.333333333	4.4375	1	1	1	1.333333333	2	2	2	2	1.666666667	1	2	1	4	1	4
354	61	1	1	2	5	1	4	5.5	4.5	7	2.5	6	2.714285714	5.75	5	3.5	2.75	3.833333333	3.166666667	4.692307692	3.333333333	1.625	3	2	2	3	3	3	2	0	0	1	0.333333333	3.5	2	2.333333333	2.666666667	1	1.666666667	1	1.333333333	1.142857143	1.166666667	1	1	1	4	1	4
355	55	1	1	1	NA	1	4	3.5	4	4.5	4	4	2	4	4	4	2.25	3.666666667	4	4.076923077	3	3	4	3	1	2	2	2	2	0	0	0	0	3	2	2	2	2	2	2	2	2	1.5	2	2	1	4	1	4
356	70	1	1	1	4	6	6	4	5	4.5	3	4	2.5	5	4	4.5	3.25	4	2	4.846153846	4	2.625	4	4	1	2	2	1	2	1	0	0	0.333333333	2	2	2	2	2	2.333333333	2	1.333333333	1	1.166666667	1.333333333	1.666666667	1	1	1	4
357	50	1	1	1	5	1	3	4	4	3	5	4	2.428571429	6	6	6	3	3	3	3.769230769	3	2.9375	4	5	1	3	3	3	3	0	0	0	0	1.75	2	2	1.666666667	2	2	2.333333333	1.666666667	2	2	1.666666667	1.666666667	2	NA	1	4
358	65	1	2	3	3	6	7	3	4	4	4	4	2.071428571	4	4	4	2	3	3	4	2.666666667	3.0625	4	1	3	2	2	2	2	0	0	0	0	3.6875	1	1	1	1	1.333333333	1	NA	1.142857143	1.333333333	1	1.666666667	1	4	1	2
359	55	1	2	3	3	1	8	1.5	4	3	3	3.5	2.285714286	3.75	6	7	2.25	2.333333333	2.666666667	3.307692308	2	2.625	2	4	2	1	2	3	2	0	0	0	0	3.3125	1.333333333	1	1.666666667	1	1.666666667	2	NA	1.428571429	1.333333333	1	2.333333333	1	4	1	3
360	30	2	2	3	NA	2	8	1.5	5	3.5	6	2	1.642857143	2.75	4	4.75	1.25	1.333333333	4	1.076923077	1	4.375	4	3	2	2	2	3	3	0	0	0	0	4.75	1	1.666666667	1	1	2	1.666666667	NA	1.571428571	1	1.666666667	2.666666667	2	NA	1	3
361	44	2	1	1	6	7	4	3.5	6	5.5	3.5	5.5	2.785714286	5.25	5.666666667	4.75	3	4.166666667	3.333333333	5.076923077	4	2.0625	1	4	1	2	2	3	2	0	0	0	0	2.625	2	1.666666667	2	1.666666667	1.333333333	1.666666667	2.333333333	1.285714286	1.166666667	1.333333333	1.333333333	1	4	1	4
362	74	1	1	2	2	7	4	2.5	6	6.5	2	5.5	2.857142857	4.75	5	4.75	3	3.833333333	2.166666667	4.307692308	3.666666667	2.625	4	4	1	3	3	2	3	1	0	0	0.333333333	3.5	1.666666667	1.333333333	2	1.666666667	2	2	1.666666667	1	1.166666667	1.333333333	1.333333333	1	4	1	4
363	49	1	1	1	5	1	5	4.5	4	5.5	4.5	5	2.714285714	5.25	6	4.75	2.5	4	3.666666667	4.538461538	4	2.6875	3	3	3	2	2	3	2	1	0	0	0.333333333	4.4375	2	2	2	1.666666667	2.333333333	2	2	1.571428571	1.5	1.333333333	1.333333333	1	4	1	4
364	53	2	1	1	NA	7	6	4.5	6	3.5	5.5	2	2.428571429	4	5	5	3.75	4	1.833333333	4.153846154	3.666666667	3	3	3	1	1	2	5	4	0	1	0	0.333333333	3	2.333333333	2	2	2.333333333	2	2.333333333	2	1.714285714	1.5	1.666666667	2	1	4	1	4
365	37	1	2	3	2	7	9	4	1.5	1	7	2	1.214285714	2.25	4.333333333	5	1.25	2.333333333	4.166666667	1	1	2.875	4	3	2	1	1	3	1	0	0	0	0	3	1	1	1	1	2	1.666666667	NA	2.571428571	1.166666667	3	1.666666667	1	4	1	4
366	41	1	1	1	NA	1	5	4	5	4	3.5	4	2.142857143	4.25	3	3.5	3	3	2.833333333	3.846153846	3.666666667	2.9375	3	3	1	3	3	3	2	1	0	1	0.666666667	3.4375	2.333333333	1.333333333	2.666666667	2	2	1.666666667	1.666666667	1.428571429	2.333333333	2	1.666666667	1	4	1	4
367	71	1	1	2	3	2	5	3.5	5	5.5	2.5	3	2.642857143	5	5	5	3.25	3.666666667	2	4	4	2.25	4	3	1	3	3	3	3	1	0	0	0.333333333	4.25	2	1.666666667	2	2	2.666666667	2.666666667	1.666666667	1	1.166666667	1.333333333	1.333333333	1	4	1	4
368	24	2	2	3	NA	1	4	1.5	5.5	4	5	1.5	2.071428571	4.5	6	6.75	2.5	3.666666667	3.833333333	2.307692308	2.666666667	3.4375	4	4	1	1	2	4	5	0	0	0	0	5.75	2	1.666666667	1	1.666666667	2.333333333	2.333333333	NA	2.571428571	1.333333333	2	2	1	4	1	4
369	61	2	2	2	1	2	6	3	6	4.5	3	4.5	2.714285714	4.25	4.333333333	5	3	3.166666667	2.333333333	4.461538462	3.333333333	2.6875	3	3	1	1	2	3	3	0	0	0	0	4.3125	2	1.333333333	2	1.666666667	1.333333333	1.333333333	1.5	1.142857143	1.166666667	1.333333333	1.666666667	2	NA	1	4
370	50	1	1	2	6	1	6	5.5	4.5	6.5	2.5	5	2.857142857	5	5	5.75	3	3.5	1.666666667	4.923076923	4	1.75	3	4	1	2	2	3	4	0	1	1	0.666666667	3.1875	2.333333333	1.666666667	2.666666667	2	2.333333333	2	2	1.142857143	1.166666667	1	1	1	4	1	4
371	44	2	2	3	3	1	6	1	4	1.5	6	1.5	1.928571429	4.75	6.333333333	7	3	3.833333333	3.166666667	2.692307692	4	1.9375	4	4	1	2	2	2	2	0	0	0	0	3.1875	2.333333333	1.666666667	1	1	2.333333333	2.333333333	NA	1.285714286	1	1	1.333333333	1	4	1	4
372	43	2	1	3	NA	2	9	4.5	4	4.5	6.5	5	2.428571429	4	4.333333333	4.25	2.25	2.5	2	3.846153846	2	3	1	2	3	1	2	1	3	0	0	0	0	5.625	1.666666667	2.333333333	2	2	2.333333333	2.333333333	2	2	2	1.666666667	1.666666667	1	4	1	4
373	45	2	1	1	6	2	6	3.5	4.5	5	4	2.5	2.071428571	4.25	5	5	2.5	4	4	4.307692308	4	2.5625	3	3	1	2	2	2	3	1	0	0	0.333333333	3.1875	2	2	1.666666667	1.333333333	2	1.666666667	1.666666667	1.285714286	1.5	1	1.333333333	1	4	1	4
374	59	1	2	3	NA	1	7	2	5.5	4	4	3	2.285714286	4.5	4	4.5	2.25	2.666666667	2.166666667	3.384615385	3	3	3	4	1	2	3	1	1	0	0	0	0	6.5	2	1.333333333	1.666666667	1	2	2	NA	1	1.333333333	1	1.333333333	2	NA	1	4
375	28	1	2	3	5	2	4	2	4	4	5	3	2.642857143	4.25	4.666666667	3.75	2.5	3.5	3.5	3.538461538	2.666666667	3.3125	4	4	1	2	2	1	2	0	0	0	0	6.75	2	2.333333333	2.333333333	2.666666667	2.333333333	2	NA	2.571428571	1.833333333	2.333333333	2.666666667	1	4	1	4
376	25	1	2	3	NA	1	4	2.5	3.5	3.5	4.5	5	2.214285714	4.5	4.666666667	5	2.5	2.833333333	3.333333333	3.384615385	2.333333333	3.1875	3	3	1	1	1	1	3	0	0	0	0	2.0625	1.333333333	2	1.666666667	1.333333333	2.333333333	1.333333333	NA	1.428571429	1.166666667	2	1.333333333	1	4	1	4
377	35	2	2	1	3	1	5	6	6.5	6	3	4.5	3.071428571	4.75	5.666666667	5.5	3.25	4.666666667	1.166666667	4.846153846	4	1.75	4	5	2	4	3	3	2	1	0	0	0.333333333	2.875	3	2.333333333	2.333333333	2.333333333	2.666666667	3	2	1	1	1.333333333	1	2	NA	1	4
378	61	1	1	2	NA	1	6	2	5	4.5	2.5	3.5	2.214285714	4	4	4	2.25	3	2.833333333	4	3	2.875	3	3	2	2	3	3	3	0	0	0	0	3.5625	1.333333333	1.333333333	1	1	1	1.333333333	1	1.142857143	1	1	1.333333333	1	4	1	4
379	62	1	2	3	2	6	8	2.5	5	6.5	2	3.5	2.5	5.25	5	5	2	2.833333333	1	4.615384615	2.333333333	2.1875	4	3	2	2	2	2	2	0	0	0	0	6	1.333333333	1.333333333	2	1.333333333	1	1	NA	1	1	1	1.333333333	1	4	1	4
380	67	1	1	2	3	4	6	3.5	4	3	5	3	2.071428571	4	4.666666667	5	2.75	3.833333333	3.666666667	4.230769231	3.333333333	2.9375	4	3	1	2	2	3	3	0	1	0	0.333333333	3.125	2	1	1	1	1.666666667	2	1.666666667	1.285714286	1.5	1	1.333333333	1	4	1	4
381	76	2	1	2	4	7	6	3.5	4	4	4.5	3	2.5	4.25	4	4.5	2.75	3.333333333	3.5	4.230769231	3	3.1875	3	3	2	3	3	3	3	1	1	1	1	2.8125	1.666666667	2	1.333333333	1.666666667	2	2	2	2	1.833333333	2	2	1	4	1	4
382	18	2	2	3	2	2	4	2.5	6.5	5	1.5	5	3.214285714	4.75	5	5	3.25	4.333333333	2.333333333	4.076923077	5	2.875	1	2	3	1	1	5	4	0	1	0	0.333333333	3.75	2.333333333	2.333333333	2.666666667	2.333333333	2.333333333	3	NA	1	1	2.666666667	1.333333333	1	2	1	4
383	53	1	1	1	NA	1	6	6	4	6.5	3	3.5	2.857142857	3.75	4.333333333	4.25	2.5	3.166666667	3	4.153846154	3.333333333	3	3	3	1	2	2	1	3	0	0	1	0.333333333	5.875	1	1	1	1	1	1	1	1	1	1	1.333333333	1	3	1	4
384	52	1	1	3	3	6	6	2.5	4.5	4	3	4	2.5	4.5	4.666666667	5.75	2.75	3.166666667	1.5	3.615384615	2.666666667	2.6875	3	3	1	1	1	3	2	0	0	0	0	2.3125	2	1.666666667	1.666666667	1	1.333333333	1.333333333	1	1	1.333333333	1.333333333	1.666666667	1	4	1	4
385	68	1	1	2	3	7	6	3	5	4.5	2.5	2.5	2.071428571	3.5	5	5.25	3.25	3.833333333	1.666666667	4.384615385	4	3.3125	4	4	1	4	3	2	4	1	0	0	0.333333333	3	2	1.666666667	1.666666667	1.666666667	2	2	1	1.142857143	1.166666667	1	1.666666667	1	4	1	4
386	50	2	2	3	NA	1	4	2.5	4	3	3	4	2.857142857	4.5	5.333333333	4.5	3	3.5	3	4.538461538	4	3.0625	4	4	1	3	3	4	3	0	0	0	0	6.25	2	2	1.333333333	2	2	2	NA	1.428571429	1.666666667	1	1	1	4	1	4
387	66	2	1	1	5	7	3	4.5	4.5	5.5	2	4.5	3.357142857	6.25	6.666666667	7	3	4.833333333	1.666666667	5.846153846	4.666666667	1.5	4	5	1	4	4	5	4	1	1	1	1	3.0625	2.666666667	2.333333333	3	2.666666667	2.666666667	3	2	1.142857143	1.166666667	1	1	1	4	1	4
388	65	1	1	1	3	5	4	4	6.5	5.5	2	6.5	2.571428571	5.5	6	6.75	3.25	5	1	4.384615385	5	1.6875	4	5	1	2	3	4	2	0	0	0	0	3.0625	2.333333333	1.666666667	2	1.666666667	2	1	1.666666667	1	1.333333333	1.333333333	1	1	4	1	4
389	38	2	2	3	NA	1	6	5	4.5	5	3	1	2.571428571	4.75	5	6	2.75	3.833333333	3	2.692307692	3	3.3125	2	4	2	2	1	3	3	0	0	0	0	5.6875	2	1.666666667	1.666666667	2	2	2.333333333	NA	1.714285714	1.333333333	2	1.666666667	1	3	1	4
390	45	2	1	1	3	4	8	4	5	2	3	5	2.714285714	5.5	6	6	3	4.833333333	3.333333333	2.769230769	4	2.0625	3	3	2	2	3	2	2	1	0	0	0.333333333	2.75	2	2	2	2.333333333	2.666666667	2	2	1.142857143	1.833333333	1.666666667	2	1	4	1	4
391	57	2	1	3	2	2	2	4	2.5	2.5	5.5	4	2.571428571	3.25	6.666666667	6.25	3.5	4.166666667	3.666666667	5.384615385	3.666666667	2.0625	4	2	2	2	2	2	2	0	0	0	0	3.25	3	2.333333333	1.666666667	2	2.666666667	2	2	2.857142857	2.166666667	1.666666667	1.666666667	1	4	1	4
392	69	1	1	1	NA	7	5	4	5.5	4.5	4	3.5	2.357142857	3.5	4.666666667	5.25	2.75	4	2.666666667	3.076923077	3.333333333	3.5625	4	4	1	2	3	3	3	0	0	0	0	3.125	2	1.666666667	2	1.333333333	2	2	1.666666667	1	1.5	1	1.666666667	1	4	1	4
393	38	2	2	3	NA	7	9	2	4	4	5.5	5	1.714285714	3.25	4.333333333	4.5	2.25	2	4.166666667	3.307692308	2	1.875	3	3	1	2	2	1	2	0	0	0	0	4.9375	1	1.333333333	1.333333333	1	3	1.333333333	NA	1.571428571	1.833333333	1	1.666666667	1	4	1	4
394	31	2	1	1	NA	1	5	6.5	3.5	6	4.5	1.5	2.285714286	4.25	6.333333333	6.75	3	3.333333333	3.833333333	3.307692308	4	2.25	1	4	1	1	2	5	4	0	0	0	0	2.9375	2.666666667	2	2	1.666666667	3	3	1.666666667	1.714285714	1.666666667	1.666666667	1.333333333	1	4	1	4
395	39	2	1	1	3	2	5	4.5	5	4	4.5	4	2.428571429	4	3.666666667	4	2.25	3.833333333	3.666666667	3.769230769	2.333333333	2.4375	2	3	2	2	2	3	3	1	0	0	0.333333333	3.375	2	1.333333333	1.666666667	1.666666667	2	2	1	2.285714286	1.166666667	1.666666667	1.666666667	1	1	1	4
396	36	1	2	3	3	7	10	2.5	2.5	1	6.5	2.5	1.5	4.25	4.666666667	6	1	1	5	1.384615385	2	3.375	4	1	2	1	1	1	1	0	0	0	0	4.0625	1	1	1	1	1	1	NA	2.714285714	2.333333333	1.666666667	2.666666667	2	NA	1	4
397	58	1	1	1	4	1	6	3.5	4.5	4	4.5	3	2.428571429	4	4.666666667	5	2	2.5	3	3.615384615	2	3.25	4	4	1	2	2	5	2	0	0	0	0	2.8125	1	1	1.333333333	1	1.333333333	1.666666667	1.333333333	1.857142857	1	1.666666667	1.333333333	1	4	1	4
398	58	2	1	1	4	2	7	4	4.5	3.5	4	3.5	2.142857143	4	4	4	2	3	3.5	3.538461538	3	3.0625	2	3	2	1	1	3	3	0	0	0	0	3.0625	1	1.333333333	1	1	1.333333333	1	1.333333333	1.285714286	1.166666667	1	1.333333333	1	4	1	4
399	55	2	2	1	4	2	7	5.5	5	3	4	4	2.714285714	3.75	3.666666667	4.25	4	4	2	4.923076923	4.666666667	3.0625	4	4	1	3	3	3	4	1	0	1	0.666666667	6	3	1.666666667	2.666666667	3	2.666666667	2	2.5	1.714285714	1.5	2	1.666666667	1	4	1	4
400	71	1	1	2	NA	6	6	3.5	6	5.5	2	5	2.571428571	4.75	4	4	2.75	4	2.166666667	4.384615385	3.666666667	2.4375	4	4	1	2	2	2	2	0	0	0	0	3.0625	2	2	2	1.666666667	2	1.666666667	1.666666667	1	1.166666667	1	1	1	4	1	4
401	63	1	2	3	2	8	4	3	7	7	1	4	3.428571429	5.75	7	7	4	5	1.833333333	6.615384615	5	1.125	4	5	1	4	4	4	2	1	1	1	1	1.25	3	2.333333333	3	2.333333333	2.333333333	2	NA	1	1.5	1.666666667	1	1	4	1	3
402	37	1	2	3	1	4	8	3.5	3.5	4.5	7	4.5	1.5	4.25	5	5	2	2.333333333	4.166666667	1.461538462	2.333333333	3.0625	2	3	3	1	2	2	2	0	0	0	0	4.5	1.666666667	1.333333333	2	2	1.666666667	1.666666667	NA	2.142857143	1.833333333	2	1.333333333	1	3	1	4
403	51	1	1	1	5	1	5	4.5	4.5	2.5	4.5	3	2.285714286	3.75	4	4.5	2.75	3.166666667	2.666666667	3.538461538	3.333333333	2.9375	4	3	1	2	2	4	3	0	0	0	0	3.125	2	1.666666667	1.333333333	1.333333333	2	2	1.666666667	1.285714286	1.166666667	1	1.333333333	1	4	1	4
404	70	1	1	2	3	6	5	2.5	5	5	2.5	5.5	3.214285714	4	4	4.25	2.75	3.666666667	2.166666667	4.615384615	3	2.75	1	4	1	2	2	3	3	0	0	0	0	3.625	2	2	1.666666667	1.666666667	2	2	1.333333333	2.285714286	1.833333333	2	1.666666667	1	4	1	2
405	53	1	2	3	4	1	5	3	5.5	4	4.5	5.5	2.714285714	4.25	5.666666667	4.75	2.25	2.333333333	3.5	3.076923077	2	3.625	4	3	2	2	3	1	2	0	0	0	0	3.375	1	1.666666667	2	1	1.666666667	2	NA	1.285714286	1.166666667	2	1.666666667	1	4	1	4
406	81	1	1	1	4	7	6	4	6	6	4	4	2.571428571	4.75	5.333333333	5.25	3	4	3.666666667	4.230769231	4.333333333	1.875	4	4	1	3	2	1	2	0	0	0	0	2.5	2.333333333	2.333333333	2.333333333	1.666666667	2.333333333	2	1.666666667	1.428571429	1.5	2	1	2	NA	1	2
407	53	1	2	3	3	7	8	2.5	5.5	4.5	3	2.5	2.142857143	2.75	3.666666667	4.75	2.25	2.333333333	1.5	2.538461538	2	3	4	4	1	2	3	3	2	0	0	0	0	4.25	1.666666667	1.333333333	1.666666667	1	2	1.333333333	NA	1	1.166666667	1	1.666666667	2	NA	1	2
408	53	2	1	1	NA	7	4	3	5	4.5	4	1.5	1.928571429	4	3.666666667	5.75	3.25	3.666666667	3.5	3.846153846	3.333333333	2.6875	4	4	1	2	2	3	3	0	0	0	0	3.125	2.666666667	1.666666667	1.666666667	1.333333333	2	1.333333333	1.333333333	1.285714286	1	1	1.333333333	1	4	1	4
409	66	1	1	1	4	6	6	3.5	4.5	3.5	3	4.5	2.642857143	4.25	5	5	2.25	2.666666667	2.833333333	3.307692308	2.333333333	2.4375	4	3	3	3	3	2	2	1	0	0	0.333333333	3	1.666666667	1.333333333	2	1	2	2	1	1	1.666666667	1	1.333333333	1	4	1	4
410	49	2	1	2	4	7	5	4	4	4.5	3.5	4	2.357142857	5.5	5.333333333	6	2.25	3.666666667	4	5.153846154	2	3.25	4	3	1	2	2	1	1	1	0	0	0.333333333	3	1	1.666666667	1.666666667	1	1.333333333	1	2.333333333	1.857142857	1.333333333	1	2.333333333	1	4	1	3
411	54	2	2	3	1	2	7	2.5	3.5	2.5	5.5	5	2.428571429	3.5	5	4.5	2.5	3.666666667	3.333333333	4.538461538	3	2.75	4	2	3	1	3	3	2	0	0	0	0	3.125	1.333333333	1.666666667	1	1.333333333	2.666666667	1	NA	3	2	1.666666667	2.666666667	1	4	1	4
412	38	2	2	3	NA	1	8	1.5	5.5	4.5	5.5	1	2	4	3.666666667	5.75	1.25	3.5	3	1.769230769	2.666666667	3.5	4	3	1	2	2	1	2	0	0	0	0	5.5	1.666666667	1.666666667	1.666666667	1.666666667	1.666666667	1	NA	2.571428571	1.833333333	2	3	2	NA	1	4
413	73	1	1	1	3	7	5	2.5	5.5	6	3	2.5	2.428571429	4.75	5.666666667	4.5	3	3.333333333	2	3.769230769	3.666666667	2.4375	4	4	1	2	2	2	3	1	0	0	0.333333333	5.5	2	2	2	1.333333333	2.666666667	1.666666667	1.666666667	1	1.333333333	1.333333333	1	1	4	1	4
414	58	1	1	3	3	6	8	2	5	5.5	3.5	5	2.571428571	2.75	2.666666667	1.5	2.75	4.166666667	3.5	5.153846154	4	3.0625	4	4	2	3	3	5	2	1	0	0	0.333333333	5.3125	2	1.666666667	1.666666667	2	2	1	2	1.428571429	1.333333333	1.666666667	1.333333333	1	4	1	4
415	44	2	1	3	3	7	4	2.5	2.5	4	7	1	1.214285714	2.5	4	3.25	3.75	5	1	1.923076923	4.333333333	2.0625	3	3	1	2	3	2	4	0	0	0	0	6	3	2	1	1.666666667	3	3	1	2.857142857	1.5	2.666666667	1.666666667	1	4	1	4
416	35	2	2	3	2	1	7	2	5.5	4	4.5	3.5	2.285714286	5.25	4.666666667	5.25	2.5	3.833333333	3.833333333	4.076923077	4.333333333	2.8125	1	3	2	2	1	2	2	0	1	0	0.333333333	3.0625	2	2	2	2	1.666666667	2	NA	1.857142857	1.666666667	1.333333333	1.666666667	1	4	1	4
417	72	1	1	2	3	3	7	4	6.5	6	1.5	5.5	2.642857143	5	5	4.5	2.75	4.5	1.666666667	4.769230769	4.666666667	1.6875	3	5	1	2	2	2	3	1	0	0	0.333333333	1	2.333333333	1.666666667	2	2	2.666666667	1.333333333	1.333333333	1	1.166666667	1	1	1	4	1	4
418	54	1	1	1	6	5	5	5.5	6.5	4.5	2	4	2.785714286	5	6.333333333	6	3.5	4	2	5.461538462	4	2.125	4	4	1	3	2	5	3	0	1	0	0.333333333	2.75	2.666666667	2	2	2.666666667	3	2	1.333333333	1	1.5	1.333333333	1	1	4	1	4
419	56	1	1	3	3	1	7	4	4.5	6	3	5.5	2.785714286	6.75	6.666666667	5.25	3.25	4.166666667	2.833333333	6.692307692	4.333333333	2.1875	3	5	1	2	2	2	2	0	0	0	0	2.4375	3	1.666666667	2.666666667	1.333333333	1.333333333	1.666666667	2	1.142857143	1	1	1.333333333	1	3	1	4
420	33	2	1	1	4	7	5	4	4	3	5	3	2.357142857	5	5	4.75	3	4.333333333	3	4.307692308	3.666666667	3.375	2	4	1	3	3	3	3	1	0	0	0.333333333	2.75	2.333333333	2	1.666666667	1.666666667	2	1.333333333	1.666666667	2	1.166666667	2	1.333333333	1	4	2	NA
421	63	1	1	1	3	3	5	3.5	4	2.5	5.5	2	2	2.5	3	3	2.5	3	3	4.153846154	2	3.375	4	3	1	2	2	1	3	0	0	0	0	4.0625	1.666666667	1.333333333	1.333333333	1	2	1.666666667	1.666666667	1.571428571	1.333333333	1.333333333	1.666666667	1	4	1	4
422	63	1	1	1	6	7	3	4	4.5	6	3	4	2.785714286	4.75	5	4.75	3	4	2.666666667	4.538461538	3.333333333	3	4	5	1	2	4	2	2	0	0	0	0	3	2	2	2	2	2	2	2	2	2	2	2	1	4	1	4
423	44	1	1	1	3	1	1	5.5	6.5	3	4.5	4.5	3.214285714	5.5	5	4	4	5	2	7	5	2	1	5	1	4	4	3	3	1	0	1	0.666666667	1.25	3	2	2.333333333	3	2.333333333	2	2.333333333	1.714285714	1.333333333	2.333333333	1.666666667	1	4	1	4
424	33	1	2	3	1	6	6	4.5	4.5	4.5	4	5.5	2.214285714	4.25	4	4.5	2.25	3.5	4.166666667	3.615384615	3	3.25	2	2	3	2	1	3	3	0	0	0	0	4.4375	2	1.666666667	2.333333333	2	2.666666667	2.666666667	NA	1.571428571	2	1.666666667	2.333333333	2	NA	1	4
425	42	2	1	1	5	7	2	5	6	5	2.5	5	3.142857143	5.75	6	5.5	3.75	4.666666667	1.833333333	5.692307692	4	2.6875	3	4	2	2	1	3	2	0	0	0	0	3.25	3	2.333333333	3	2	2	3	1.666666667	1.142857143	1.5	1.333333333	1	1	4	1	4
426	44	1	1	1	5	1	5	5	4.5	3.5	4	4.5	2.785714286	5.25	6.333333333	6	2.75	4.166666667	3.833333333	6.076923077	4	2.9375	4	5	1	3	2	3	3	0	0	1	0.333333333	2.875	2.333333333	2.666666667	2.333333333	2.333333333	2.333333333	2.666666667	2.666666667	2.285714286	2.5	2	2.666666667	1	1	1	2
427	49	2	1	1	NA	2	6	2	6	1	6	2.5	2.571428571	4.25	6.333333333	6.5	2.75	3.833333333	3.166666667	3.769230769	3.333333333	2.5625	4	2	2	2	2	3	2	1	0	1	0.666666667	3.25	1.333333333	1.666666667	1.666666667	1.333333333	1.666666667	2	1.666666667	1.571428571	1	1.333333333	1.666666667	1	4	1	4
428	45	2	1	1	4	2	5	2.5	5.5	4.5	2.5	1.5	1.928571429	4.25	4.666666667	5.75	2.25	2.5	2.666666667	2.923076923	3	3	4	3	1	2	3	1	3	1	0	0	0.333333333	4	1.666666667	2	1.666666667	1	2	1	2.333333333	1.142857143	1.666666667	1	1.333333333	1	4	1	4
429	56	1	1	2	NA	1	9	2.5	2.5	1	5.5	1	2.357142857	4	4	3.75	2	3	2.833333333	3.923076923	2.666666667	3.0625	4	3	1	2	3	3	3	0	0	0	0	4.125	1.666666667	1.666666667	2	2	2	2	2	2	2	2	2.333333333	1	4	1	4
430	35	2	1	1	3	2	6	4	4	4	4	3.5	2.785714286	4.25	4	4	2.25	3.166666667	3	3.846153846	2.666666667	3	3	3	1	2	2	2	2	0	0	0	0	3.0625	1.666666667	1.333333333	1.666666667	1.333333333	1.666666667	2	1.666666667	2	1.666666667	1.666666667	1.666666667	1	4	1	4
431	47	2	1	1	4	7	6	1.5	5	3	4	4	1.642857143	4	4	4	3	3.333333333	4.5	3.769230769	3	2.9375	3	4	1	2	1	1	3	0	0	0	0	3.0625	2	1.333333333	1.666666667	1	1.666666667	1.666666667	1.333333333	1.285714286	1.666666667	1	1.333333333	2	NA	1	4
432	58	1	1	3	1	8	10	4	4.5	4	6	3.5	1.642857143	1	1	1	1.75	1	4.166666667	1	1	2.625	1	3	2	2	2	2	3	0	0	0	0	3.125	1	1	1	1	1.666666667	1.333333333	1	2.142857143	1.666666667	1	2.333333333	1	4	1	4
433	64	1	1	1	3	3	7	4	4	4	4	3	2	4	4	4	2.25	2.5	3	4	2.333333333	3.0625	4	4	1	2	2	2	2	0	0	0	0	3.1875	1	1.333333333	1	1.333333333	1	1	1	1.142857143	1.333333333	1.333333333	1	1	4	1	4
434	59	1	2	3	4	1	4	3.5	6	4.5	2.5	4.5	2.571428571	2.5	5	6	3	3.333333333	1.666666667	3.076923077	3	2.375	2	4	1	1	1	3	2	0	0	0	0	2	2	1.666666667	2	1	2	2	NA	1	1.5	1.333333333	1.333333333	1	4	1	4
435	57	2	1	3	NA	1	5	3	4	4	4	2.5	2.285714286	4	4.333333333	4.75	3.25	3.166666667	1.833333333	4.846153846	3	3.25	4	3	1	2	3	2	3	0	0	0	0	2.9375	1.666666667	1.666666667	2	1	2	1	1	1.285714286	1	1	1.333333333	1	4	1	4
436	53	1	2	3	NA	1	7	5.5	5	3	3.5	3.5	2.714285714	4.75	5	5	2.25	3.833333333	3.333333333	3.923076923	3	1.75	1	2	3	1	1	2	2	0	1	0	0.333333333	4.25	1.333333333	2	2	1	1.333333333	1.333333333	NA	1.428571429	1.5	1.333333333	1.666666667	1	4	1	4
437	50	1	1	1	5	1	7	4	4.5	5	2	5.5	2.214285714	5	5.333333333	4	3	3.333333333	3.333333333	3.846153846	3.333333333	2.25	4	3	1	2	2	4	2	0	0	0	0	3.375	2	1.333333333	1.333333333	1.333333333	1.666666667	1.666666667	2	1.142857143	1.333333333	1.333333333	1.333333333	1	4	1	4
438	57	1	1	1	5	5	5	3.5	4	4.5	2	5.5	3.285714286	5.5	5.333333333	4.75	3	4.166666667	4	5.538461538	4.333333333	3.125	4	2	3	2	2	5	5	0	0	0	0	4.125	1.333333333	2	1	2	2	1.666666667	1.666666667	1.142857143	1.333333333	1.666666667	1.333333333	1	4	1	4
439	62	1	1	2	2	3	9	2	6.5	3.5	4	4	2.428571429	5.75	7	7	2.75	4.166666667	3.666666667	4.692307692	4	1.5	4	5	1	3	3	3	3	0	0	0	0	3.125	2	1.333333333	1.666666667	1.333333333	2	2	1.666666667	1.714285714	1.333333333	2	1.333333333	1	4	1	4
440	33	2	2	3	2	3	10	1	5.5	6.5	5.5	1	1.5	5.75	4.333333333	6	1	1	5	2.076923077	1	3.125	4	1	3	1	1	1	1	0	0	0	0	5	1	1.333333333	1	1	1	1	NA	2.857142857	2.833333333	1.666666667	3	1	4	1	3
441	54	2	1	2	6	1	6	1.5	6.5	6.5	1.5	1.5	2.142857143	3	4	6	2	3	3.333333333	3.615384615	3	2.5625	4	3	1	2	2	1	1	0	0	0	0	7	1	1.333333333	2	1	1.666666667	1	1.333333333	1.142857143	1.166666667	1	1.333333333	1	4	1	4
442	49	2	1	1	5	2	6	4.5	4.5	1.5	4.5	1	2.142857143	3.5	4	4	3	4.666666667	3	2.461538462	2.666666667	3.125	4	4	1	2	2	2	2	0	0	0	0	3.125	1.666666667	1.666666667	1.333333333	1	2	2	1.666666667	1.285714286	1.166666667	1.333333333	2.333333333	1	4	1	4
443	65	2	1	2	2	7	5	4.5	5.5	5	3.5	4	2.357142857	5	5	5	2.75	4	2.5	4	3.666666667	2.625	3	4	1	2	2	2	2	0	0	0	0	3	2	1.666666667	2	1.333333333	1.333333333	1	1.333333333	1.142857143	1	1.333333333	1	1	4	1	4
444	43	2	1	1	NA	8	6	3	4.5	4	3.5	2	2.142857143	3.25	4.333333333	3.75	3	3.333333333	3.666666667	3.692307692	4.333333333	3	1	4	1	1	2	3	5	0	1	0	0.333333333	3	1	1	1	1.333333333	1.333333333	1.333333333	1.666666667	1.428571429	1.166666667	1.333333333	1.666666667	1	4	1	4
445	65	1	2	3	4	2	5	2.5	4	3	5.5	4	2.642857143	4	5	4.75	2	3.666666667	3.666666667	4.153846154	2.666666667	3.25	4	3	1	3	3	4	3	0	0	0	0	3.4375	1.333333333	2	1.666666667	1.666666667	1	1	NA	2.285714286	1.333333333	2.333333333	3	1	3	1	4
446	70	1	2	3	2	7	4	4	5	3.5	4	3.5	3	5.25	5.666666667	5	2.75	3.166666667	2.833333333	4.230769231	3.333333333	2.4375	4	4	1	2	2	3	2	0	1	0	0.333333333	2.9375	1.666666667	1.666666667	2	1	1.333333333	1.333333333	NA	1.142857143	1.166666667	1.666666667	1.333333333	1	4	1	4
447	42	2	1	1	1	1	6	5	4.5	3.5	4	4.5	2.571428571	4.25	4	3.25	2.5	2.833333333	3	4.307692308	3	2.9375	3	3	2	2	2	1	2	0	0	0	0	3.25	2	1.666666667	1.333333333	1.666666667	2	1.666666667	2	2.142857143	1.833333333	2.333333333	1.666666667	1	4	1	4
448	41	1	2	3	2	2	8	2.5	4.5	5	5.5	4.5	2.785714286	5.5	7	7	1.75	3.666666667	3.666666667	3.692307692	2.666666667	2.6875	4	3	2	2	2	5	1	0	0	1	0.333333333	3.0625	1.666666667	1.333333333	1	1.333333333	1.333333333	1.333333333	NA	1.571428571	1.333333333	1	2.666666667	1	4	1	4
449	33	2	1	1	NA	8	8	3	4.5	3	4.5	3.5	2.142857143	4	4	4	2.25	3	3	3.923076923	3	3	1	3	2	2	2	2	2	0	0	0	0	6.0625	1	1	1	1	1.333333333	1	1.333333333	1.285714286	1	1	1.333333333	1	4	1	2
450	49	2	2	3	4	1	9	5.5	3	4	6.5	5.5	2.5	4.75	4.333333333	5.5	1.75	3.666666667	3.333333333	4	3	2.5625	4	3	1	2	2	1	1	0	1	0	0.333333333	4.25	1	2.333333333	1.666666667	2	1.666666667	1.333333333	NA	2	2	2.333333333	1.666666667	1	4	1	4
451	50	2	1	1	4	2	4	2.5	5.5	3.5	4	4	2.214285714	5	5	5	2.75	4	2	3.461538462	3	3.125	3	4	1	2	2	2	3	0	0	0	0	2.75	2	1.666666667	1.666666667	1	2	1.666666667	1.333333333	1.428571429	1.166666667	1.666666667	1.666666667	1	4	1	3
452	55	1	1	1	3	1	8	2.5	3.5	2	6	2.5	1.928571429	3.25	4.333333333	4.5	2	2.666666667	4.166666667	3.307692308	2.333333333	3.5625	4	2	2	3	3	3	2	1	1	0	0.666666667	3.125	1.666666667	1	1	1	2	1	1.666666667	2.142857143	1.833333333	2	2.333333333	1	4	1	4
453	56	1	2	3	1	7	10	2.5	4	1	5.5	5.5	1.785714286	4	4	4	1	2.166666667	3.666666667	2.230769231	1	3.8125	1	2	3	2	2	2	4	0	0	0	0	3.1875	1	1	1	1	1	1	NA	2	2.666666667	2.666666667	2.333333333	2	NA	1	2
454	37	1	2	3	6	3	9	4.5	5	5	4	2	2.428571429	4	4.333333333	5.25	1.25	3.333333333	2.833333333	3.846153846	2.666666667	2.1875	4	4	1	3	4	3	3	0	1	0	0.333333333	3.125	1	1.333333333	1.666666667	1.666666667	2	2	NA	1	1	2.333333333	2.333333333	1	4	1	3
455	58	1	1	1	4	7	4	4	4	4.5	3.5	4.5	2.428571429	4	4	4.75	3	4	2.333333333	4	4	2.5625	4	4	1	2	3	3	2	0	0	0	0	3	2	2	2	1.333333333	2	2	2	1.142857143	1.166666667	1	1	1	4	1	4
456	34	2	2	3	2	1	7	4	4.5	4.5	4	2.5	2.5	5	5	5	2.5	3	2.833333333	2.923076923	3	3.5625	4	4	1	1	1	3	4	0	0	0	0	7	1.666666667	2	1	1	1.333333333	2	NA	2	1.333333333	1	2.333333333	1	3	2	NA
457	70	2	1	1	NA	1	5	7	5.5	7	1	5.5	3.285714286	4.75	4	4.75	2.75	3	2.666666667	5.153846154	3	1.875	4	4	1	2	2	4	3	1	0	0	0.333333333	5.9375	1.666666667	2	2	1.333333333	1.333333333	1	1	1.571428571	1.333333333	1.666666667	1.666666667	1	4	1	4
458	56	1	1	1	NA	1	8	2.5	4	3.5	3.5	3	1.571428571	4.25	5	4.75	1.25	1.666666667	2.166666667	1.615384615	2.333333333	3.6875	4	3	1	2	2	1	2	0	0	0	0	5.875	1	1.333333333	1.333333333	1	2	1	1	1.428571429	1	1	1.666666667	1	4	1	3
459	67	1	2	3	2	7	5	1.5	4	3	5	2	2.071428571	4	3.333333333	4	2.25	3	3	4	3	3	4	3	1	1	1	1	2	0	1	0	0.333333333	2.9375	1	1	1	1	1	1	NA	1.142857143	1	1	1	2	NA	1	2
460	29	2	2	3	NA	2	8	3	6	3	5	4	2.357142857	4.25	4.666666667	4.5	2	2.166666667	3.666666667	4.153846154	2	3.125	4	4	1	2	3	4	5	0	0	0	0	3.0625	1	1	1.666666667	2	1.666666667	2	NA	2.428571429	2.166666667	2	2.333333333	1	4	1	4
461	48	2	1	3	4	3	8	3	5.5	2	5.5	2.5	2	4.5	4.666666667	5.25	2.75	3.833333333	3.166666667	3.461538462	3.333333333	1.9375	3	3	1	2	2	4	3	0	1	0	0.333333333	3.4375	2	1.333333333	1	1	1	1.333333333	3	2.142857143	2	2	1.333333333	1	4	1	4
462	38	1	1	1	3	1	8	2.5	5.5	4.5	4.5	4.5	2.214285714	4.5	5	5.75	2.25	3.5	3.5	4	3.666666667	2.5	3	3	2	2	3	3	5	1	0	0	0.333333333	4.4375	1	1.666666667	1.333333333	1	1.666666667	2	1.666666667	1.857142857	1	1.666666667	2	2	NA	1	4
463	23	2	1	1	2	7	7	5.5	5	2.5	4.5	4	2.714285714	3.75	3.333333333	4.5	2.25	3.333333333	3	3.846153846	2.333333333	2.75	1	5	1	1	2	3	3	0	0	0	0	3.1875	2.333333333	2	2	2.333333333	2	2.333333333	1.666666667	2.142857143	2	2.666666667	2	1	3	1	1
464	55	1	2	3	6	1	6	2.5	5.5	4	5	2	1.928571429	5	5.666666667	6	2	2	2.833333333	2.076923077	2.333333333	3	4	3	1	2	2	5	2	0	0	0	0	4.5	2	1.666666667	1.666666667	2	2	1.666666667	NA	1.428571429	1.5	2	1.333333333	2	NA	1	4
465	51	2	1	1	3	4	4	4	4	4	4	4	2.357142857	4	4	4	2.5	3	3	4	3	3	3	4	2	2	2	3	3	1	0	0	0.333333333	3	1	1	1	1.333333333	1	1	1	1	1	1	1	1	3	1	3
466	54	2	1	3	NA	6	6	1.5	6.5	5.5	4.5	3	2.5	4.25	5.333333333	5.25	3	3.333333333	3.666666667	5.076923077	3.666666667	2.5	4	3	1	2	2	2	3	0	1	0	0.333333333	3.875	1.333333333	1	1.666666667	1.666666667	1.333333333	1.333333333	2	1.571428571	1	1.666666667	1.333333333	1	4	1	4
467	43	1	2	3	3	4	6	4	4	4	4	3.5	2	4	4	4	1.75	3	3.166666667	4	3	3	4	3	1	2	1	1	1	0	0	0	0	2.875	1	1.666666667	1.333333333	1.666666667	1.666666667	1.333333333	NA	1.285714286	1.5	2	1.333333333	2	NA	2	NA
468	49	1	1	3	4	1	5	1	6.5	2.5	5.5	3	2.142857143	5	4.333333333	4.75	2.75	3.666666667	2.166666667	3.384615385	3	1.75	1	2	3	1	1	3	2	0	0	0	0	5.6875	2	1.333333333	1.333333333	1.333333333	2	1.333333333	1	1.571428571	1.5	1.333333333	1	1	4	1	4
469	52	2	1	2	2	2	5	4	6	4.5	3.5	3.5	2.785714286	5	4.333333333	4	3.25	5	2.833333333	5.076923077	4.666666667	1.8125	4	4	1	2	2	2	3	1	0	0	0.333333333	3.125	3	2	2	2	1.333333333	1.666666667	1.666666667	1.142857143	1.166666667	1.333333333	1	1	4	1	4
470	60	1	2	3	2	6	8	1.5	5	4	6.5	4.5	2.214285714	4.25	5	5.5	2.5	2.833333333	3.833333333	4.230769231	3.666666667	2.25	4	1	3	2	2	3	4	0	1	0	0.333333333	4.375	2	1.333333333	1.666666667	2	3	2.333333333	NA	1.714285714	2.666666667	1.333333333	1.666666667	1	4	1	3
471	39	2	1	1	5	2	4	3.5	5.5	4	4.5	3	2.571428571	5.25	6	5.25	3	4.166666667	2.166666667	4.846153846	4.333333333	3.125	3	3	2	2	3	3	3	0	0	0	0	2.9375	3	1.666666667	2.333333333	2	2.333333333	2.333333333	1.666666667	1.142857143	1.333333333	1.666666667	2.333333333	1	3	1	4
472	41	2	1	1	NA	7	6	4.5	4.5	4	5	3.5	2.071428571	3.25	3	3.75	2.25	3	3	3.846153846	3	3.0625	4	3	2	3	2	3	3	0	0	0	0	3	1.666666667	2	2	2	1.666666667	1.666666667	2	1.857142857	1.666666667	2	1.666666667	1	4	1	4
473	76	1	1	2	1	7	6	4.5	3	4.5	4	4.5	2.285714286	3.75	3.666666667	4.25	3	3	2.666666667	3.692307692	2.666666667	2.875	4	5	1	4	4	4	3	1	0	0	0.333333333	3.125	2	2.333333333	2	2.333333333	2	2.333333333	2	2.285714286	1.833333333	1.333333333	2	1	4	1	4
474	35	2	2	3	3	1	7	2	4	3	5	2	2.071428571	4.5	5.333333333	5.75	1.25	3.833333333	3.666666667	4	1	3.25	4	2	2	2	2	3	2	0	0	0	0	3.1875	1	1.666666667	1.333333333	1	1.666666667	2	NA	2.142857143	1.333333333	2.333333333	3	1	4	1	3
475	43	2	1	1	3	8	6	1.5	4.5	4.5	6	4	2.571428571	4.75	4.666666667	5.75	2.25	3.166666667	4.5	3.923076923	3.333333333	2.3125	4	2	2	3	3	3	2	1	0	0	0.333333333	3	2.333333333	2.666666667	3	2.333333333	2.666666667	3	2.333333333	2.714285714	2.333333333	1.333333333	2.333333333	1	4	1	4
476	68	1	1	1	4	6	4	2.5	6	6	4	3.5	2.428571429	5	5	4.25	2.75	4	3.666666667	4.230769231	4.666666667	2.125	4	2	1	3	4	3	2	1	0	1	0.666666667	2.75	2	2.333333333	2	2	2	1.666666667	2.333333333	1.857142857	1.5	1	1.333333333	1	4	1	4
477	36	1	1	1	6	1	5	5	4.5	4.5	4	5	2.285714286	4	3	4	2.5	3	3	2.923076923	2.333333333	3.1875	4	4	1	2	3	5	4	1	0	0	0.333333333	3	2	1.333333333	1.333333333	2	2.333333333	2.666666667	1.666666667	2.285714286	1.833333333	2	2	1	2	1	4
478	34	2	2	3	4	1	5	2	5	5.5	5.5	1.5	2.071428571	4.75	6	5.25	2	2.5	4.666666667	2.384615385	1.333333333	3.25	3	2	2	2	3	3	2	0	0	0	0	3.625	1.333333333	1.333333333	2.333333333	1.666666667	2.333333333	2	NA	2.714285714	2	1.333333333	3	1	4	1	4
479	51	1	1	3	3	3	9	2.5	4.5	4.5	4.5	3	2.142857143	5	5.333333333	4.25	2	2	3.666666667	4.461538462	3	2.1875	1	1	3	2	2	2	3	0	0	0	0	4.3125	1.666666667	1.333333333	1.666666667	1.333333333	1.666666667	1.666666667	2	2.142857143	1.833333333	2.666666667	2	1	4	1	4
480	47	1	1	3	6	6	2	1	5	7	1.5	5.5	2.5	4.25	4	4.25	2.75	3	3.333333333	3.846153846	3.333333333	3	4	3	2	1	1	1	3	0	0	0	0	6	1	1	1	1	1	1.333333333	1	1	1	1	1	1	4	1	4
481	69	1	1	2	2	7	8	2.5	6	5.5	5	5	2.357142857	5.5	6	5.75	2.75	4	3.666666667	4.538461538	4	1.375	4	3	1	3	2	3	4	1	1	0	0.666666667	3.5	2	1.333333333	1.666666667	1.333333333	2	1	2	2.428571429	1.833333333	2	2.333333333	1	4	1	4
482	48	2	1	1	5	7	3	5	5.5	4	6	5	3	6.25	6	5.5	3.75	5	1.666666667	5.692307692	4.333333333	1.6875	2	5	1	4	4	3	3	0	0	0	0	3.5625	2	2	2.333333333	2.333333333	2.666666667	3	1.666666667	2.285714286	2.5	2	1	1	4	1	3
483	28	2	2	3	1	7	9	3.5	4	4	4	4	2.071428571	4.25	4.333333333	4.25	2.25	3.166666667	3	4	3.333333333	2.9375	4	3	2	2	2	2	2	0	0	0	0	3	1	1	1	1	1	1	NA	1.142857143	1	1	1.666666667	1	4	1	1
484	64	1	1	1	4	7	6	1	6	6	1.5	5.5	2.428571429	4.25	3	4.25	2.75	3	2	3.923076923	3	2.5	4	3	1	2	3	2	3	0	0	0	0	6.375	1.666666667	1.333333333	2.333333333	1	2	1	1.333333333	1	1.333333333	1	1.666666667	1	4	1	4
485	32	2	1	1	6	7	5	4.5	5.5	4.5	5.5	3	2.214285714	4.5	6	5.25	3	3.5	3	3.384615385	2	3.0625	1	4	2	2	1	5	3	0	0	0	0	2.8125	2	1	1.333333333	2	2.666666667	3	1.333333333	1.857142857	1.5	1	1.666666667	1	4	1	4
486	50	2	1	1	4	2	5	4	5	4.5	4.5	4	2.5	4.75	4.666666667	4.75	3	4.333333333	2.5	4.461538462	3	3.0625	4	4	1	4	3	3	2	0	0	0	0	3.875	1.333333333	1.333333333	2	1	2.333333333	2.333333333	2	2	1.5	2	1.666666667	1	4	1	4
487	25	1	2	3	2	1	5	4	4	4	4.5	3.5	2.571428571	4.25	4	4	2.75	3	3	3.846153846	3	2.9375	4	4	2	2	2	2	1	0	0	0	0	3.125	1	1.666666667	1.666666667	1.666666667	1.666666667	1.666666667	NA	1.714285714	1.833333333	1	1.666666667	1	2	1	3
488	53	2	1	1	NA	1	6	3	3.5	4	3	3	2.785714286	4.5	5	5	3	4	4	4.538461538	3.333333333	2.875	3	4	1	2	2	2	2	0	0	0	0	3	1.666666667	1.666666667	2	1	2	2	1.666666667	1.285714286	1.166666667	1	1.333333333	1	4	1	4
489	25	1	1	1	4	2	1	4	4	3	4	3.5	3.285714286	4.5	5.666666667	4.75	2.5	3.666666667	3.833333333	4.384615385	4	2.9375	2	2	1	2	3	3	4	0	0	0	0	5.125	2	2.666666667	2.333333333	1.666666667	2	2.666666667	2.333333333	2.857142857	2.333333333	2.333333333	2.666666667	2	NA	1	3
490	41	1	1	3	3	1	4	4	5.5	3.5	1.5	4.5	2.428571429	3.5	3	3.5	2	3.5	3.5	3.923076923	2.666666667	3.25	1	5	2	1	1	3	3	0	0	0	0	5.9375	2	2.666666667	2	2.333333333	2	2.333333333	1	1.285714286	1.333333333	1.666666667	1	1	4	1	4
491	66	1	1	2	2	3	6	5	5	4.5	4	4	2.714285714	4.75	5	4.75	2.75	3.666666667	2.5	4.538461538	3	2.5625	4	4	1	3	2	4	4	1	1	0	0.666666667	3.5	2	2	2	2	2	2	1.333333333	1	1.166666667	1.666666667	1	1	4	1	4
492	55	1	1	3	3	1	6	2.5	6	5	4.5	3.5	2	3.75	4	5.75	3	3.333333333	3.166666667	3.384615385	3.333333333	1.875	2	4	1	2	3	1	2	0	0	1	0.333333333	4.75	2	1.666666667	2	2	2.333333333	1	1	1.571428571	1.666666667	1	1.333333333	1	4	1	2
493	42	1	2	3	3	4	7	2.5	6.5	4	5	4.5	3.214285714	5.25	6.333333333	6.75	2.75	3.833333333	3.666666667	5.846153846	3.333333333	3	4	3	2	2	2	2	2	0	0	0	0	3.1875	1.666666667	1.333333333	2.333333333	1.666666667	2	2.333333333	NA	1.714285714	2.666666667	2.333333333	1.333333333	1	4	1	4
494	30	2	1	3	6	1	3	5	6	4.5	3	4	2.642857143	4.5	5	6.5	3.25	4.333333333	2	4.846153846	3.666666667	1.3125	1	3	1	2	2	3	2	0	0	0	0	4.3125	2	2	2	2	2.666666667	2.333333333	2	1.428571429	2.166666667	2	1.666666667	1	4	1	4
495	18	1	2	3	NA	8	9	3.5	3.5	3	5.5	3.5	1.857142857	4	3.666666667	4.5	1.75	2	3.833333333	2.692307692	3	3.125	3	4	3	1	3	1	2	0	0	0	0	6.125	1	1	1	1	1	1	NA	1.285714286	1.166666667	1	1	1	4	1	3
496	70	2	1	2	3	7	5	4	5.5	3.5	5.5	4	2.714285714	2.5	3.666666667	4.75	2.75	4	3.666666667	3.230769231	4	2.625	4	1	1	2	2	3	5	0	1	0	0.333333333	4.9375	1.666666667	1.333333333	1	1	1.666666667	1	1.666666667	1.857142857	1.5	2	2	1	4	1	4
497	43	1	1	1	4	1	5	3.5	5	4	4.5	2	1.714285714	2.5	2.666666667	3	2.25	2	3.166666667	3	3.333333333	2.3125	4	3	1	2	3	1	3	1	1	0	0.666666667	4.375	1	1	1.666666667	1	2	1.333333333	2	1.428571429	1.166666667	1.333333333	1.666666667	1	4	1	4
498	56	1	1	3	NA	1	6	1.5	5.5	5	4	5	2.285714286	4	4	4	2.25	3	3	4	3	3	4	3	1	1	2	1	2	0	0	0	0	3	1.333333333	1.333333333	1	1	1	1	3	1.285714286	1	1.666666667	1.666666667	2	NA	1	1
499	41	2	2	2	3	2	4	6	5	6.5	2	5.5	3.142857143	5	5	5	3.75	5	3.833333333	5.769230769	5	2.4375	2	2	1	2	2	4	4	0	1	0	0.333333333	3.125	2.333333333	2	2	2	2	2	2	1.142857143	1.166666667	1.333333333	1	1	2	1	2
500	57	1	1	2	4	1	7	5.5	4.5	4.5	4	4	2.714285714	4.75	5	5.25	2.5	4	3.666666667	3.692307692	3.666666667	2.25	4	3	1	2	3	3	3	1	0	0	0.333333333	3.125	2	1.333333333	1.666666667	1	3	1	1.333333333	1.142857143	1.5	1	1.333333333	2	NA	1	2
501	75	2	1	2	1	7	5	5	5	5.5	3.5	4.5	2.714285714	5.75	6.333333333	6	3.25	4.833333333	2	4.846153846	3.666666667	1.875	1	4	1	2	3	3	3	0	0	0	0	2.4375	2	2	2.666666667	2	1.666666667	2	2	1.142857143	1.333333333	1.333333333	1.333333333	1	4	1	4
502	61	1	1	1	4	1	4	3.5	5.5	5.5	4	5	2.571428571	5	5.666666667	5.5	2.75	4	3	5.230769231	4	1.3125	4	4	1	2	3	3	2	0	0	0	0	2.75	2	2	2	1.333333333	1.666666667	2	1.333333333	1.142857143	1	1.333333333	1	1	4	1	4
503	53	1	1	1	5	1	6	5.5	4	6	4.5	3.5	2.928571429	6	6	5.75	3	3.666666667	3.833333333	5.076923077	3.666666667	2.6875	4	3	1	3	3	4	4	1	1	1	1	2.125	2	2.666666667	2.333333333	1.666666667	2	2.333333333	2	1.857142857	1.833333333	2	1.666666667	1	4	1	2
504	40	1	2	3	3	1	7	3	4	4	4.5	4.5	2.428571429	4.5	4.666666667	5	2.25	3	3	3.076923077	2	2.875	4	3	2	2	2	3	3	0	0	0	0	2.9375	1.666666667	1.666666667	2	2	2	1.666666667	NA	1.857142857	1.833333333	1.666666667	1.666666667	1	4	1	4
505	38	1	1	3	NA	1	6	4	4	3.5	4	4	2.142857143	4	4	4	1.75	3	2.833333333	4.076923077	3.666666667	3.0625	1	4	1	2	3	3	2	0	0	0	0	3.875	1	1	1	1	1.333333333	1	1	1	1	1	1	1	4	1	4
506	54	1	1	1	4	1	8	2	3.5	2.5	6	2.5	2	4.5	5	5.75	1.5	1	5	3.692307692	1.666666667	2.4375	4	3	1	2	2	3	3	0	0	0	0	5.125	1	1	1	1	2	1.333333333	1.666666667	2.428571429	1.833333333	1.333333333	2.333333333	1	4	1	3
507	27	2	1	3	NA	1	4	2.5	5	2.5	5.5	5	2.285714286	6.5	6.666666667	6.75	4	2.166666667	2.666666667	3.769230769	2.333333333	3.375	1	3	2	1	2	3	5	0	0	0	0	3.0625	1.333333333	1.666666667	1.333333333	2.333333333	2	1	1	2.428571429	1.833333333	1.666666667	2.666666667	2	NA	2	NA
508	59	1	1	1	5	1	5	4	6	4.5	3	3.5	2.714285714	4.25	4.333333333	4.75	2.25	3.333333333	2.666666667	3.923076923	4	2.125	4	5	1	3	2	2	2	0	0	0	0	3.1875	1.666666667	1.333333333	1.666666667	1.333333333	1.666666667	2	1.666666667	1.142857143	1.333333333	1.333333333	1	1	4	1	4
509	40	2	2	3	1	7	10	1	5	7	6	5	1.857142857	3.75	2.666666667	4.75	1.75	3	4.333333333	4.923076923	3	3.0625	4	2	2	2	3	2	2	0	0	0	0	5.4375	1	1.333333333	1.333333333	1	1.333333333	1	NA	1.857142857	1.833333333	1.666666667	2	1	4	1	4
510	67	1	1	2	NA	7	9	1	7	6.5	4	1.5	1.5	1	1	3.5	1.75	1	3	1.461538462	1.333333333	3	4	2	1	2	2	1	1	0	0	0	0	3.375	1	1.333333333	1	1.666666667	2.666666667	1	1.666666667	1.285714286	2	1	2.333333333	2	NA	1	2
511	30	1	1	3	2	1	7	3.5	3.5	4	4.5	3	2.285714286	2	3	3.25	2.25	3.333333333	2.333333333	3.230769231	2.666666667	3.1875	3	2	2	2	2	3	3	0	1	0	0.333333333	3.375	2	1.666666667	2.333333333	1.333333333	2	1.666666667	3	1.714285714	1.333333333	2.333333333	1.333333333	1	2	1	2
512	71	1	1	2	2	2	4	5	5.5	5	3	5	2.857142857	4.75	5.666666667	5	3.25	3.833333333	2.5	4.692307692	4.666666667	2.125	3	4	1	3	2	3	3	0	0	0	0	3.5	2	2	1.666666667	2.333333333	2.333333333	2	1.666666667	1.142857143	1.166666667	1	1	1	4	1	4
513	43	2	1	1	NA	2	6	1.5	6	4	3.5	2	1.785714286	4	4	4	2	2.5	1.833333333	4	3	2.9375	3	3	2	2	2	1	2	0	0	0	0	6	1.333333333	1	1	1	1.333333333	2	1.333333333	1.428571429	1	1	1	2	NA	1	3
514	55	1	2	3	2	2	8	2.5	4	5	3.5	4	2.285714286	4.5	5	6.25	2	3	3	3.153846154	2.666666667	2.5	4	4	1	2	2	2	2	0	0	0	0	2.8125	1.666666667	1.333333333	1.666666667	1.333333333	1.666666667	2	NA	1.428571429	1.166666667	1	2	1	4	1	3
515	43	1	1	1	6	1	4	2	5	6	4.5	1.5	1.714285714	4.5	4	5.25	2.75	3.333333333	3.5	2.461538462	1.666666667	3	3	4	1	2	3	3	4	1	0	0	0.333333333	2.625	2.333333333	1.666666667	2	1.333333333	3	3	1.666666667	1.857142857	1	1	1	2	NA	1	2
516	50	2	1	1	2	8	8	2.5	5	3	4.5	2.5	2.071428571	3.25	3.666666667	3.25	2.75	3.5	3.666666667	3.538461538	2	3.0625	3	1	1	2	2	2	2	0	0	0	0	3	1	2	2	2	1.666666667	1.666666667	1.666666667	2	1.666666667	1	1.666666667	1	4	1	4
517	67	2	1	2	2	7	3	2.5	6	6	4.5	3	2.214285714	4.25	5	5.25	2.75	3.833333333	3.166666667	3.153846154	2.666666667	4	4	5	1	2	2	3	2	1	0	0	0.333333333	3	1.666666667	2	1.666666667	1	1	1	1.333333333	1.285714286	1	1	1.666666667	1	4	1	4
518	66	2	1	2	NA	7	5	3.5	6	4.5	4	5.5	2.785714286	5.75	6.333333333	7	3.25	4.333333333	1.5	4.153846154	2.666666667	2.4375	4	3	2	3	4	3	3	0	0	0	0	2.25	2.333333333	1.666666667	2.333333333	2.666666667	2.666666667	2.333333333	2	1.428571429	1.666666667	1.666666667	1.666666667	1	2	1	4
519	68	1	1	2	3	2	4	4	5	3	4.5	3.5	2.357142857	3.25	4	4.75	3	4	2.666666667	3.615384615	4	3.25	4	4	1	2	2	3	2	1	0	0	0.333333333	3.1875	2.333333333	2	1.666666667	1.666666667	2	1.666666667	1	1.428571429	1	1	1.333333333	1	2	1	4
520	42	2	1	1	3	2	5	4.5	5.5	4	2	3.5	2.857142857	3.25	5.666666667	6	2.25	3.666666667	1.666666667	3.615384615	2.666666667	2.9375	1	3	2	1	1	4	3	0	0	0	0	3.75	1.666666667	1.333333333	2	1.333333333	1.666666667	2.333333333	1.333333333	1.142857143	1.166666667	1.666666667	2.333333333	1	4	1	4
521	45	1	1	1	4	6	4	2.5	6.5	4	4	4.5	2.571428571	4.75	4.333333333	4.25	2.75	3.5	3.833333333	4.769230769	3.666666667	3	3	4	2	2	2	2	2	0	0	0	0	2.9375	2.333333333	2	2	2	2	2	2	2	2.166666667	2.333333333	2	1	4	1	2
522	46	1	1	1	5	1	7	4	3.5	4	4	4	2.857142857	4.25	4.333333333	4.25	3	3.333333333	3.166666667	4	3.333333333	2.9375	4	3	1	2	2	3	3	0	1	0	0.333333333	3.3125	2	2.333333333	2.333333333	2	2	2	2	2	2	2	2.666666667	1	1	1	1
523	41	2	2	3	NA	1	6	4	5.5	4	4.5	3.5	2.357142857	4	3.666666667	3.75	2.5	2.833333333	3	4	3	2.9375	4	4	1	2	2	5	2	0	0	0	0	3	1	1	1	1	1	1	NA	1	1	1	1	1	4	1	4
524	33	1	1	1	3	1	10	2.5	3.5	2.5	2.5	6	3	3.25	3.333333333	5.5	2.25	3.333333333	3.5	5.230769231	3.666666667	2.8125	2	5	1	3	2	4	2	0	1	0	0.333333333	3.6875	2.333333333	3	1.333333333	2	1.333333333	2	2	2.142857143	1.333333333	1.666666667	2	1	4	2	NA
525	52	2	2	3	1	2	6	2	6.5	6.5	4.5	6	2.5	4	2.666666667	4.75	3.5	4.833333333	4	5.923076923	3.666666667	2.375	1	3	3	2	2	2	2	0	0	0	0	6	3	1	2	1.333333333	2.666666667	2.333333333	NA	2.857142857	2.5	2	2.333333333	1	1	1	4
526	35	2	2	3	NA	1	4	4.5	5.5	5.5	2	6	3.571428571	7	6.333333333	6.5	4	5	1.5	6.615384615	5	1.25	4	5	1	3	3	5	5	0	0	0	0	1.0625	3	2.666666667	3	3	3	3	NA	1	1.333333333	1.666666667	1.333333333	1	2	1	4
527	29	2	1	1	2	1	4	2.5	5.5	2	4	3	2.642857143	3.75	4.333333333	4	2.25	2.666666667	2.666666667	3.923076923	3	3.125	2	2	2	4	2	3	4	0	1	0	0.333333333	3.875	2	1.666666667	2	2.333333333	2.333333333	2.666666667	2.333333333	2	2	1.666666667	1.333333333	1	2	2	NA
528	41	2	2	3	NA	1	3	4	3.5	4	3.5	4	2.357142857	5	4.666666667	3.5	2.75	3	3.166666667	4.307692308	4	1.875	1	5	3	2	2	3	1	0	0	0	0	3.0625	2.666666667	1.333333333	2.333333333	1.666666667	1	1.666666667	NA	1.142857143	1.166666667	1.666666667	1.333333333	1	3	1	4
529	46	1	1	1	6	1	3	6	5	6	2	5.5	3.357142857	6	6.333333333	5.75	3.25	4.833333333	2	5.384615385	5	1.5	4	5	1	3	4	5	3	1	1	0	0.666666667	2.0625	3	2.333333333	3	2.666666667	3	2	1.666666667	1	1.333333333	1.666666667	1	1	4	1	4
530	55	2	2	3	1	2	10	1.5	2.5	1.5	7	1	1.5	5	5	5	1.75	2.333333333	4	2.230769231	1.666666667	3.5625	2	3	1	1	1	2	1	0	0	0	0	3.1875	1	1	1	1	1	1	NA	2.142857143	1.833333333	2	2.666666667	1	4	1	2
531	32	2	1	1	3	7	7	5	6	4	5	3.5	2.714285714	6	6.333333333	6	3.25	4.666666667	2.5	5.153846154	3.666666667	2.3125	1	4	1	2	2	4	4	1	0	0	0.333333333	3.0625	2	2	2	2.333333333	2.333333333	3	1.666666667	2.142857143	1.833333333	1.666666667	1.333333333	1	4	1	3
532	31	2	1	3	5	3	4	3	5	4	4.5	4.5	2.285714286	3.75	2.666666667	3	2.5	2.333333333	2.166666667	3.461538462	2.666666667	3.0625	2	3	1	3	2	3	2	1	1	1	1	2.6875	1.333333333	2.333333333	2	2	3	1.333333333	2	1.857142857	1.666666667	1.666666667	2	1	4	1	4
533	78	1	1	2	3	2	5	4	5	5	2	4.5	2.857142857	6.25	6	6	3.25	4.166666667	2.5	5.153846154	3.666666667	2.0625	4	4	1	3	3	4	4	1	1	1	1	3.1875	2	2	2	1	3	2	1.666666667	1.142857143	1.5	1.666666667	1.333333333	1	4	1	4
534	47	1	1	1	6	1	4	5	6	4.5	4	6	3.428571429	5.75	6	6	3.25	4	2.166666667	5.461538462	4	1.5	4	4	2	3	4	4	4	1	0	1	0.666666667	2.875	2.333333333	2	2.333333333	3	2.333333333	2.333333333	2.666666667	2	1.5	2.666666667	1.666666667	1	4	1	4
535	50	2	1	3	NA	7	5	5	6	3	5.5	5	2.357142857	5.25	5.333333333	5	3.75	4.166666667	3.5	6.153846154	5	2.6875	4	4	2	2	3	5	2	0	0	0	0	3.125	2	2	1.666666667	2	2.666666667	2.333333333	1	1.428571429	1.166666667	1.333333333	1.333333333	1	4	1	3
536	42	2	1	1	4	3	4	5	6	3	2	4	2.571428571	5	3.666666667	5.25	3.25	4	2.666666667	4.846153846	4	2	3	4	1	3	3	3	3	1	0	1	0.666666667	2.4375	2	1.666666667	2	2	2	2	1.666666667	1	1.166666667	1.333333333	1.333333333	1	4	1	4
537	37	1	2	3	2	1	6	4.5	4	4.5	3.5	4.5	2.785714286	4	4	3.75	2.5	2.833333333	3	4.538461538	3.666666667	3.3125	1	3	3	3	3	2	3	0	0	0	0	4.375	2	2.333333333	2.333333333	2	1.666666667	2	NA	2.142857143	2.333333333	2.333333333	2.666666667	2	NA	2	NA
538	62	1	1	2	3	1	4	4	3.5	4	4	3.5	2.785714286	5	5.666666667	6.5	2.25	4	3.333333333	4.615384615	3	2.9375	4	4	1	1	2	3	4	0	0	0	0	2.875	2	2	1.333333333	1.666666667	2	2	1.666666667	2.285714286	1.5	2	2.333333333	1	4	1	4
539	47	1	1	1	4	8	4	3.5	5.5	3.5	4.5	3.5	2.714285714	4.25	4	4.25	3	3.666666667	3.666666667	4.461538462	4	3.125	3	4	1	2	2	4	4	0	0	0	0	3	2	2	2.333333333	2	2	2	2	2.142857143	1.833333333	2	1.666666667	1	2	1	2
540	50	1	1	1	6	1	9	7	6	4	1.5	7	3.428571429	6.25	7	2.75	2.5	3.833333333	3.333333333	5.076923077	3	2.1875	3	3	1	1	2	3	3	0	0	0	0	2.1875	2.333333333	2.666666667	3	1	1.666666667	3	1.333333333	1	1.5	1.666666667	1.666666667	1	4	1	4
541	42	2	2	3	3	3	5	1.5	4.5	3.5	5	2.5	2.214285714	2.75	3.666666667	4.75	1.75	3	3	1.384615385	2.666666667	2.3125	4	2	2	2	2	1	2	0	0	0	0	3.8125	1.666666667	1.666666667	1.333333333	1	2	1.666666667	NA	2.142857143	1.833333333	1.666666667	2	2	NA	1	1
542	40	1	1	1	6	1	6	4	5.5	4.5	4	4	2.357142857	3.5	4.666666667	4.25	2.75	3.166666667	3.166666667	3.692307692	4	2.3125	4	3	1	3	3	3	3	1	1	1	1	3.0625	1.333333333	1.666666667	1.666666667	1.333333333	2	1.333333333	1.333333333	1.142857143	1	1	1.666666667	1	4	1	4
543	42	2	2	3	NA	1	8	5.5	7	2	2.5	1	3.071428571	4.25	4.333333333	4.5	4	5	1	6.230769231	2.666666667	3.1875	4	5	3	3	3	5	3	0	0	0	0	3	2.666666667	2.333333333	1	2	1.666666667	1.666666667	NA	1.571428571	2	2.666666667	1.666666667	1	4	2	NA
544	53	1	1	1	4	1	5	3.5	5	4	4	4	2.071428571	4	4	4	2.25	3	2.833333333	4.076923077	3	2.9375	3	3	1	2	2	5	4	0	0	0	0	3	2	2	1.666666667	1.666666667	1.666666667	1.333333333	2	2.142857143	2	1.666666667	2	1	4	1	4
545	56	1	1	1	5	1	3	6	5.5	5.5	3.5	4	3.5	5.75	6	5.75	3.5	4.5	2.333333333	5.538461538	5	1.6875	1	5	1	3	2	4	5	0	0	0	0	3.0625	3	3	3	2	3	2.666666667	1.666666667	1.142857143	1.333333333	1.666666667	1.333333333	1	4	1	4
546	50	2	1	3	1	6	10	5.5	7	7	1	3	2.285714286	7	7	7	4	5	1.833333333	5.923076923	5	1.4375	4	1	3	1	1	1	1	0	0	0	0	5.875	3	3	3	2	2	1	1	1.285714286	1	1	1	1	4	1	4
547	43	2	1	1	6	2	6	6.5	6.5	4.5	3	4.5	2.785714286	4.5	6	6	3	4.666666667	3.5	4	3	3	2	1	3	2	2	5	1	0	0	0	0	4.0625	1	1	1	1	1	1	1	1	1	1	1	1	4	1	4
548	48	2	2	3	2	1	5	4	4	3.5	4	4	2.142857143	4.25	4.666666667	5	2.25	3.666666667	3.833333333	4	3	3	4	4	1	1	2	3	2	0	0	0	0	3	2	2	2	2	2	2	NA	2	2	2	2	2	NA	1	4
549	49	2	2	1	2	1	10	1.5	6.5	7	4	1	2	5.25	4.666666667	5	1.25	1.5	5	5.307692308	1	2.5625	1	3	3	1	1	2	2	0	0	0	0	5.4375	1	1	1	1.333333333	2.333333333	1	2	2.428571429	3	1.333333333	2	1	4	1	4
550	53	2	1	3	2	7	8	3.5	3	1	6.5	2	1.642857143	4.5	5	5.5	1	2.333333333	5	1.230769231	1	3.8125	4	1	3	1	4	1	3	0	0	0	0	3.375	1.666666667	1.333333333	1	1	2	1	1	2.857142857	1.833333333	2	2.666666667	1	4	1	4
551	65	1	1	1	1	7	7	3.5	4	3.5	5	3.5	2	4	4.333333333	4	2.25	2	2.333333333	4.307692308	3	3.125	4	3	1	3	3	2	2	0	0	0	0	3.1875	2	2	1.666666667	2	2	1.666666667	2	2	2	1.666666667	2.333333333	1	4	1	4
552	27	2	2	3	2	7	10	2.5	6	4.5	4.5	4	1.857142857	4.5	4.666666667	6.25	2.25	3.666666667	1.666666667	2.615384615	2.666666667	2.1875	3	3	2	1	2	1	1	0	0	0	0	5.75	2.333333333	1.333333333	2.666666667	2	2.333333333	2.666666667	NA	1.428571429	1.833333333	1	1.666666667	2	NA	1	2
553	54	1	1	1	4	1	5	4	3.5	4	3	3.5	2.785714286	4.25	4.333333333	4.5	2.75	3.833333333	3.833333333	4	3.333333333	3	4	4	2	3	2	3	4	0	1	0	0.333333333	2.625	1.666666667	1.666666667	2	2.333333333	1.333333333	2	1.333333333	1.714285714	1.666666667	2.333333333	2	1	2	1	2
554	48	1	1	3	2	7	8	3	4	1.5	5.5	1.5	2.071428571	5	6	6	2.25	3.333333333	3.666666667	3.384615385	3	2.6875	4	3	1	2	2	2	3	1	0	0	0.333333333	3.0625	1	1.666666667	1	1	1.666666667	1	2	2.142857143	1.833333333	1.333333333	2	1	4	1	2
555	45	1	1	1	3	1	4	4	4	4.5	4	4	2.642857143	3.25	4	3	2.5	3	3	3.923076923	3.333333333	3	4	3	2	3	3	2	3	0	0	0	0	4.0625	2	2	2.333333333	2	2	2.333333333	2	2	2.166666667	2	2	1	4	1	4
556	49	1	2	3	2	4	8	5	7	1.5	6	3.5	2.285714286	5.25	5.666666667	6	2.75	3.666666667	3.5	3.769230769	2.333333333	2.625	4	4	1	1	2	4	2	1	1	0	0.666666667	4.25	2	2.333333333	1.666666667	1.333333333	1	1.666666667	NA	2.142857143	2.666666667	2	1.333333333	1	4	1	2
557	36	2	1	3	3	7	5	3	2.5	4	3.5	4	1.785714286	3.5	3.666666667	4	2.5	3.166666667	2.833333333	3.692307692	2.333333333	3	1	4	1	2	1	3	4	0	0	0	0	4	2	2.333333333	2	2.333333333	2.333333333	2	2	2	2	2.333333333	2	1	1	1	1
558	42	1	2	3	3	1	8	4.5	5	5	2.5	5	3	5.25	5.666666667	5.75	3	3.833333333	2.333333333	5	3.333333333	2.625	1	3	2	1	1	2	2	0	0	0	0	5	1.666666667	2.333333333	1.666666667	1.666666667	2	2	NA	1.714285714	2	1.333333333	2.333333333	1	4	1	4
559	51	1	2	3	2	2	8	4	4.5	3.5	4	3.5	2.357142857	4	4.666666667	5	2	3	2.833333333	4.076923077	2.666666667	2.75	4	3	2	2	2	3	3	0	0	0	0	3.4375	1.333333333	1.333333333	2	1	2	2	NA	1.142857143	1.166666667	1.666666667	1	1	4	1	3
560	52	2	1	2	4	1	2	3	2	1.5	7	2	1.785714286	2.5	5.333333333	4.75	1.25	4.166666667	4	5.538461538	4.666666667	3.125	4	1	3	2	3	5	2	0	0	0	0	6	1.666666667	1.333333333	1.666666667	1.666666667	1	1.666666667	1.666666667	1.714285714	1.666666667	1.666666667	2	1	4	1	4
561	78	1	1	2	2	6	4	3.5	4	4	4	4	3	5	5	5	2.75	2.666666667	3.333333333	5	4.333333333	2.625	4	3	1	2	3	3	3	1	1	1	1	3.5625	2	2	1.666666667	2	2	1.666666667	1.333333333	1.714285714	1.166666667	2	1.666666667	1	4	1	4
562	72	1	1	2	3	6	5	5.5	6	6.5	1.5	5	2.571428571	5.25	5.333333333	5.75	2.75	2.5	1.666666667	2.769230769	2.666666667	1.4375	4	2	3	3	3	2	3	0	1	0	0.333333333	3.25	2	1.666666667	2	1	2	2	1.333333333	1	1	1	1	1	4	1	4
563	50	1	1	1	5	1	5	4	4.5	4.5	4	2.5	2.357142857	4	4	4	2.5	3.5	3.166666667	4.076923077	3.333333333	3.0625	4	3	1	3	3	3	3	1	1	1	1	3	2.333333333	2.333333333	2	2	2	1.666666667	2	2	2	1.666666667	1.666666667	1	4	1	4
564	55	1	1	2	NA	1	6	4.5	6	3.5	2	3	2.428571429	4.25	4.666666667	5	2.75	3.166666667	3.833333333	4.692307692	3.666666667	2.875	4	5	1	2	3	2	2	0	0	0	0	3.0625	2	1.666666667	2	1.333333333	2	1	1.333333333	1	1.333333333	1	1	1	4	1	4
565	58	1	2	2	1	3	5	5	6	4.5	1.5	6.5	3.214285714	5.25	7	5.75	3.25	4.5	1.5	5.230769231	4	2.875	2	5	1	2	2	2	2	0	0	0	0	4.3125	1.666666667	1.666666667	1	2.333333333	1.666666667	1	1	1.142857143	1	1	1	1	1	1	1
566	30	1	2	3	2	1	3	3	5	2	4.5	3.5	2.214285714	5	5	5	2.5	2.5	2.666666667	3.307692308	2	2.625	3	4	1	1	1	3	3	0	0	0	0	3.3125	1.666666667	1	1.333333333	2	1.666666667	1.666666667	NA	1.714285714	1.333333333	1.333333333	2	1	4	1	4
567	50	2	1	3	6	1	6	5	5	4.5	3.5	4.5	2.571428571	7	7	7	3	4	4	3.923076923	2.333333333	2.375	1	3	1	1	1	2	2	1	0	0	0.333333333	3	2.333333333	1.333333333	2	1	2	1.333333333	2	1.857142857	2	2	2	1	4	1	4
568	29	2	2	3	NA	7	9	2	4	3.5	4.5	1	1.5	4.25	6.333333333	6.75	2.25	3.5	4.166666667	3.230769231	1	2.9375	4	3	2	1	2	1	1	0	0	0	0	3	1	1.666666667	1	1	1.666666667	2	NA	2.142857143	1.5	1.333333333	2.333333333	2	NA	2	NA
569	37	2	2	3	1	1	9	3	4.5	3	5.5	3.5	2.142857143	4	4	4.5	1.75	1.833333333	4.666666667	3.846153846	2.333333333	2.9375	4	2	2	2	1	1	2	0	0	0	0	3.8125	1	1	1	1	1.333333333	1.333333333	NA	2.285714286	2.166666667	1	3	2	NA	1	1
570	44	1	1	1	NA	1	3	2.5	3	5.5	4.5	4	2.214285714	4.75	4.666666667	5	3.25	3.333333333	3.166666667	4.230769231	3	3	3	3	2	2	2	2	2	0	0	0	0	4.4375	2	2	1	2.333333333	2	2	2	2	2.333333333	1.666666667	2	1	4	1	4
571	32	2	2	3	1	3	7	3	3.5	5.5	4.5	3	2.714285714	4.25	4.666666667	4.75	3	3.666666667	3.333333333	4.923076923	3	2.9375	4	1	2	1	1	3	2	0	0	0	0	5.1875	2.333333333	2	1.666666667	2.333333333	2	1.666666667	NA	2.285714286	2.166666667	2	2	2	NA	1	3
572	50	1	2	3	1	7	7	4.5	4	4.5	4	4	2.714285714	4	4.333333333	4.25	2.25	3	3.166666667	4.307692308	3	2.9375	2	3	1	1	1	5	1	0	0	0	0	3.1875	2	2	2	2	1.666666667	2	NA	1.857142857	2	2	2	1	4	1	4
573	27	2	1	1	3	1	6	4.5	5.5	4	2.5	4	2.5	5	4.666666667	4.5	3.5	3.666666667	2	3.846153846	3	3	1	3	3	2	2	2	2	0	0	0	0	3.0625	2	1.666666667	2	1.666666667	2	2.333333333	1.333333333	1.285714286	1.166666667	1.333333333	1.333333333	1	4	1	4
574	60	1	1	1	1	2	5	3	5	3.5	5	2.5	2.214285714	4.25	4.333333333	4	1.75	3	4	4.153846154	3.333333333	2.9375	3	2	1	2	2	2	2	0	0	0	0	3.3125	1.333333333	1.666666667	1.666666667	1.333333333	2	1.666666667	1.666666667	2.428571429	1.666666667	2	2	1	4	1	4
575	59	1	1	3	3	1	7	1.5	4	3.5	6	6.5	2.071428571	7	7	7	2.75	4	4	5.076923077	3.333333333	2.0625	4	5	1	3	2	5	2	0	0	0	0	3.0625	2	2	1	2	2.333333333	2	3	2.428571429	2.166666667	2.333333333	1.666666667	1	4	1	4
576	40	1	1	1	3	1	5	3.5	4	3	5.5	4.5	2.357142857	3.5	4	4	2.5	2.5	2.666666667	3.769230769	2.333333333	3	4	3	1	2	3	5	5	1	1	0	0.666666667	4.0625	2.333333333	2	2.333333333	2	2.333333333	2.666666667	2	2.142857143	1.833333333	2.333333333	2.333333333	1	4	1	4
577	52	2	1	3	4	8	6	4	5.5	4.5	4	4	2.428571429	4.5	5.333333333	6.25	2	3.166666667	3.166666667	3.076923077	2	3.0625	4	4	1	1	1	1	3	0	0	0	0	6.5	1.333333333	1.333333333	2	1	2.333333333	1	1	1.428571429	1.666666667	2.666666667	2.333333333	1	4	1	4
578	66	1	1	2	4	2	5	4.5	5	5.5	5.5	2.5	2.428571429	4	4	4.25	2.5	3.666666667	3.333333333	3.923076923	3.666666667	2.9375	4	2	3	3	3	3	2	1	1	1	1	5.625	1.666666667	2	1.666666667	1	1.333333333	1	1	1.857142857	1.5	1	1.333333333	1	4	1	4
579	57	2	2	2	NA	1	3	4.5	6	4.5	3.5	5	2.928571429	4	4.333333333	4.25	2.25	2.5	2.833333333	4.153846154	3	3.0625	4	4	1	2	1	1	1	0	0	0	0	3	1	1	2	1.333333333	1.666666667	1	1	1.428571429	1.5	1.666666667	1.666666667	2	NA	2	NA
580	77	1	1	1	NA	7	5	4	4.5	1.5	4.5	2.5	1.714285714	4.75	4.666666667	5.25	3.25	4.333333333	1.666666667	4.076923077	3	3	4	3	2	2	1	1	2	0	0	0	0	4.875	1.333333333	1	1.666666667	1.333333333	2	1	2.333333333	1.857142857	1.833333333	1	2.666666667	2	NA	1	4
581	48	1	2	3	NA	2	8	4	5	5.5	4	4	2.857142857	4	4	4.5	1.75	3	4	4.384615385	2.666666667	3.0625	4	4	1	2	2	1	3	1	1	0	0.666666667	4.5	1.333333333	1	1.333333333	1	1	1	NA	1.142857143	1	1	1	1	3	1	3
582	67	2	2	3	NA	7	6	2	6.5	5.5	3.5	2.5	2.214285714	5	5	5	2.25	3.833333333	3	4.307692308	5	2.375	4	5	1	2	2	3	2	0	0	0	0	2.5	1.333333333	1.666666667	1	1.666666667	1.666666667	1	NA	1.142857143	1.166666667	2	2	1	4	1	4
583	55	2	1	1	6	2	3	4.5	6	6	1.5	4	3	6.25	6.333333333	6.75	3.25	4.166666667	2	5	4	1.375	4	4	1	2	3	5	3	1	0	0	0.333333333	3	2.333333333	2.333333333	3	1.666666667	2.333333333	2.333333333	2.333333333	1	1	1	1	1	4	1	4
584	33	2	2	3	2	4	6	5.5	3	2.5	6.5	6	3.214285714	6.5	6.666666667	6.75	2.75	4.666666667	4.666666667	5.769230769	5	2.8125	1	4	3	1	1	4	4	0	0	0	0	6	2.333333333	1	1	1	1	1	NA	1.857142857	1.833333333	1.666666667	2.333333333	1	4	1	4
585	55	2	1	1	5	2	4	3	7	5	3.5	5.5	2.928571429	5.5	4.666666667	5.75	3.5	5	1.833333333	5.692307692	3.666666667	1.625	4	5	1	3	4	1	2	0	0	0	0	1.3125	2.666666667	2	1.666666667	2	1.666666667	1	1.666666667	1.714285714	1.833333333	1	1.666666667	1	4	1	4
586	56	1	1	1	2	5	6	2	5.5	3.5	4	4.5	2.214285714	2.5	3.333333333	4	2.25	2	1.666666667	2.307692308	2.666666667	3.6875	4	3	1	2	2	2	2	1	0	0	0.333333333	4.625	1.333333333	1.333333333	1.666666667	1	2	1	1.333333333	1.142857143	1.333333333	1	1.666666667	1	4	1	4
587	40	1	2	3	NA	1	7	4	4	4	5	4.5	2.071428571	4	4	4.75	2	3	3	3.615384615	1.666666667	3.1875	4	3	2	2	2	1	2	0	0	0	0	4	1	1	1	1.333333333	1	1	NA	1.714285714	2	1	2.333333333	1	2	1	3
588	64	1	1	3	4	3	3	2	4.5	5.5	4.5	3	2.214285714	3.75	4.666666667	5	2	3.166666667	3.333333333	2.923076923	3	3.4375	4	3	1	2	2	2	2	0	1	0	0.333333333	2.8125	1.666666667	1.333333333	1.333333333	1.333333333	2	1.666666667	1	1.571428571	1.5	1	2	1	4	1	4
589	59	1	2	3	3	1	8	4.5	4.5	3	3.5	5.5	2.785714286	5.5	4.333333333	4	2.75	4	3.5	4.384615385	3.666666667	2.6875	4	4	1	3	3	3	3	1	0	0	0.333333333	2.9375	2	1.333333333	2	1.666666667	1.333333333	1	NA	1	1.166666667	1.333333333	1.333333333	2	NA	1	4
590	66	1	1	3	NA	6	5	3.5	6.5	6.5	1.5	4	2.928571429	5	5	5.5	2.25	4	3	4.076923077	3.333333333	2.1875	4	4	1	2	1	4	2	0	0	0	0	3.8125	2	1.666666667	2.333333333	1.333333333	2.333333333	2.333333333	1	1.142857143	1.333333333	1.666666667	2	1	4	1	4
591	51	1	2	3	3	1	7	1	3.5	5	5	3.5	1.928571429	3	5	5	2	2.333333333	4.5	2.538461538	2	2.3125	1	3	2	1	1	1	3	0	0	0	0	3.4375	1	1.333333333	1.666666667	1	2	1	NA	1.714285714	2.166666667	1	1.666666667	1	4	1	3
592	63	2	1	3	5	2	5	4.5	4.5	4.5	5.5	4	2.928571429	4.25	4.666666667	4.75	2	3.166666667	3.833333333	4.384615385	3	2.875	2	3	2	1	1	2	3	0	0	0	0	2.9375	1.666666667	1.333333333	1.333333333	1.333333333	1.666666667	2	3	2	1.666666667	1	1.666666667	1	4	1	4
593	48	1	2	3	3	7	9	2.5	4.5	2	6.5	3.5	2	4	4	4	2.25	2.166666667	4.166666667	2.923076923	2.666666667	3.25	2	1	3	1	1	1	1	0	0	0	0	3.4375	1.666666667	1	1.333333333	1	1	1.333333333	NA	1.571428571	1	1.333333333	1	2	NA	2	NA
594	56	1	1	1	3	1	8	1.5	4	2.5	5.5	2	2	3.5	4.666666667	5	2	2	4	2.769230769	2	3.3125	4	2	1	2	2	2	2	0	0	0	0	4.25	1	1	1	1	1	1	1.666666667	1.857142857	1.5	1	3	1	4	1	4
595	33	2	2	3	NA	2	7	4	3	3.5	7	3.5	2.142857143	4.75	5	5	1.5	3.166666667	5	2.384615385	2.666666667	3.6875	4	5	1	2	3	2	2	0	0	0	0	4.5	1.666666667	1.666666667	1	1	2.333333333	1.333333333	NA	3	1.833333333	2.666666667	2.666666667	1	1	1	4
596	79	1	1	2	3	7	4	3	6	6	2.5	5.5	2.857142857	5	5.333333333	5.25	2.75	3.5	2	4.230769231	3	2.5625	4	3	2	3	4	3	4	1	0	0	0.333333333	2.6875	2	1.666666667	2	1.666666667	2	2	1.333333333	1.285714286	1.166666667	1.333333333	1.333333333	1	4	1	4
597	54	1	1	3	5	1	5	5	5.5	4.5	2.5	5.5	3	4.75	5.333333333	4.25	3.25	3.666666667	2	3	2.666666667	2.9375	4	3	2	2	2	2	2	0	1	0	0.333333333	2.6875	2	2	2.333333333	1.666666667	2	1.666666667	1	1	1	1.333333333	1	1	4	1	4
598	35	2	1	1	3	2	6	5	5.5	4	4.5	4	2.785714286	5	4.666666667	4.5	3	3.333333333	4	4.538461538	4.333333333	1.6875	3	3	1	3	4	4	5	1	0	0	0.333333333	3.0625	2.333333333	1.333333333	2	1.666666667	2.666666667	2.333333333	1.666666667	1.428571429	1.166666667	1.666666667	1.666666667	1	4	1	4
599	61	1	2	3	1	3	10	4	4	4	4	4	1.785714286	3.25	3.666666667	4.5	1.25	1.666666667	2.666666667	1.846153846	3	3.125	4	2	3	1	1	1	2	0	0	0	0	5.875	1	1	1	1	1	1	NA	1	1	1	1	2	NA	2	NA
600	26	2	2	3	6	1	4	5.5	6	5	2.5	6	3.214285714	6.25	5.666666667	4.5	3.5	4.5	2	5.769230769	4.666666667	1.75	1	4	1	2	2	4	3	0	1	0	0.333333333	2.6875	3	2	2	2	1.666666667	2.333333333	NA	1.142857143	1	1.666666667	1.333333333	1	4	1	4
601	35	1	1	3	4	1	5	2.5	4	4	4	3.5	2.285714286	4.25	4.333333333	4.5	2.75	3	3	4	3	3	3	3	2	2	3	3	2	0	0	0	0	3	1	1	1	1	1	1	1	1	1	1	1	2	NA	2	NA
602	72	1	1	2	1	7	5	3	5.5	3.5	5	3.5	1.928571429	4.25	5.333333333	5.75	2	3	3.333333333	2.461538462	2.333333333	2.5625	4	3	1	2	3	2	2	0	0	0	0	2.875	2	1	1	1.333333333	1	1.666666667	3	1.714285714	1.5	2	1.666666667	1	4	1	4
603	45	1	2	3	2	1	8	2.5	5	6	3.5	4	2.142857143	4.5	4	4.25	2	1.166666667	4.666666667	3.153846154	2.666666667	2.125	4	2	1	2	2	1	2	0	1	0	0.333333333	4.6875	1	1.333333333	1	1	1.333333333	1	NA	1.571428571	1.666666667	1.333333333	2.333333333	1	4	1	4
604	25	2	1	3	5	1	5	5	5	4	3	4	2.785714286	5.75	5.333333333	5.5	3.25	4	3.666666667	4.692307692	4	3.125	1	4	1	2	2	4	4	0	0	0	0	3.125	2	2	2	2	2	2	1	1	1.166666667	1.333333333	1.333333333	1	4	1	3
605	28	2	2	3	6	1	7	3	5.5	2	3.5	6	2.785714286	6.25	6.666666667	6.5	3	3.666666667	3.666666667	4.846153846	3.333333333	1.9375	3	3	2	2	2	5	2	0	0	0	0	3.0625	2.333333333	2	1.666666667	1.666666667	2.666666667	3	NA	1.428571429	1.833333333	1.666666667	1.666666667	1	4	1	3
606	58	2	1	2	3	2	7	3	4	3.5	4.5	2	2.071428571	4.25	5	6	3	3.833333333	3.166666667	3.461538462	4	3.75	4	3	1	2	2	2	3	1	0	0	0.333333333	3.1875	2	1.666666667	2	2	2.666666667	2	1	2.142857143	1.5	1.666666667	1.333333333	1	4	1	4
607	31	2	2	3	2	4	4	5	6	4.5	2	6	3.5	4.75	6.333333333	4.75	3.75	4.5	2.166666667	5.461538462	4	1.75	1	4	2	2	1	3	3	0	0	0	0	2.8125	3	2	2.666666667	2.666666667	3	3	NA	1	1	1.333333333	1	2	NA	1	4
608	43	1	1	1	NA	1	6	4	6.5	4	1.5	4	1.928571429	1.25	1	1	2.5	2.666666667	2.166666667	2.384615385	3.333333333	3.375	4	3	2	2	3	1	2	1	0	0	0.333333333	4.6875	1	1	1	1	2	1	1	1	1.5	1	1.666666667	1	4	1	4
609	53	1	1	2	6	1	5	4	4	4	4.5	4	2.428571429	4.5	5	4.5	2	3.166666667	4.5	4.153846154	1	3.25	4	3	1	4	4	4	3	1	1	1	1	3.9375	2	2.333333333	2.333333333	2.666666667	2	2.333333333	2.333333333	2.428571429	2.5	2.333333333	2.333333333	2	NA	1	4
610	63	2	1	1	NA	2	5	3.5	5.5	5	3.5	2	2.357142857	3.75	4	3.5	2.75	2.833333333	4	3.230769231	2.666666667	3.4375	4	4	3	2	3	5	5	1	0	0	0.333333333	3.875	1.333333333	1.666666667	1.666666667	1	1.333333333	1.666666667	1.333333333	1.428571429	1.5	1	2.333333333	1	4	1	4
611	49	2	2	3	4	6	7	5.5	5.5	7	3	5	2.714285714	4.5	5	5	3	4	3.5	5.230769231	3.333333333	2.8125	1	2	3	2	1	2	1	0	1	0	0.333333333	4.625	2.333333333	2.666666667	3	1.333333333	1	1.333333333	NA	1	2.166666667	1	1.666666667	1	4	1	4
612	40	2	1	3	4	7	5	3.5	5	2.5	2.5	3	2.571428571	3.75	4.666666667	6.5	3.25	4	3.166666667	2	3.333333333	2.375	4	2	2	2	2	2	2	0	0	0	0	3.625	2	1.333333333	1.666666667	1	1.333333333	2	1	1	1.166666667	1	1.666666667	1	4	1	2
613	38	2	1	1	6	2	8	3.5	3.5	3.5	4.5	5.5	2.785714286	5.75	6	5.5	3.25	3.833333333	2.333333333	2.615384615	2.666666667	2.75	1	2	2	2	2	3	2	0	0	0	0	3.5	1.666666667	1.666666667	3	2.666666667	2.666666667	1.666666667	2.333333333	1.857142857	1.833333333	1.666666667	2.333333333	1	1	1	4
614	52	1	2	3	NA	1	6	4	4	4	4	4	2.214285714	4	4	4	2.5	3	3	4	3	3	4	3	1	2	2	3	3	0	0	0	0	3	2	2	2	2	2	2	NA	2	1.833333333	2	2	1	4	1	4
615	19	2	2	3	NA	2	3	2	6.5	4.5	4	1.5	2.642857143	5.5	5	4.25	2.75	4.333333333	2.5	4.153846154	3	3.1875	1	2	3	1	1	4	3	0	0	0	0	3.9375	2.333333333	2.333333333	2	2	2	3	NA	1.571428571	1	2.333333333	2	2	NA	1	3
616	39	1	1	1	5	1	5	4.5	5.5	3.5	4	4.5	2.785714286	4	4	4	2.5	3.5	4	4.153846154	3.333333333	2.875	3	4	1	1	2	1	3	0	0	0	0	3.1875	2.333333333	1.666666667	2.333333333	2	1.666666667	2	2.333333333	2.142857143	1.833333333	1.666666667	2	1	4	1	4
617	40	2	1	1	4	3	7	4	4	4	6	2	2.285714286	5	5	5.5	3	5	4	3.923076923	4	3	4	5	1	2	3	3	2	0	0	0	0	5.5	2.333333333	2	1.333333333	2	2	2.333333333	2.333333333	1.857142857	2	1.666666667	1.666666667	1	4	1	4
618	46	2	1	1	3	7	2	5.5	6	5.5	4	5.5	2.857142857	6	6	6	3	5	4.166666667	6	4	2.5625	3	5	1	2	2	2	2	1	0	0	0.333333333	3	2.333333333	2.666666667	2	2	2	1.666666667	2	1.714285714	1.333333333	1.666666667	1.333333333	1	4	1	4
619	57	1	2	3	3	1	5	5	3.5	2.5	2.5	4.5	2.428571429	4.75	6.333333333	5.5	3	2.833333333	2.166666667	5	3	2.1875	1	4	2	1	1	2	3	0	0	0	0	3.4375	2	1.333333333	2	1.333333333	2	2.666666667	NA	1.285714286	1.666666667	1.333333333	1.666666667	1	4	1	4
620	33	2	2	3	NA	4	7	2.5	5	5	5.5	3.5	2.571428571	4.25	4	3.5	2.25	2.666666667	2.666666667	4.153846154	3.333333333	2.9375	4	5	1	1	1	2	5	0	0	0	0	3.75	2.333333333	2	1.333333333	2	2.333333333	1.666666667	NA	2	1.833333333	2	1.666666667	2	NA	2	NA
621	44	2	2	2	1	1	5	4	5	4	4	4.5	2.714285714	3.5	4	3.75	2.5	2.333333333	3	3.692307692	3	2.9375	4	3	2	2	2	4	4	0	0	1	0.333333333	6.5625	1.666666667	2	1.666666667	1.666666667	1.666666667	1.666666667	2	1.714285714	2.166666667	1.333333333	1.666666667	2	NA	2	NA
622	27	2	2	3	5	1	5	6.5	6	2.5	4	2	2.642857143	5	6	5.75	3	5	2.666666667	4.846153846	4	2.4375	3	4	1	2	2	4	4	0	0	0	0	3.0625	3	2.333333333	1.666666667	1.666666667	2.333333333	3	NA	1.285714286	1.166666667	1.666666667	1.333333333	1	4	1	4
623	25	2	2	3	NA	7	7	3	4.5	3	5.5	2.5	2.071428571	4	4	5	2	3.166666667	3.166666667	3.923076923	2.333333333	2.9375	3	2	3	2	2	4	1	0	0	0	0	6.75	1	1	1	1	1.666666667	1	NA	1.857142857	1.5	1.666666667	2.333333333	2	NA	1	4
624	52	2	1	3	2	7	9	2	6.5	4.5	5	5	2.5	4.5	5	5.75	2.25	3.666666667	4.166666667	4.538461538	2.333333333	2.5625	4	3	2	3	4	3	2	0	1	0	0.333333333	4.1875	1.333333333	1.333333333	1	1.666666667	2.333333333	1	1	1.571428571	1.666666667	1.333333333	1.666666667	1	4	1	4
625	58	2	1	2	4	7	5	4	4	3	4	4	2.071428571	4	4	4.5	3	3.666666667	3.166666667	4.076923077	4	2.875	4	2	2	3	2	3	3	1	0	0	0.333333333	4.0625	2	2	2	2	2	2	2	2.142857143	2	2	2	1	4	1	4
626	60	1	1	1	NA	1	4	3.5	4	4.5	3.5	4	2.571428571	4.25	4	4.5	2.5	3.166666667	3	4.153846154	3	3.0625	4	4	1	3	3	3	3	1	1	0	0.666666667	3	2	2.333333333	2	2	2.333333333	2	2	2	2	2	1.666666667	1	2	1	3
627	64	1	1	2	3	3	5	4	5.5	4.5	4	3	2.571428571	4.75	4.333333333	5	3.5	4.666666667	1	5	3.333333333	2.4375	4	3	1	2	3	4	3	0	0	0	0	3.125	2	2	1.666666667	2	2.666666667	1.666666667	2.333333333	1.142857143	1.166666667	1.333333333	1.333333333	1	4	1	4
628	39	2	1	1	5	1	4	4.5	5.5	2.5	2.5	5.5	3.285714286	3.5	4.666666667	5.5	3.25	4	2.833333333	4.538461538	3	3	3	4	3	3	3	3	2	1	1	0	0.666666667	5.6875	2.666666667	2	2.333333333	2.333333333	3	1.666666667	1.333333333	1.857142857	2.666666667	1.666666667	2.333333333	2	NA	1	4
629	53	1	2	3	3	1	5	4	3.5	4	4.5	3.5	2.642857143	4.75	3.333333333	4.25	3	2.5	3.333333333	4.230769231	3	2.6875	4	5	1	3	2	4	4	0	0	0	0	4.25	2	2.666666667	2.333333333	2.333333333	1.666666667	1.333333333	NA	1.857142857	2.166666667	2	2	2	NA	2	NA
630	33	1	2	2	1	7	10	4	5.5	1	5.5	3	2.142857143	3.25	3.666666667	5	1.75	1.5	4.166666667	1.769230769	1	2.8125	4	3	1	3	2	3	3	0	0	0	0	3.75	1	1	1.333333333	1	1.666666667	1	2	1.571428571	2	1.666666667	1.666666667	1	4	1	4
631	31	2	1	1	3	7	7	2.5	2.5	4	6.5	3	2.071428571	5	5	6	1.75	2.333333333	4.5	3.769230769	2.333333333	3.375	1	2	2	2	2	4	2	0	0	0	0	3.6875	1	1	1	1	1.333333333	1	1.666666667	2.714285714	1.666666667	1	2	1	4	1	4
632	33	2	2	1	NA	2	7	2.5	5.5	6	4.5	4	2.642857143	5.25	6	5.5	3.25	5	3.5	5.384615385	4	2.1875	4	4	1	1	2	5	1	0	0	0	0	3	2.333333333	2	2	2.666666667	3	2	2	1.714285714	1.333333333	1.666666667	1.333333333	1	4	1	4
633	75	1	1	2	4	7	4	3	6	6	2	5.5	3.214285714	5.5	5.333333333	5	3	5	1.833333333	5.307692308	4.333333333	1.9375	4	5	1	3	3	3	3	1	0	1	0.666666667	3.3125	2.333333333	2	2.666666667	2.333333333	2.666666667	2	1.333333333	1	1.5	1.333333333	1	1	4	1	4
634	40	2	1	2	3	2	4	4	4.5	3.5	3.5	3	1.714285714	3.75	3.333333333	3	2.75	2.666666667	2.666666667	3.384615385	2.666666667	2.875	1	3	2	1	1	1	1	0	0	0	0	2.5	1.333333333	1.666666667	2	1.333333333	1.333333333	1.333333333	1.666666667	1.428571429	1.833333333	1.333333333	1.666666667	1	2	1	2
635	67	1	1	2	4	7	7	5	5.5	4.5	2.5	5.5	2.785714286	4.25	5.333333333	4.25	2.75	2	1.166666667	4.692307692	2	2.875	4	1	3	2	3	3	2	0	0	0	0	6	1.333333333	1	1	1	1	1	1	1	1	1	1.333333333	1	4	1	4
636	43	1	2	3	2	3	8	1.5	5	3.5	7	1	1.214285714	3.25	3.666666667	4.5	1	1.5	4.5	1.230769231	1	3.5625	3	3	2	1	1	2	2	0	0	0	0	3.125	1	1	1	1	1	1	NA	2.285714286	2.333333333	1.666666667	3	1	4	1	4
637	37	2	1	1	NA	4	4	4	4	4	4	4	2.714285714	3.5	4	4	2.25	3.166666667	3	3.846153846	3	3.25	4	3	2	2	2	1	1	0	0	0	0	3.0625	2	2.333333333	2.333333333	2	2.333333333	2.333333333	2.333333333	2.428571429	2.166666667	2	2	1	1	1	1
638	50	1	1	1	3	1	8	3	4	4	4.5	4	2.142857143	4.75	4.666666667	4.75	2	2.666666667	3.833333333	2.692307692	2	3.5	3	2	2	2	1	4	2	0	0	0	0	3.6875	1	1	1	1	1	1	2	1.714285714	1.5	2	2.666666667	1	4	1	4
639	58	1	1	2	4	1	7	3	5.5	3.5	5.5	4	2.214285714	4.75	5	6	2.25	3.166666667	3.166666667	4.230769231	2	3.125	4	4	1	2	2	3	2	0	0	0	0	3.75	1.333333333	1.333333333	1.666666667	1	1.333333333	1.333333333	1	1.571428571	1.666666667	1	2	2	NA	1	2
640	46	1	1	1	6	1	5	4	4	3	4	4	2.642857143	5.75	6	4.75	3.25	4	3	6	4	2.125	3	4	1	2	2	3	3	0	0	0	0	2.0625	2.333333333	2	2	2	2	1.666666667	2	1.714285714	1.333333333	1.333333333	1.333333333	1	4	1	4
641	29	2	2	3	3	1	6	3	3.5	5	4	4.5	2.142857143	4.25	5	5.25	1.75	2.666666667	4.166666667	2.461538462	2.333333333	2.5	4	3	1	1	2	2	2	0	0	0	0	2.9375	1.333333333	1.666666667	1.333333333	1.333333333	1.666666667	1.666666667	NA	2.571428571	2	2.333333333	2.333333333	2	NA	1	3
642	56	2	1	3	2	2	6	3.5	5	4	4	3.5	2	4	4	4	2.75	3	3	4.153846154	3	3	4	4	1	2	2	2	2	0	0	0	0	3	1.666666667	2	1.666666667	2	1.666666667	1.666666667	2	2	1.833333333	1.666666667	1.333333333	1	4	1	4
643	72	1	1	2	1	7	5	3	5.5	4	3.5	4.5	2.428571429	5.75	6	6	2.5	2.333333333	2.666666667	4.307692308	3.333333333	2.125	4	4	1	3	3	4	3	1	0	1	0.666666667	2.3125	2	1.666666667	2	2	2	2	1	1	1.166666667	1.333333333	1	1	2	1	2
644	48	1	1	1	5	5	6	2.5	5.5	5	2	3.5	2.357142857	4	4	4.25	3.25	4	2.333333333	4	4	2.5	4	3	2	2	2	1	2	0	0	0	0	3	1.666666667	1	2	1.333333333	2	1.333333333	1	1	1	1	1	1	4	1	4
645	73	1	1	1	2	3	5	6.5	5.5	5.5	2	6.5	3.142857143	4	4	4.5	2.75	2.833333333	2.5	3.923076923	3.333333333	3.1875	4	3	1	2	2	3	3	0	1	0	0.333333333	2.9375	2	2	2	2	2	2	1.666666667	1.857142857	1.833333333	2	2	1	4	1	4
646	56	2	1	2	5	7	6	6	4	5	5.5	5.5	2	3.5	4.333333333	4.25	2.5	3.833333333	3.166666667	3.692307692	3	2.9375	4	4	2	2	2	2	3	0	0	0	0	2.5625	2	2	2	1.333333333	1.666666667	2	1.666666667	2.142857143	1.5	2.333333333	1.333333333	1	4	1	4
647	38	2	1	1	4	1	5	4	4.5	2	5.5	2.5	2.071428571	3.25	5	5.25	2.5	3.666666667	4	4	2.666666667	2.8125	1	4	1	2	2	2	1	0	0	0	0	3.4375	2	1.666666667	2	1.666666667	2	1	2.666666667	2.285714286	1.5	2.333333333	2	1	4	1	4
648	36	2	1	1	4	7	7	4	5.5	5	4	2.5	1.857142857	3.5	4	4	2	3.166666667	3.666666667	3.692307692	3	3.125	1	3	1	2	2	3	3	0	0	0	0	7	1	1	1	1	1	1	1	1.285714286	1	2	2	1	4	1	4
649	52	1	1	1	3	1	3	3.5	4	4.5	3.5	4	3	4	4	4	3	3.5	2.166666667	4.076923077	2	3	4	4	1	2	2	4	3	1	0	0	0.333333333	2.9375	2	2	2	2	2	2	2	1.857142857	2	2	2	1	4	1	4
650	64	2	1	3	3	7	6	3	3.5	4	3	3	2	4	4	4	2	3	2.333333333	1.692307692	1.333333333	3.0625	4	1	3	1	2	1	1	0	0	0	0	6	1	1	1	1	1	1	1	1	1	1	1	1	4	1	4
651	68	1	1	2	3	2	5	3	4.5	4	4	3.5	2.785714286	3.5	4	3.25	2.5	3	2.666666667	5.384615385	4	3.1875	4	4	1	3	4	3	2	1	1	1	1	2.5625	2.333333333	1.666666667	1.333333333	2.333333333	2.666666667	2.333333333	2	2.285714286	1.666666667	2.666666667	2.666666667	2	NA	1	4
652	57	1	2	1	1	7	9	6	2.5	2	6.5	4	2.357142857	5.75	5.666666667	4.25	1.25	3.666666667	4	2.846153846	2.666666667	2.3125	4	2	1	2	3	2	3	0	0	0	0	3.8125	1.666666667	1	1	1	1.333333333	1	1.5	2	1.833333333	1.333333333	2	1	4	1	4
653	70	1	1	2	3	7	7	2	6	3.5	5.5	2	2.142857143	3	3	3	2.5	2.833333333	3.333333333	3	2	2.5	4	5	1	3	3	3	3	1	0	0	0.333333333	3.5	1.333333333	1.333333333	1.333333333	1	2	2	1	1.285714286	1.666666667	1	1.333333333	1	4	1	4
654	72	1	1	2	4	7	3	4.5	6	5.5	2	3.5	2.785714286	6.25	6	5.5	3.25	5	1.666666667	5.923076923	4	1.4375	4	5	1	3	4	4	3	1	0	1	0.666666667	3.5625	2.666666667	2.333333333	2.666666667	2.333333333	2.666666667	2.666666667	2	1	1.5	1.333333333	1.333333333	1	4	1	4
655	42	2	1	1	4	7	5	3.5	5	3.5	3.5	4	2.357142857	3.25	3.333333333	2.75	2.5	4.166666667	3	4.076923077	4.666666667	3.1875	1	3	2	1	2	3	3	0	0	0	0	2.875	3	2.666666667	3	3	2.666666667	2.666666667	3	2.142857143	2.333333333	2.666666667	2.666666667	1	4	1	4
656	38	2	2	3	4	1	7	3.5	5.5	4	4	3	2.071428571	4.75	3.666666667	4.75	2	2.5	3.5	2.384615385	2.333333333	2.6875	4	4	1	3	3	3	3	0	0	0	0	3.375	1.333333333	1.333333333	1.333333333	1	2	2	NA	1	1.166666667	1.333333333	2	1	4	1	4
657	37	1	1	1	5	1	4	4	4	4	4	3.5	2.142857143	4	4	4	2.75	3	3	4	3.333333333	3.0625	2	3	2	2	2	1	2	0	0	0	0	3	1	1	1	1	1	1.333333333	1	1	1	1	1	1	4	1	4
658	27	1	1	1	4	1	8	5.5	4	3.5	4.5	4.5	2.5	3.25	4.333333333	4.25	2.25	2.666666667	3.333333333	4.153846154	3.333333333	2.9375	1	3	1	2	2	2	3	0	0	0	0	3.875	2.333333333	1.666666667	2	1.666666667	2	1.666666667	2	2	2.666666667	2.666666667	2.666666667	1	2	1	4
659	65	2	2	3	1	7	7	1.5	4	7	6.5	2	1.785714286	3.75	5	6.25	2.75	2.333333333	3.833333333	1.923076923	3	3.0625	4	4	1	2	3	1	1	1	0	0	0.333333333	2.0625	2	1.333333333	1.333333333	1.666666667	3	1.333333333	NA	3	1.333333333	1	1.666666667	1	4	1	3
660	22	1	2	3	NA	7	8	5	4.5	4.5	4	5	2.714285714	5.5	5	5	2.75	4	4	5.461538462	2.666666667	2.75	1	3	2	1	2	3	3	0	0	0	0	2.375	1.666666667	1.666666667	2	1.333333333	2.333333333	2	NA	2.428571429	2	1.333333333	2	1	4	1	4
661	75	1	1	2	3	3	5	4	5	4	4.5	2.5	2.857142857	4.75	5	5	3	4	2.666666667	4.615384615	4	2.3125	4	2	1	3	3	4	3	1	0	0	0.333333333	3.0625	2	1	2	2	2	1.333333333	1.333333333	1.714285714	1.166666667	1.333333333	1.333333333	1	4	1	4
662	31	2	1	1	NA	1	6	4	4.5	4.5	3.5	4	2.285714286	4	4	4	3.25	4.5	4	5.923076923	4.333333333	2.75	2	4	1	3	3	4	1	0	0	0	0	3.75	2.666666667	2	2.666666667	1.666666667	2.333333333	2	1.333333333	1.571428571	1.333333333	1.333333333	1.333333333	1	4	1	4
663	55	1	2	3	NA	1	5	2.5	4	4.5	4	4	2.142857143	3.75	4.333333333	4.25	2.25	3	3.5	3.153846154	2.333333333	2.6875	1	3	3	2	2	2	3	0	0	0	0	3	1	1	1	1	1	1	NA	1.142857143	1.333333333	1	1	1	4	1	3
664	27	2	2	3	3	1	7	2	6.5	1.5	7	4	2.714285714	5.5	6	5.75	2	4	3.166666667	3.538461538	2.666666667	2.8125	4	3	2	2	2	3	3	0	0	0	0	3.1875	2	1.666666667	1.666666667	1.666666667	2.333333333	2	NA	2.571428571	1.333333333	2.333333333	2.333333333	1	4	1	4
665	52	1	1	1	6	1	4	3	4.5	5	2.5	4.5	2.5	5	5	4.75	3	4	3.333333333	4.384615385	3.666666667	2.4375	3	4	2	2	2	2	3	0	0	0	0	2.9375	2	2	2.666666667	2	2.666666667	2	2	1.142857143	1.166666667	1.333333333	1.333333333	1	4	1	4
666	59	1	1	2	5	1	4	4	4	4	4	4	2.714285714	4	4	4	2.25	3	3	4	3	3	4	3	1	1	2	3	3	0	0	0	0	3	1	1	1	1	1	1	1	1.285714286	1.333333333	1	1	1	3	1	2
667	62	1	1	1	NA	1	6	2.5	7	6	3.5	5	2.5	4.25	4.666666667	4.5	2.25	3	3	4	3	3	4	3	2	3	3	2	2	1	0	0	0.333333333	4.9375	1	1.666666667	2	1.666666667	3	2	1.333333333	1	1.5	1.333333333	1.666666667	1	4	1	4
668	43	1	1	3	5	1	6	4	5.5	5	4	3.5	2.285714286	4	3.666666667	5	2.5	3.5	3.5	3.538461538	3.333333333	2.8125	4	3	2	2	2	4	4	1	0	0	0.333333333	2.875	1.666666667	1	1.333333333	1.333333333	1.666666667	1.333333333	2	1	1.166666667	1.333333333	1.333333333	1	4	1	4
669	32	1	2	3	3	1	6	4.5	3.5	4	5	4	2.714285714	5	4.333333333	4.5	3	2.666666667	2.833333333	3.923076923	2.333333333	3.125	2	2	3	1	3	3	3	0	0	0	0	3.8125	2.333333333	2.666666667	2	2	2	2	NA	2.428571429	2.333333333	2	2	1	4	1	4
670	52	2	1	2	3	2	7	2.5	4	2	5.5	2	2.214285714	3.5	4	5	2	2.166666667	4	2.615384615	2	3.875	4	2	2	2	2	3	3	0	0	0	0	3.75	1	1	1.333333333	1	1.666666667	1	2	1.714285714	1.666666667	1.333333333	2.333333333	1	4	1	4
671	44	2	2	3	NA	2	6	4	6	5	1.5	2.5	2.285714286	3.75	4.666666667	5.25	3	4.666666667	2.333333333	4.769230769	3	2.6875	4	5	1	3	3	4	3	0	0	0	0	6	2	1.333333333	2.333333333	1.333333333	1.666666667	2.666666667	NA	1.142857143	1.166666667	1	1	1	4	1	4
672	57	1	1	1	NA	1	4	4.5	4	4	3.5	4.5	2.428571429	5	5	4.75	2.75	3	2.333333333	4	3.666666667	2.8125	4	2	1	2	2	3	3	0	1	0	0.333333333	3.3125	1.666666667	2	2	1.333333333	1.666666667	2	1.666666667	1	1.5	1.333333333	1.333333333	1	4	1	3
673	64	1	2	2	2	3	7	6	5.5	6	3.5	3	3	5.25	5.666666667	5.75	2.25	3.833333333	2.666666667	4.384615385	3.666666667	2.9375	2	3	3	1	1	1	3	0	0	0	0	3.125	2	1.666666667	2	2	1.666666667	2	2	1.857142857	1.833333333	2	2	2	NA	1	2
674	58	1	2	2	1	1	8	4	4.5	2	4	4.5	2.071428571	4	4.333333333	3.75	2.5	2.5	2.666666667	2.692307692	3	3.125	4	2	2	1	2	2	1	0	0	0	0	5.625	1	1	1	1	1	1	1	1.285714286	1.333333333	1	1.333333333	1	4	1	4
675	66	1	1	1	NA	6	9	2	6	1.5	4.5	1.5	1.928571429	5.5	6.666666667	7	3.25	4	3.333333333	3.230769231	4	3.125	4	4	1	3	3	3	3	1	0	0	0.333333333	3.3125	2	1.333333333	2	2	2.333333333	1.333333333	1	1.142857143	1.5	1	1	1	3	1	3
676	79	1	1	2	3	7	5	6.5	7	5.5	3.5	6	3.214285714	4	5.666666667	4.5	3.25	4	3	5.307692308	3.666666667	1.625	4	4	1	3	2	2	4	1	1	0	0.666666667	3.3125	1.666666667	2.333333333	2.333333333	1	2	1.666666667	1	1	1.333333333	1.666666667	1.333333333	1	4	1	4
677	54	1	1	1	6	6	4	6	6.5	6	1	6.5	3.642857143	6	6	6	3.25	4.166666667	2.833333333	5.692307692	4	1.1875	4	4	1	3	4	5	3	0	1	0	0.333333333	2.3125	2.333333333	2.333333333	3	2	3	2.666666667	1.333333333	1.285714286	1	1.333333333	1	1	4	1	4
678	32	2	1	1	2	7	8	3	3	2	6	2.5	2.285714286	3.75	4	4.5	2.25	3.5	4.166666667	3.692307692	3	2.375	4	4	1	2	2	2	2	0	0	0	0	5.5	1.333333333	1	1	1.333333333	1.333333333	1.333333333	2	1.714285714	1.5	2.333333333	2.333333333	1	4	1	3
679	56	1	1	1	2	1	10	2.5	3	2.5	5.5	2.5	1	1.25	1.333333333	2	2	1	5	1.230769231	2	3.4375	4	3	2	2	2	1	2	0	0	0	0	5.8125	1.333333333	1.666666667	1	1.333333333	1.666666667	1.666666667	1	1.428571429	1.333333333	1.333333333	1	1	4	1	4
680	23	2	2	3	4	1	8	4.5	3	3	4.5	5	3.071428571	5.5	7	6.75	3.5	4	4	4.769230769	3.666666667	2.875	4	3	1	2	2	5	3	0	0	0	0	5.625	2.333333333	1.333333333	1.666666667	1.333333333	2	1.666666667	NA	1.285714286	1.166666667	1.333333333	1.333333333	1	3	1	3
681	53	1	1	1	6	1	4	5	5	3	2	4.5	2.928571429	7	7	7	3	4.333333333	2	5.769230769	5	1.6875	1	1	3	1	1	1	2	0	1	0	0.333333333	5.0625	2.333333333	2	2	2.333333333	2.666666667	1	1.333333333	1.142857143	1.5	1	1.666666667	1	1	1	2
682	59	2	2	3	1	6	6	6	5.5	4	3	5.5	2.785714286	4.75	5	6.25	1.5	3.333333333	3.333333333	4	1.333333333	2.1875	4	3	2	1	1	4	2	0	0	0	0	3.5625	1	1.666666667	1.333333333	1	1.666666667	2	NA	1.428571429	1.833333333	1.666666667	2	1	4	1	4
683	49	2	1	1	3	7	6	3.5	4.5	3.5	5	3	2.357142857	3.75	4.666666667	5	2.5	2.166666667	2	3.307692308	3.333333333	2.5625	2	3	3	3	2	2	2	1	0	0	0.333333333	3.0625	2	1.333333333	2.333333333	2	2.666666667	3	2.666666667	2.428571429	2.166666667	1.666666667	2	1	4	1	4
684	48	1	1	1	5	1	4	3.5	4.5	3.5	4.5	3	2.857142857	4.75	4.333333333	5.5	2.5	3.5	3.5	4.692307692	3.666666667	2.8125	2	4	2	2	2	3	3	1	1	0	0.666666667	3.5625	2.333333333	1.666666667	1.333333333	2	1.666666667	1.333333333	1.666666667	1.428571429	1.5	1.333333333	2	1	2	1	2
685	48	1	1	1	5	1	6	2.5	6	4	4.5	4	2.571428571	4	4	4.5	2	2.833333333	4	4.230769231	2.666666667	3	3	3	1	2	2	2	2	0	0	0	0	3.75	1	1	1	1	1	1	1.333333333	1.142857143	1.166666667	1.333333333	2	2	NA	1	3
686	31	1	1	1	5	1	6	4	4.5	4	5	2.5	2.142857143	3.75	3.666666667	3	2.25	2.333333333	2.833333333	3.384615385	3	3.1875	4	4	1	3	2	2	3	0	1	0	0.333333333	3.375	1.666666667	2	2.333333333	2	1.666666667	1.333333333	2	2.285714286	2	1.666666667	1.333333333	1	2	1	2
687	35	2	1	1	4	2	9	4	1.5	1.5	7	7	1.857142857	3.75	4.333333333	4	1.25	3.333333333	3	2.153846154	1.333333333	2.9375	1	2	2	1	2	2	5	0	0	0	0	5.9375	1.333333333	1.333333333	1.333333333	1	1.333333333	1	1.333333333	2.142857143	2	2.666666667	3	1	4	1	4
688	68	1	1	2	NA	2	6	4	4	4	4	4.5	3	6	6	6	3.25	3	2	5	4	2.8125	4	5	1	2	3	3	3	0	0	0	0	3	1.333333333	1.666666667	1.333333333	1.333333333	1.666666667	1.666666667	1	1	1	1	1	1	4	1	4
689	59	1	2	3	NA	1	10	4	4	4	4	4	2.071428571	3.25	4	4	1.75	3	3	4	3	3	4	3	2	2	2	3	3	0	0	0	0	5	2	2	2	2	2	2	NA	2	2	2	2	1	2	1	4
690	34	1	2	3	4	6	8	3	4.5	1.5	2.5	3.5	2.642857143	4.25	4.666666667	4.5	2.25	2.833333333	3	3.538461538	1.666666667	3.3125	4	3	2	1	1	4	5	0	0	0	0	3.125	1	1	1	1	1.333333333	1	NA	1	1	1.333333333	2	1	3	1	4
691	43	2	2	3	3	3	8	5	2.5	1.5	6.5	1	1.857142857	3.25	3.666666667	3.75	1.25	2.833333333	3.666666667	1.692307692	1	2.75	4	3	2	1	2	1	2	0	0	0	0	4	1	1.333333333	1	1	2	1.333333333	NA	1.428571429	1.333333333	1	2.666666667	1	4	1	4
692	33	2	1	3	1	2	5	3	4.5	1	6	3	2	3.5	5	5	2	2.666666667	3.5	3	2	2.5625	2	3	2	2	2	2	2	0	0	0	0	4.5625	1.333333333	2	2	1	1.666666667	1.333333333	2	1.857142857	1.666666667	1.333333333	2.333333333	1	4	1	4
693	36	2	1	1	NA	7	5	3	6	5	3	4	2.785714286	4.25	6	6	3	5	1.5	4.538461538	3.666666667	2.625	2	3	2	2	2	4	3	0	0	0	0	3	2	1.666666667	2	1.666666667	2	2	1	1.142857143	1.166666667	1.666666667	1.333333333	1	4	1	4
694	58	1	2	3	NA	1	7	2.5	3.5	5	3.5	2.5	1.714285714	2.25	3	3.5	1.75	2	3.666666667	2	1	4.0625	4	5	1	2	2	1	2	0	0	0	0	6	1	1.333333333	1.333333333	1	1.333333333	2	NA	1.571428571	1.333333333	1.333333333	2.333333333	1	4	1	2
695	73	2	1	1	NA	7	4	3	5.5	4	3.5	2.5	2.714285714	1.5	6.333333333	4.75	3.5	4.666666667	1.666666667	3.692307692	4	1.5625	4	2	1	2	3	3	5	0	1	1	0.666666667	4.0625	2.333333333	2	2	1.666666667	2.333333333	2	1.333333333	1	1	1	1	1	4	1	4
696	30	1	2	3	NA	7	9	2	1.5	1	7	1.5	1.714285714	3.5	5.333333333	5.25	1.25	3.333333333	4.166666667	1.153846154	1.333333333	1.6875	4	4	1	2	2	5	3	0	0	0	0	4.9375	1	1	1	1	2.666666667	1.666666667	NA	2.857142857	1.666666667	1.666666667	2.666666667	1	4	1	4
697	46	1	1	1	4	1	5	6.5	5.5	3	5.5	6.5	2.571428571	3.25	5	3.75	3	2.833333333	3	4.461538462	3	2.5	3	4	2	2	3	4	3	0	1	1	0.666666667	4.125	2.333333333	2.333333333	2.333333333	2.333333333	2.666666667	1.666666667	1.666666667	2.142857143	2.5	1	1	1	4	1	4
698	62	1	1	2	1	2	5	3	2.5	4	5	4	3	5.75	6.333333333	6	3.75	4	3.5	6.076923077	5	1.6875	4	4	1	3	4	2	3	0	0	1	0.333333333	2.625	2.666666667	2	2.333333333	2.666666667	3	3	1.666666667	1.714285714	1.5	1.666666667	1	1	4	1	4
699	51	2	2	1	1	7	5	4	4	4	4	3	2.928571429	4.25	5	4.5	2.75	3.833333333	3.333333333	4.692307692	4.333333333	3.1875	1	3	1	1	1	1	1	0	0	0	0	6.5625	2.333333333	2.333333333	2.333333333	3	3	2.666666667	2	2.714285714	2.5	2.333333333	2	2	NA	1	1
700	51	2	2	3	2	2	7	2.5	5.5	4.5	4.5	3.5	2.428571429	4.5	4.666666667	4.75	3.25	3.166666667	2.5	4.615384615	3.333333333	3.3125	4	3	1	3	3	3	3	1	0	0	0.333333333	3.75	2.666666667	1.666666667	2	2.333333333	1.666666667	1.666666667	NA	1.857142857	2.5	1.666666667	2	1	4	1	4
701	56	2	1	1	NA	2	3	3.5	6.5	4	7	3	1.214285714	4	4	4.5	2.25	2.166666667	3.333333333	4.076923077	3.333333333	3.125	4	3	1	3	4	3	3	0	0	0	0	3	2	2	2	2	2	2	2	1.857142857	1.833333333	2	2.333333333	1	3	1	4
702	46	1	1	1	3	6	7	5	5	4	3	2.5	2.428571429	3.5	5	4.25	3	3.5	1.333333333	3.230769231	3.333333333	2.375	4	3	1	3	4	4	4	1	0	0	0.333333333	4.0625	2	2	2	2	2.333333333	2.333333333	1	1	1.166666667	1	1.666666667	1	4	1	4
703	67	1	1	2	2	7	8	3	5	4	4	4.5	2	3.5	4	4.25	2	2.666666667	3	3.538461538	2	3.25	4	3	1	2	1	2	2	0	0	0	0	3.125	1.666666667	1	1.333333333	1.333333333	1	1	2	1.285714286	1.5	2	1.666666667	1	4	1	4
704	54	1	1	1	4	1	6	6.5	5.5	2	4	6	3.857142857	5.75	6.333333333	6	3	4.166666667	2.5	5.461538462	4	2.75	3	3	2	2	3	5	2	1	1	1	1	3.125	2	2	2	2	2	1.666666667	2	2	2.166666667	2	2	1	4	1	4
705	53	1	1	3	NA	1	6	4	6	5	2	4	2.857142857	4.5	4.666666667	4.25	3	3.666666667	1.833333333	3.923076923	3.333333333	2.125	4	4	1	2	2	2	3	0	0	0	0	3	2	1.666666667	2	1.666666667	2.333333333	2	1	1	1	1.666666667	1	1	4	1	4
706	46	1	2	3	2	7	8	4.5	4.5	4	3.5	4	2.714285714	4	4	4	2	3	1.833333333	3.769230769	3	2.8125	4	5	1	3	3	3	2	0	0	0	0	5.75	1.333333333	1	1.333333333	1.333333333	2	2	NA	1	1	1.333333333	1.666666667	1	4	1	4
707	79	1	1	2	2	7	5	5.5	4.5	5	5	5	2.571428571	5.5	5.666666667	5	3	3.833333333	3.666666667	4.153846154	3	1.875	4	3	2	3	2	4	1	0	1	0	0.333333333	3.0625	1.666666667	2.333333333	2.333333333	1	3	3	1.666666667	1.428571429	1.5	1	1	1	4	1	3
708	42	1	2	3	3	1	6	7	5.5	6.5	2.5	6	2.642857143	4	4.333333333	4.5	2.5	3	3.166666667	4.076923077	3.333333333	2.8125	3	5	1	2	2	4	3	1	1	1	1	2.9375	2	2.333333333	2	1.666666667	2.333333333	1.666666667	NA	1.714285714	1.5	2	1.666666667	1	4	1	4
709	55	1	1	1	1	6	5	4	4	4	4	4	2.571428571	4	4	4	2.5	3	3	4	3	2.875	3	5	1	4	4	3	3	1	1	1	1	1.0625	2.333333333	2.333333333	2.666666667	2	2.666666667	2.666666667	3	2.571428571	2.833333333	3	2.666666667	1	4	2	NA
710	36	1	2	3	2	3	7	4.5	3.5	3.5	6	3.5	3.285714286	4.25	4	4	2.75	3	3.166666667	4.153846154	3	2.6875	1	4	2	3	3	3	3	0	1	0	0.333333333	2.625	1.333333333	2.666666667	2	2.333333333	2.333333333	2	NA	2.285714286	2.166666667	1.666666667	2.333333333	2	NA	1	4
711	42	2	1	1	4	1	7	1.5	4	5	3	5	2.142857143	4	5.666666667	4.75	2	2.5	3.333333333	2.923076923	4.666666667	2.875	4	3	1	2	4	3	3	1	1	1	1	3.8125	1	1.333333333	1.666666667	1	1.333333333	1	2.333333333	1.285714286	1.5	1.666666667	1.666666667	1	4	2	NA
712	31	2	2	3	NA	1	6	2.5	5.5	4	2	2	2.142857143	4.5	4.333333333	4.75	2.25	2	2.666666667	3.769230769	3	2.5625	4	5	1	1	2	4	1	0	0	0	0	6	1	1.333333333	1	1	1	1	NA	1	1	1	1	1	4	1	4
713	57	1	1	1	5	1	5	5	4.5	4	3.5	5	1.785714286	4.75	5.666666667	5.75	2.75	3.833333333	3.166666667	4.076923077	3.333333333	1.875	1	5	1	2	2	3	3	0	0	0	0	3.125	2.666666667	1.666666667	2.333333333	1.666666667	2.666666667	2	2	1.428571429	1.333333333	1	1.333333333	1	4	1	4
714	32	2	2	3	6	8	3	3.5	5.5	2.5	3.5	2.5	2.142857143	4	4	4.5	4	4.166666667	1.833333333	3.846153846	4.333333333	2.0625	4	4	1	1	4	2	3	0	0	0	0	1.125	3	2.333333333	1.666666667	1.666666667	2.333333333	3	NA	1	1	1.333333333	1	1	4	1	4
715	23	1	2	3	3	1	6	2.5	4	3	5	4	2.357142857	5	5.666666667	6	2.75	4	3.166666667	3.461538462	3.333333333	2.4375	4	5	1	2	2	3	5	0	0	0	0	5.375	2	2	1.333333333	1.666666667	2.666666667	3	NA	1.857142857	1	1.666666667	1	1	4	1	4
716	68	1	1	1	6	3	4	3	6.5	4.5	2.5	4	2.928571429	5.5	6	5	3.25	4.166666667	3	4.461538462	4	2	4	5	1	3	3	3	3	1	0	0	0.333333333	3.0625	2	2	2.333333333	2	2.333333333	2	2	1.142857143	2	2.333333333	1.333333333	1	4	1	4
717	50	1	2	3	2	1	9	5	4.5	3.5	4.5	3.5	2.142857143	3.5	3.666666667	3.75	1.25	1.333333333	3	2.307692308	2.666666667	2.9375	4	3	1	1	1	1	1	0	0	0	0	3	1	1.666666667	1.666666667	1	1.666666667	1	NA	1	1.333333333	1	1.666666667	1	4	1	4
718	61	2	2	1	2	7	6	1.5	4.5	3.5	3.5	3	2.928571429	4	4.333333333	4.5	2.25	1.666666667	4.666666667	4.153846154	2.333333333	2.9375	4	3	1	2	2	3	5	0	0	0	0	7	2.333333333	2	2	2	2	2	2	2.142857143	2.166666667	2	2	1	4	1	4
719	71	2	2	2	1	7	6	6	6.5	4.5	4	3.5	3	4.75	6	5.75	3.25	4	2.5	5	4.333333333	2.3125	4	5	1	4	3	4	4	1	0	0	0.333333333	2.875	2	1.333333333	2	1.666666667	2	2.333333333	1.5	1	1.166666667	1.333333333	1.333333333	1	4	1	4
720	30	2	1	1	3	7	5	5	6	2.5	4	2.5	2.357142857	4.5	6	5.5	3.25	4	2.833333333	4.384615385	3.666666667	2.625	1	3	1	2	3	4	5	0	0	0	0	3.1875	2	1.333333333	1.666666667	2	2	2	2	1.142857143	1.5	1.666666667	1.333333333	1	3	1	4
721	62	1	1	3	1	6	7	4.5	5	3.5	5.5	1.5	1.928571429	4	4	5	1.25	2.166666667	3.5	2.076923077	2	3	4	3	3	2	2	1	1	0	0	0	0	3.4375	1	1	1.666666667	1	2	1	2	2	1	1	3	1	4	1	4
722	45	1	1	1	5	1	8	5	4	5	3.5	4	2.285714286	4.25	4.333333333	4	2.25	2.5	2.166666667	4.076923077	3	2.75	3	3	2	2	2	2	2	1	0	0	0.333333333	3.1875	1	2.333333333	1.666666667	1	2	1.666666667	1.333333333	1.142857143	1	1	1	2	NA	1	4
723	57	2	1	1	NA	7	3	5.5	6	2.5	2.5	4	2.285714286	3.5	6.333333333	5.75	3.25	3.5	3.833333333	4.307692308	3	2.4375	4	4	2	3	3	4	4	0	0	0	0	3.3125	1.333333333	1.333333333	1.333333333	1	1.666666667	2.333333333	1.333333333	1.142857143	2.166666667	1	1.333333333	1	4	1	4
724	60	2	2	2	2	1	5	3.5	5	6	2.5	3	2.428571429	5	5.666666667	6	1.75	3	4.333333333	4.230769231	1	2.625	4	4	1	3	3	5	3	1	0	0	0.333333333	3.4375	1.333333333	1.333333333	2	1.333333333	1.333333333	2.333333333	3	1.714285714	1.666666667	1.333333333	2.666666667	1	4	1	4
725	19	2	2	3	NA	7	4	3.5	5	4	5.5	4	2.214285714	5	5	5	1.75	2.5	4.5	2.769230769	1	3.75	3	3	1	1	2	2	2	0	0	0	0	5.75	1.666666667	1.666666667	1	1.333333333	2.666666667	2	NA	3	2.833333333	2	3	1	4	1	1
726	64	2	1	2	3	2	4	6	4.5	2.5	6.5	1.5	2.285714286	3.25	5.333333333	5	1.5	3.833333333	4	5.230769231	3.666666667	1.875	4	2	2	3	3	4	3	0	0	0	0	3.875	1.666666667	1	1	2	1.666666667	1.666666667	2	2.857142857	2	1.666666667	1.666666667	1	4	1	4
727	55	2	1	1	3	2	5	4	5	4.5	4.5	3	2.214285714	4	4	4.75	3	4	4	3.769230769	3	2.875	4	3	1	2	2	3	3	0	0	0	0	3.0625	2	2	2	2	1.666666667	2	1.666666667	2	2	2	2	1	4	1	4
728	51	2	2	3	NA	1	6	2	2.5	3	5.5	3.5	1.928571429	3.5	3.666666667	5	2.5	1.833333333	2	3	2.333333333	2.125	4	2	3	2	2	1	3	0	0	0	0	3.875	1.333333333	1.666666667	1	1.333333333	2.333333333	1.666666667	NA	1.142857143	1	1.333333333	1.666666667	1	4	1	4
729	39	2	1	1	NA	2	7	5	5	4	4	2.5	2.285714286	3.75	4	5	2	4	3.833333333	3.307692308	3	3	2	3	3	2	2	3	4	0	0	0	0	4.875	1.333333333	1	1	1	2	2	1	1.285714286	1.166666667	1.333333333	2.333333333	1	4	1	4
730	31	2	2	3	NA	7	3	2.5	5	3.5	6	4	2.142857143	4.5	4.666666667	5	1.75	2.666666667	4.333333333	3.076923077	1.333333333	2.6875	1	2	2	2	3	3	3	0	0	0	0	4.8125	1	2	1	1	2	2	NA	2.714285714	1.833333333	1.666666667	2.666666667	1	4	1	3
731	77	1	1	2	5	7	3	5.5	6	6.5	2	6	2.857142857	6.25	5.333333333	5	3.25	3.833333333	2	5.384615385	4	2	4	4	1	3	3	4	4	0	0	0	0	3.5	2	2	3	1.666666667	2.333333333	2	1.333333333	1	1.166666667	1	1	1	4	1	4
732	54	2	1	1	NA	1	6	2.5	3.5	2.5	4	5.5	2.357142857	3.5	3.666666667	4.25	2.25	3	3.333333333	2.307692308	3	3.625	4	1	3	2	2	2	3	0	0	0	0	5.25	1.666666667	1.666666667	1.666666667	1	1.333333333	1.666666667	2.666666667	1.285714286	1.166666667	2	2	1	2	1	2
733	42	2	1	1	5	4	6	3.5	3.5	2	5	2	2.571428571	3.5	4.666666667	5	2	3.666666667	3.5	3.923076923	2.666666667	3.1875	2	3	2	2	2	4	2	0	0	0	0	7	1.333333333	1.333333333	1	1.333333333	1	1	1.666666667	1.142857143	1	1	1.333333333	1	4	1	4
734	41	2	1	1	4	1	5	7	6	4.5	3	5	2.857142857	5	6.666666667	6	3.25	3.833333333	2.5	5.076923077	4.333333333	1.6875	1	3	2	2	2	4	2	1	0	0	0.333333333	4.6875	3	2.333333333	2	2.666666667	2.666666667	3	1.666666667	1	1.666666667	1.666666667	1.666666667	1	4	1	4
735	42	2	2	3	3	2	6	3.5	5.5	3.5	3.5	3.5	2.357142857	4	4	4.25	2	3.5	2.333333333	4	3	2.625	3	3	1	3	3	3	3	1	0	0	0.333333333	3	1.666666667	1.666666667	1	1.333333333	2	2	NA	1	1.333333333	1	1.666666667	1	4	2	NA
736	34	2	1	1	4	2	6	6.5	5.5	3.5	3.5	3	2.642857143	4.75	5.666666667	5	3	3.833333333	3.333333333	5.538461538	3.666666667	2.125	2	2	3	2	2	2	3	0	0	0	0	2.8125	2	1.333333333	1.666666667	2	2	2	2.333333333	1.571428571	1.5	2	1.333333333	1	4	1	2
737	63	1	2	3	NA	8	5	4	5	4.5	3.5	3.5	2.285714286	4	5	5	2	4	4	2.692307692	2.666666667	1.5625	4	2	3	1	1	3	1	0	0	0	0	6	2	1.333333333	2	1.666666667	1	1.666666667	NA	1	1.333333333	1	1.333333333	1	2	1	4
738	55	2	1	1	NA	2	6	4.5	6.5	4	1.5	3.5	2.642857143	4.75	5.333333333	5.75	3	4.333333333	1.333333333	4.384615385	3.666666667	2.625	4	3	2	3	3	3	3	1	1	0	0.666666667	3.3125	2	1.333333333	2	1.333333333	3	3	1.333333333	1	1	1	1.333333333	1	4	1	4
739	70	1	1	2	3	3	6	3	4	4.5	4	4	2.428571429	4.25	4.333333333	4.5	1.25	3.333333333	3.666666667	4.384615385	3	3	3	1	3	1	1	1	3	0	0	0	0	6.9375	1.333333333	2	1.333333333	1	2.666666667	2.666666667	2	1.142857143	1.5	1.666666667	1.666666667	1	4	1	4
740	42	1	1	1	5	8	5	1.5	5	4	4.5	3	2	4	4	4	2.5	3	3	4.076923077	3	2.9375	4	3	2	2	3	3	3	0	0	0	0	3.0625	1.333333333	1	1	1	1	1	1	1	1	1	1	2	NA	2	NA
741	27	1	2	3	3	1	8	3	3.5	3.5	3	1.5	1.928571429	5.25	4.666666667	5.75	1.25	3.666666667	2.833333333	3.461538462	1.666666667	3.6875	1	1	3	2	2	5	3	0	0	0	0	3.8125	1	1.666666667	1.333333333	2.333333333	1.333333333	2	NA	1.428571429	2	1.666666667	3	1	4	1	2
742	76	2	2	3	1	7	6	3.5	6	5	2	3	2.428571429	4.25	5.666666667	5.5	3.25	4.666666667	1	6.153846154	4	2.375	2	3	1	3	3	4	3	1	0	0	0.333333333	3	2.333333333	1.666666667	2	1.333333333	2	2	NA	1.142857143	1.166666667	1.333333333	1	1	4	1	4
743	48	2	1	1	5	2	4	5	5	5	4.5	2.5	2.357142857	4.5	5	5.25	2.75	4.166666667	3.166666667	3.153846154	3.333333333	3.125	4	4	1	3	4	3	3	0	0	0	0	2.8125	2	2	2.333333333	1.666666667	2.333333333	2	1.666666667	1.714285714	1.166666667	1.666666667	1	1	4	1	4
744	36	1	2	3	2	2	9	2.5	3	1.5	5.5	3	1.714285714	3.25	5.333333333	5.5	2	1.666666667	3.666666667	2.076923077	1	3.5625	4	2	1	1	2	1	2	0	0	0	0	3.1875	1	1.333333333	1	1	1	1	NA	2	1.166666667	1.333333333	2	1	4	1	4
745	39	2	2	1	2	3	7	5.5	5	3	5.5	2.5	2	5.5	4.666666667	6.5	1	1.833333333	3.666666667	4.307692308	1	4.25	4	3	2	2	1	2	1	0	0	0	0	2.875	1	1.666666667	1.333333333	1	1.666666667	1.333333333	2	2.142857143	1.833333333	1	3	1	4	1	4
746	31	2	1	1	4	2	6	4	5.5	4	3.5	3	2.642857143	5	6	5.75	3.25	4.5	3.666666667	5.538461538	4.333333333	2.1875	1	2	3	2	3	2	4	0	0	0	0	4	2	2	2	2	2.333333333	2.666666667	1.333333333	1.285714286	1.166666667	2	1.666666667	2	NA	1	4
747	57	2	2	1	4	1	8	5	4.5	4	3	4	2.571428571	3.75	4.666666667	5	2.75	2.833333333	1	3.923076923	3	3.125	4	3	1	2	3	3	2	0	0	0	0	5.25	1.666666667	1.666666667	1.666666667	1	1.333333333	2	1.5	1	1.166666667	1.666666667	1.666666667	1	4	1	3
748	45	1	1	1	3	1	8	5	5	2	4	4	2.214285714	3.25	5.666666667	5	3	3.333333333	2.5	3.076923077	1.333333333	3.4375	3	3	1	1	1	1	3	0	0	0	0	5.875	1.333333333	1.333333333	2	1	2.333333333	2.333333333	1.333333333	1.285714286	1.5	1.666666667	2	1	4	1	4
749	42	2	2	1	2	3	8	2.5	5	2	2.5	4	3	4.75	5.333333333	5	3.25	3.5	3.333333333	5.230769231	3.333333333	3.125	3	4	2	2	2	3	2	0	0	0	0	2.8125	2.666666667	1.666666667	2.666666667	1.666666667	1.333333333	1.666666667	3	1.571428571	1.666666667	1.666666667	1.666666667	1	1	1	4
750	62	1	1	3	3	1	4	5.5	3.5	4	5	4	2.5	4.75	5	5	3	4	4	4.538461538	3.333333333	2.125	3	4	1	2	2	2	2	0	0	0	0	3.25	2	2	2	1.666666667	2	2	2	2.142857143	1.333333333	1.666666667	2	1	4	1	4
751	27	1	2	3	2	2	7	2	4	3.5	4	5	2.714285714	4.75	5.666666667	6	2.25	4.5	1.666666667	2.769230769	2	3.5	2	3	1	1	2	5	1	0	1	0	0.333333333	3.8125	1.333333333	1.666666667	2.333333333	1	1.666666667	1	NA	1.285714286	1.333333333	2.333333333	3	1	4	1	4
752	69	1	2	2	2	7	5	6.5	5.5	4.5	3	3.5	2.428571429	3.75	5.333333333	5	2.5	3	1.833333333	4.230769231	2.666666667	2.6875	4	3	2	2	1	2	2	0	0	0	0	2.875	1.333333333	1	1.333333333	1	2	1	1.5	1	1.833333333	1.333333333	1.333333333	2	NA	1	4
753	34	2	2	3	3	3	6	2	5	1.5	5.5	3.5	2.428571429	3.5	4.333333333	6	3.25	4.833333333	1.666666667	4.230769231	4	1.875	4	4	1	2	3	3	2	0	0	0	0	2.8125	2.333333333	2	1.666666667	2.333333333	3	1.666666667	NA	1.571428571	1.333333333	2.666666667	1.333333333	1	4	1	4
754	38	2	2	1	3	3	4	5	6	4.5	2	6	3	6	6	6	3.25	4.666666667	2.833333333	5.307692308	4.666666667	2.1875	4	5	2	3	3	5	1	1	0	0	0.333333333	4	3	2.333333333	1.666666667	2.333333333	2.333333333	1.666666667	3	1.285714286	1.333333333	2	1.333333333	2	NA	2	NA
755	36	2	2	3	NA	7	9	1	3	4	5	2	1.928571429	4	4	4	2.25	4	4	2.692307692	2	3.125	3	2	2	1	1	1	3	0	0	0	0	7	1	1	1	1	1.666666667	2	NA	2.142857143	1.5	1.333333333	2.333333333	1	4	1	1
756	33	2	2	3	3	7	8	4	5	4.5	2.5	4.5	3	4	3.666666667	3.5	2	3	3	3.153846154	2.666666667	3.0625	4	3	2	1	2	1	1	0	0	0	0	6.375	1.333333333	1	1	1	1.333333333	1.333333333	NA	2.571428571	1.333333333	1.333333333	2.666666667	1	4	1	2
757	41	1	2	1	3	1	7	2	5	3	4	2.5	1.571428571	4.25	5.333333333	6.25	1.5	3	4.833333333	4.384615385	1.666666667	3.5625	4	2	2	2	3	2	3	0	0	1	0.333333333	4.6875	1.333333333	2	1.333333333	1	1	1	2	2.428571429	1.5	1.333333333	2	1	4	1	4
758	47	2	1	1	6	2	4	2.5	4	1	6	2.5	2.142857143	3.5	5	5	3.75	4	4	5.769230769	4	3.125	2	5	2	4	3	4	2	1	0	1	0.666666667	2.875	3	1.666666667	2.333333333	1.333333333	2.666666667	1.333333333	2.333333333	2.428571429	2.166666667	1.333333333	1.666666667	1	4	1	4
759	33	2	1	1	5	1	4	2	5.5	2	4	3.5	2.571428571	5.5	7	4.25	2.75	4.333333333	2.666666667	2.769230769	2.333333333	1.9375	2	4	1	1	2	3	3	0	0	0	0	1.9375	2.333333333	2.333333333	1.666666667	1	2.333333333	2	1.666666667	1.571428571	1	1.333333333	1.333333333	1	4	1	4
760	39	1	1	1	2	1	7	5	4	4.5	3	2.5	2.5	3.75	5	5	3	4	4	4.538461538	3.666666667	3.625	3	3	2	1	2	4	4	1	0	0	0.333333333	3.9375	2	1.333333333	2	1.333333333	1.666666667	2.666666667	2.333333333	1.428571429	2	2.333333333	2	1	4	1	4
761	48	1	2	3	6	1	3	3	5	5	2	4	3	4	5	5.5	3.25	4	2	5.076923077	4	1.125	4	5	1	1	3	3	2	0	0	0	0	1.1875	3	2.333333333	2.666666667	2	2	2	NA	1	1.333333333	1.333333333	1	1	4	1	4
762	59	1	2	3	3	1	6	4.5	3.5	4.5	3.5	4.5	2.357142857	3.5	3	3.75	2.5	3.166666667	3.166666667	4.692307692	3.333333333	3.125	2	3	3	3	3	2	3	1	1	0	0.666666667	2.6875	2	2.666666667	2	2	2	2.333333333	NA	2.142857143	2	2	2	1	4	1	2
763	24	2	2	3	NA	2	6	1	5.5	2	4.5	2.5	1.571428571	5	6	5.75	1.75	3.5	4.833333333	4.769230769	2.333333333	2.8125	4	4	1	2	3	2	2	0	0	0	0	3.5	1	2	1.333333333	1	1	1.333333333	NA	1.428571429	2.166666667	2.333333333	1.333333333	1	4	1	4
764	65	1	1	2	4	8	5	2	5.5	4.5	3.5	3.5	2.214285714	4.5	5	4.75	3	4	1.666666667	3.153846154	3.666666667	2.5625	2	5	1	2	2	3	3	0	0	0	0	2.9375	2	2.333333333	2	1	2	1.333333333	1.333333333	1.142857143	1.166666667	1	1.333333333	1	4	1	4
765	67	1	1	3	2	6	3	2.5	5	5.5	4	5	2.285714286	4	5	4.75	2.25	3.5	3.5	4	3	2.9375	3	3	1	2	2	4	3	0	0	0	0	3.1875	2	1.666666667	2	2	2	1.333333333	2	1.857142857	1.333333333	1.666666667	1.333333333	1	4	1	4
766	44	1	2	3	2	6	5	4	4	4	3.5	3.5	2	4	4	4	2	3	3	3.769230769	3.333333333	2.9375	4	1	2	1	1	1	1	0	0	0	0	5.375	2	2	1.666666667	2	2	2.333333333	NA	2.142857143	2	2	1.666666667	1	2	1	2
767	26	2	2	3	6	7	8	3.5	3.5	4	3.5	4	2.857142857	4	4.666666667	4.5	2.5	2.5	2.833333333	3.615384615	2.666666667	2.875	3	3	2	3	3	3	3	0	0	0	0	3.0625	2.666666667	2.333333333	3	2.666666667	2.666666667	2	NA	2.571428571	2.333333333	2.666666667	3	1	3	1	4
768	50	1	1	1	3	1	4	5	4.5	4.5	3.5	4.5	2.642857143	4.5	5	5	3	3.833333333	2.666666667	4.230769231	4	3.0625	4	4	1	2	2	5	2	1	0	0	0.333333333	3.5625	2	1.666666667	1.666666667	1.333333333	1.333333333	2	2	1.142857143	1	1.666666667	1.333333333	1	4	1	4
769	32	2	1	1	NA	7	6	3	4.5	5.5	5.5	4	1.928571429	4	5	5.25	2.25	3.5	3.833333333	4.384615385	2	1.625	1	5	1	1	2	2	2	0	0	0	0	2.375	1.666666667	1.666666667	1	1	1.666666667	1	1	1.714285714	1.333333333	2	1.666666667	1	4	1	2
770	30	2	1	3	NA	7	8	4	4	3.5	5.5	5.5	3.071428571	6	6	4.75	3	4.666666667	2.333333333	4.692307692	3.333333333	2.125	1	4	2	1	1	2	4	0	0	0	0	2.3125	3	2.666666667	2.333333333	2.666666667	3	2	1	1.857142857	1.333333333	1	1.666666667	1	4	1	3
771	46	2	1	1	1	7	5	3.5	4	4.5	3.5	4	2.357142857	3.5	4	3.5	2.25	2.5	2.833333333	3.615384615	3.333333333	2.9375	3	4	2	2	2	3	3	1	0	0	0.333333333	3.5	1.666666667	2	1.333333333	2	2	2	1.333333333	2	1.166666667	2	2.333333333	1	4	1	4
772	48	1	1	1	4	1	5	3	7	5.5	5	3	2.071428571	5.5	6.333333333	6.75	2.25	2.833333333	3.333333333	3.692307692	2	2.75	1	2	2	1	2	4	2	1	0	0	0.333333333	5.3125	1.666666667	2.666666667	2.666666667	1.666666667	2	1.666666667	3	2.142857143	2.5	2.333333333	2.333333333	1	1	1	4
773	45	1	1	1	6	1	6	3	4	3	3.5	4	2.357142857	3.25	4	4.75	2.25	2.333333333	2.833333333	3.615384615	3.333333333	2.8125	2	4	2	3	2	3	2	0	0	0	0	2.875	1.333333333	1.666666667	1	2	2	1.333333333	1.666666667	1.714285714	1.666666667	1.666666667	1.666666667	1	4	1	2
774	71	1	1	2	1	7	10	3	5	5	3	4	2.571428571	4	4	4	3	3.5	2.333333333	4.384615385	3.666666667	3	2	4	1	1	1	1	1	0	0	0	0	3.5	2	1.333333333	1.666666667	1.666666667	2.333333333	1	1	1	1.833333333	1	1.333333333	1	4	1	1
775	30	1	2	3	1	4	8	2	4.5	2.5	5	2	1.785714286	3.5	5	5	1.75	2.333333333	3.5	1.769230769	3	3.5625	3	4	1	2	2	2	2	0	0	0	0	4.8125	1	1	1	1	1	1	NA	1.285714286	1.166666667	1	1.666666667	1	4	1	4
776	44	2	2	3	NA	7	7	1.5	6	4.5	4.5	3	2	5	5.333333333	7	2.75	2.5	1.333333333	2.307692308	1	3.375	4	4	1	2	2	1	2	0	0	0	0	5.5625	1.666666667	1.333333333	1.666666667	1	2.333333333	2	NA	1.428571429	1.5	1	3	1	4	1	4
777	72	1	1	2	1	7	6	4	5	4.5	3	4	2.642857143	4.5	5	5	2.5	3	2.666666667	3.230769231	2.333333333	3.1875	4	4	1	3	3	4	3	1	1	1	1	2.75	2	2	1.666666667	1	1.666666667	1.666666667	1	1	1.166666667	1.333333333	1	1	4	1	4
778	50	2	2	3	NA	7	6	4	4.5	5	4	5.5	2.5	4.25	6	6	2	3.5	4	2.692307692	1.666666667	3.1875	4	1	3	1	2	3	2	0	0	0	0	3.1875	1.333333333	1.333333333	1	1	1.333333333	1	NA	1.571428571	1.5	1	3	1	4	1	4
779	35	1	2	3	NA	7	8	2	4.5	4	4	3.5	2	4.75	5	6	2.25	2.666666667	3	2.153846154	1	3.625	4	4	1	1	1	2	5	0	0	0	0	3	1	1	1	1	1.333333333	2	NA	1	1.5	1.333333333	2.666666667	1	4	1	3
780	43	2	1	1	6	2	3	4	4.5	3	3	5	2.642857143	5	5.666666667	7	3.5	4	3.833333333	5.692307692	4.666666667	3.25	3	2	2	2	2	4	5	0	0	0	0	3.75	2.666666667	3	2.666666667	2.333333333	2.666666667	3	2.333333333	1.571428571	1.666666667	1.666666667	1.333333333	1	4	1	4
781	58	2	1	1	2	2	6	5	6.5	5	2.5	3	2.428571429	3.25	4.666666667	5	2.5	3	1.666666667	2.538461538	3.666666667	2.25	3	1	3	4	4	3	3	0	0	0	0	5.5	1.666666667	1.666666667	2.666666667	1.666666667	2.333333333	1.666666667	1.666666667	1	1.333333333	1.333333333	1.333333333	1	4	1	4
782	56	1	2	2	2	6	7	3.5	4	3.5	4.5	4.5	2.285714286	4.25	4	4.5	2.5	2.833333333	3.833333333	3.923076923	3	3.125	1	3	1	2	2	3	3	0	1	0	0.333333333	2.9375	1.666666667	1	1	1	1	1	1	1.285714286	1.666666667	1	1.333333333	1	4	1	3
783	43	1	1	1	4	1	7	4	4.5	3.5	4.5	4	2.642857143	4.75	5	5	2.75	3.5	3.333333333	3.692307692	3	3	4	4	1	2	2	3	3	0	0	0	0	4.3125	2	2	2.333333333	2.333333333	2	2	2	2	1.833333333	2	2.333333333	1	4	1	4
784	42	1	2	3	2	2	6	2	3.5	2	4.5	3	1.714285714	3.75	3.666666667	4.25	1.75	2.333333333	2.333333333	3.538461538	3.333333333	3.4375	4	3	3	1	2	1	1	0	0	0	0	4.9375	1	2	1.333333333	1.333333333	1.333333333	1.666666667	NA	1.285714286	1.666666667	1.333333333	2.333333333	2	NA	1	4
785	76	1	1	2	1	7	8	2.5	3	4.5	4.5	3.5	3.071428571	7	7	7	2.5	3.333333333	1.833333333	4.846153846	3	2.625	4	4	2	2	3	4	2	1	1	0	0.666666667	2.3125	1.666666667	2.666666667	1.333333333	1.666666667	1	1	1.666666667	1.571428571	1.666666667	1.666666667	1	1	4	1	4
786	51	1	2	3	4	1	8	2	3.5	4.5	6	2.5	2	5.75	5.333333333	6.5	1	1	3.666666667	1.538461538	1	3.25	1	1	3	1	1	1	1	0	0	0	0	5.125	1	1	1.333333333	1	1	1	NA	1.571428571	2	1	3	1	4	1	3
787	55	1	2	2	6	1	3	4	5.5	3	3	6	2.857142857	6.25	6	6.5	3	3.666666667	3.333333333	6.615384615	3	3.125	1	4	2	1	1	5	2	0	0	0	0	2.9375	1.666666667	1.666666667	2	2	1	1	2	2.285714286	2.166666667	2.333333333	1.666666667	1	4	1	3
788	48	2	1	3	2	7	9	1.5	3.5	2.5	5.5	2.5	1.928571429	4	4	4.75	2	2	3.833333333	2.846153846	2.666666667	3.1875	3	1	1	1	1	2	2	0	0	0	0	5.3125	1.333333333	1	1	1.333333333	2	1	2	2	1.5	1.333333333	2.333333333	1	4	1	4
789	43	1	1	1	6	1	4	3.5	6	6.5	5	2.5	2.571428571	5.5	5	6	3	5	4.333333333	5	4	2.1875	2	4	1	1	2	4	3	0	1	0	0.333333333	3.4375	2	1.666666667	2.333333333	2	2	2	1.666666667	2	1.333333333	1	1	1	1	1	4
790	63	2	1	2	NA	2	3	5.5	6	5	3.5	4.5	2.714285714	5	5	5.5	3.25	3.666666667	3.666666667	4.538461538	4	2.625	3	4	1	1	2	4	3	0	0	0	0	4.4375	2	2	2	1.666666667	2	2	1.666666667	1.142857143	1.833333333	1	1.333333333	1	4	1	4
791	50	2	2	3	3	1	7	3	4	3.5	5.5	2	2.071428571	3.25	4.666666667	4.75	2	3.333333333	3.5	2.846153846	2.333333333	2.5	4	3	1	2	2	3	3	0	0	0	0	3.25	1	1.333333333	1	1.333333333	2	2	NA	1.571428571	1.333333333	1	2	1	4	1	4
792	45	1	1	1	6	1	3	4	4	5	2.5	5	2.357142857	5	4.666666667	4.5	2.75	3.166666667	2.833333333	4	3	2.9375	3	3	2	3	2	2	3	0	0	0	0	3.3125	2	2	2	2	2	2	2	1.714285714	1.666666667	2	1.666666667	1	4	1	4
793	55	2	1	2	3	1	4	5.5	2.5	3	4.5	2.5	3	5	5	5.25	2.75	3.5	4	3.615384615	3.333333333	2.75	1	1	3	1	1	5	5	0	0	0	0	5.5	1.666666667	2.333333333	2	2	1	1.333333333	2.333333333	1.714285714	1.666666667	2.333333333	1.333333333	1	4	1	4
794	66	2	2	3	1	3	6	4	4.5	4	4.5	4	2.214285714	4	4.333333333	4	2.5	3.166666667	3.666666667	3.923076923	2.666666667	3.0625	4	2	2	1	1	2	2	0	0	0	0	4.0625	1	1	1	1	1	1	NA	1.142857143	1.166666667	1.666666667	1.333333333	1	3	1	2
795	62	1	2	3	1	2	9	1.5	5.5	3.5	4.5	4.5	2.214285714	3.25	3	3.5	1.75	3	3.166666667	3.769230769	1.666666667	2.9375	4	1	3	1	1	1	1	0	0	0	0	3.375	1	1	1	1	1	1	NA	1.285714286	1.333333333	2	2	2	NA	1	4
796	49	1	1	1	6	1	4	3	6	5	2.5	3.5	2.785714286	5.25	5	5.5	2.75	4	3.833333333	4.846153846	4	2.5625	4	4	1	2	3	2	3	0	0	0	0	2.25	2	2	2	2.666666667	2.666666667	2.333333333	2	1.714285714	1.333333333	1.666666667	2	1	4	1	4
797	38	1	1	1	4	1	3	5.5	5.5	5	2.5	5.5	3.357142857	5.25	5.666666667	5.75	3.25	4.166666667	1.5	5.461538462	4	1.75	4	5	1	4	3	5	5	1	1	1	1	2.6875	2.333333333	2	2.666666667	1	3	2.333333333	1.333333333	1.142857143	1	1.666666667	1	1	4	1	4
798	36	2	1	1	3	7	5	1	3.5	2	7	3.5	2.214285714	5	6.333333333	6.5	1	1	5	4.615384615	1	4	1	4	2	2	3	2	3	0	0	0	0	3.0625	1	1	1	1	1	1	2	3	1.666666667	2	2.333333333	1	4	1	4
799	55	1	2	3	5	4	6	2	5	5	4	3	2.142857143	3.75	4.333333333	5	2.5	3.166666667	3.166666667	3.153846154	3	2.75	4	4	1	2	2	3	3	0	0	0	0	3	1	1	1	1	1.333333333	1	NA	1.571428571	1	1	1.666666667	2	NA	1	4
800	51	1	1	1	2	7	3	5	4.5	4.5	4	5.5	2.857142857	5	5	4	2	3.166666667	3.5	3.230769231	2	2.1875	4	3	2	2	2	1	3	0	0	0	0	3.125	1.333333333	1.666666667	2	1	1.666666667	2	2.333333333	1.571428571	1.5	1	1.666666667	1	4	1	4
801	34	2	1	2	1	2	7	4.5	5	5.5	5	4	1.928571429	3.75	4.333333333	4	1	4.166666667	4.833333333	3.846153846	3	3	1	1	3	2	1	2	1	0	0	0	0	4.3125	1.333333333	1.333333333	1.333333333	1	2	1.666666667	1.666666667	2.142857143	1.833333333	1.666666667	2.666666667	1	4	1	4
802	58	1	1	2	NA	1	6	4.5	4.5	4.5	3	4.5	2.571428571	4	4.333333333	4	2.75	2.833333333	3	4	2.666666667	3.0625	4	5	1	2	2	2	2	0	0	0	0	3	2	2	2	2	2	2	2	1.857142857	1.5	1.333333333	2	1	1	1	4
803	26	2	2	3	2	1	6	2	6.5	7	7	1	1.428571429	3.25	4.666666667	6	1.5	3	3	2	1.333333333	2.9375	1	3	2	1	3	3	2	0	0	0	0	6.125	1	1.666666667	1	1.666666667	3	3	NA	2.428571429	1.666666667	2	3	2	NA	1	4
804	73	1	1	2	5	1	4	4	5	3	3.5	5	2.785714286	5	5	5	3	4	2.5	4.230769231	2	2.4375	4	4	2	4	3	3	3	1	0	0	0.333333333	2.9375	2	2	2	2	3	2	1.333333333	1.857142857	1.833333333	1.333333333	1.333333333	1	4	1	4
805	53	1	1	1	3	1	4	3.5	5	5	3.5	4.5	2.642857143	5	5	3.5	2.25	3	1.666666667	4.692307692	2.333333333	2.625	4	4	1	1	2	1	1	0	0	0	0	3.125	1.333333333	1.333333333	1.666666667	1	1.666666667	1	1.666666667	1	1.5	1.666666667	2	1	4	1	4
806	40	2	1	1	NA	1	6	3	4	3.5	5.5	3.5	2.142857143	4.25	4.666666667	5	2.5	2.666666667	4.166666667	4.076923077	3	2.375	4	3	1	2	2	2	2	1	0	0	0.333333333	4.25	1.666666667	1.333333333	1	1.333333333	1.666666667	1	2	1.714285714	1.5	1.333333333	1.666666667	2	NA	1	3
807	53	1	2	2	NA	1	10	3.5	4.5	3.5	2	5	2.285714286	3.25	4	4.75	1	1.5	4.666666667	1.923076923	1.666666667	2.9375	3	2	3	1	1	1	1	0	0	0	0	6	1	1	1	1	1	1	1	2.142857143	2.333333333	1	2.333333333	2	NA	1	2
808	50	2	1	2	NA	2	5	4.5	5.5	5.5	2.5	3.5	2.571428571	4.25	5	5	2.75	5	1.166666667	3.461538462	4.666666667	2.5	4	4	1	2	3	3	3	0	0	0	0	2.9375	2	1.333333333	1.666666667	1.666666667	2.333333333	2	1.666666667	1.142857143	1	1	1	1	4	1	4
809	43	2	1	1	4	1	6	4	4.5	5.5	3.5	6	2.785714286	5	5	4	2	3	4.166666667	4.692307692	2	3.4375	1	3	2	2	2	2	3	0	0	0	0	2.9375	1	1.333333333	2	1.333333333	1.666666667	2	1.666666667	2.714285714	2	2	2.333333333	1	4	1	3
810	62	1	1	3	2	3	6	3.5	4.5	4	4	4.5	2.142857143	4	4.666666667	4.25	2.25	3	3	4.153846154	3.333333333	3	4	2	3	2	3	3	3	0	1	0	0.333333333	3.3125	2	2	2	1.333333333	2	2	2	1.857142857	1.833333333	2	2	1	4	1	4
811	37	2	2	3	3	2	8	4.5	2	4.5	7	3	2.285714286	4.25	6	5.5	1	1	5	2.923076923	1	3.1875	4	1	3	2	2	4	2	0	0	0	0	4.9375	1	1.666666667	1	1	1	1	NA	3	2.333333333	3	3	1	4	1	4
812	78	2	2	1	3	2	7	2.5	6.5	6	4	4	2.714285714	5.25	5	5	3	4	2.666666667	4.076923077	3.666666667	2.875	4	4	1	2	3	3	2	0	0	0	0	2.125	3	1.666666667	2	2	3	3	2	1.571428571	1.166666667	1.333333333	1.666666667	1	4	1	4
813	66	1	2	2	NA	7	4	5	4.5	5	1.5	4	2.785714286	4.75	5	5	2.75	2.666666667	3	3.923076923	3.666666667	2.625	3	3	3	2	2	1	1	0	0	0	0	6.6875	1.666666667	2	2	1.333333333	1.666666667	1.666666667	1	1.142857143	1.666666667	1.333333333	1.333333333	2	NA	1	4
814	35	2	1	1	3	2	4	3	5	5	3	3.5	2.714285714	4	4	4	3	3	3	4	3	3	1	3	1	1	2	3	3	0	0	0	0	7	1.333333333	1	1.666666667	1.666666667	1.666666667	1.333333333	1.666666667	1.714285714	1.666666667	1.666666667	1.333333333	1	4	1	4
815	45	2	1	1	NA	2	6	4	4.5	3.5	4	4	2	2.25	2.333333333	2.5	2.5	3	2.333333333	4.692307692	4	2.875	4	5	1	2	2	2	3	0	1	1	0.666666667	4.875	2	2	1.666666667	1.666666667	2.333333333	2	1.666666667	2	2.5	1.333333333	1.666666667	1	4	1	4
816	64	1	2	3	3	6	8	2	5.5	4.5	4.5	3.5	2.5	4.25	3.666666667	3.75	2.25	2.833333333	3.166666667	3.615384615	2.666666667	2.9375	4	3	1	3	2	3	4	0	0	0	0	4.8125	1.666666667	1.666666667	1	1.333333333	1.333333333	1.333333333	NA	1.285714286	1.166666667	1	1.666666667	1	4	1	2
817	59	2	2	3	NA	1	5	4	5.5	4.5	3	3	2.142857143	2.75	5.333333333	4.75	3.5	3.5	2.166666667	2.153846154	4	2.125	4	4	1	2	2	3	2	0	0	0	0	3.9375	2.666666667	1	1.666666667	2.666666667	2.333333333	2	NA	2.142857143	2	1.666666667	1.333333333	1	4	1	4
818	72	1	1	1	6	1	5	5	5	4	3	5.5	3.142857143	5	6	5	3	4	3.333333333	5	4	2.8125	4	3	2	3	3	4	3	1	1	0	0.666666667	2.875	2	2.333333333	2	2	2	2	2	1.714285714	1.666666667	1.666666667	1.333333333	2	NA	1	4
819	73	1	1	2	2	7	4	3	3	5	4.5	4	2.214285714	5	4.333333333	5.75	3	2.833333333	3	3.076923077	3	3.0625	4	4	1	2	3	3	3	0	0	0	0	2.4375	1.666666667	1.666666667	1.666666667	1.333333333	2	1.666666667	1.666666667	1.428571429	1.333333333	1	1.333333333	1	4	1	2
820	27	2	1	3	3	4	6	4	6	4	5.5	2	2.214285714	4	5.666666667	5	3	4.333333333	3.5	5.076923077	3.666666667	3.125	1	2	3	1	2	1	5	0	0	0	0	6.6875	2.666666667	1.666666667	2.666666667	2.666666667	2.666666667	2.666666667	3	2.428571429	2.833333333	3	2.666666667	1	4	1	3
821	44	1	2	3	2	1	6	1.5	4	3	5	1	2.428571429	3.5	7	7	3	4.666666667	4	5.307692308	3.666666667	2.1875	2	1	1	1	1	4	1	0	0	0	0	5.625	3	1.333333333	2	1.666666667	2	1	NA	1.857142857	1.5	1	1.333333333	1	4	1	4
822	61	1	1	1	4	5	8	1.5	3.5	5	5	2.5	1.642857143	4	4.333333333	4	1.25	2	4	2.846153846	1	2.4375	4	2	2	3	3	1	2	0	0	0	0	3.5625	1	1	2	1.333333333	1.333333333	1.333333333	2	1.714285714	1.5	1.333333333	2	1	4	1	4
823	48	1	1	1	4	1	4	4	4	4	4	4	2	4	3.666666667	4	2.5	2.666666667	3.166666667	4.076923077	3	2.875	4	3	2	2	2	1	1	0	0	0	0	2.875	2	2	2	2	2	2	2	2	1.833333333	2	2	1	2	1	2
824	55	2	2	2	NA	7	9	4	4	4	5	4	2.071428571	3.25	3.666666667	2.75	2.5	2.666666667	2.833333333	3.153846154	3	2.5	4	5	1	1	2	1	3	0	0	0	0	3	2.333333333	2	1.666666667	1.333333333	1	1.333333333	2	1.571428571	1.333333333	1.666666667	2	1	1	1	2
825	52	2	1	3	4	7	5	3.5	3.5	4.5	4.5	3	2.428571429	4.25	3.666666667	6	3	3.666666667	2.166666667	5.153846154	4.333333333	2.5	1	3	1	1	2	3	3	0	0	0	0	5	2.333333333	2.333333333	2	1.333333333	2.333333333	2.666666667	1	1.571428571	1.833333333	1	1.333333333	1	4	1	4
826	52	1	1	1	5	1	6	4	4	3.5	3.5	3.5	2.857142857	3.25	3.666666667	3.25	2.25	3.333333333	3.333333333	3.846153846	3	3.125	4	3	2	2	2	4	3	0	0	0	0	2.1875	2	2.333333333	2	2.333333333	2.333333333	2	2.333333333	2.285714286	2	2.333333333	2.333333333	2	NA	2	NA
827	84	1	1	1	4	7	5	4	6	4	2.5	4.5	2.571428571	4.25	6	5	3	3.666666667	2	4.461538462	4	2.125	4	2	2	3	2	4	3	0	0	0	0	3.6875	2	2	2	1	2	2	1.333333333	1	1.166666667	1	1	1	4	1	4
828	34	2	1	1	NA	4	8	3.5	5	4.5	6	2.5	2.357142857	6	6	6	2	2	4	1.692307692	1	4.125	2	4	2	2	3	3	4	0	0	0	0	3.9375	1.333333333	1.333333333	1.333333333	1	1	1	2.333333333	2.571428571	1.666666667	2.666666667	3	1	4	1	4
829	31	2	2	3	3	1	5	2	5	5.5	5.5	2.5	2.642857143	4.75	5	5	2.75	3	4	4.769230769	3.666666667	3	3	4	1	2	1	2	2	0	0	0	0	3.0625	2	2	2	2.333333333	2.333333333	2	NA	2	1.166666667	2.333333333	2	2	NA	2	NA
830	28	2	2	3	2	2	8	2	5	2.5	5	3	1.928571429	3.75	4.666666667	5.75	2.25	4	3.666666667	2.461538462	2.333333333	3.1875	4	4	1	2	3	2	3	0	0	0	0	3.1875	1.666666667	1.333333333	1	1	1.666666667	2	NA	1.857142857	2.166666667	1.333333333	2	1	4	1	3
831	37	2	2	3	1	1	8	5	3.5	4	5	3	2.357142857	5	4.333333333	5	3	2.833333333	3.5	3.923076923	2.666666667	2.0625	4	1	2	2	2	3	2	0	0	0	0	4.8125	2	2	1.333333333	1.333333333	1.666666667	1	NA	1.714285714	1.166666667	2.666666667	2	1	3	1	4
832	77	1	1	1	6	7	6	3.5	3.5	3.5	4.5	4	2.5	2.25	4.333333333	5	3	4.166666667	2.333333333	3.923076923	3.333333333	2.75	4	5	1	3	3	2	3	1	1	1	1	2.75	2.333333333	2	2	2.333333333	3	2	1	1.142857143	1.333333333	2	1.333333333	1	4	1	4
833	49	1	1	1	4	1	4	4	3.5	4.5	3	4.5	1.857142857	4.75	4.333333333	4.75	2.5	2.833333333	2.666666667	4.384615385	4	2.9375	3	5	1	3	3	3	3	1	1	1	1	2.375	1.666666667	2	2	1.333333333	1.666666667	1	2	1.428571429	2	2.333333333	1.666666667	1	4	1	4
834	53	2	1	1	1	2	8	4	4	3	4	3	2.142857143	4	4.666666667	5.25	2	2.666666667	3.333333333	2.923076923	2.666666667	3.3125	4	2	3	2	2	2	3	0	0	0	0	4.5	1	1	1.666666667	1	2	1.666666667	2	1.142857143	1.833333333	1	1.666666667	1	4	1	4
835	66	1	1	1	3	2	5	2.5	4	3	4.5	2.5	2.357142857	4	5	5.25	2.75	3.333333333	3.333333333	4.153846154	3.666666667	3.3125	4	5	1	3	3	2	3	1	0	0	0.333333333	3.0625	2	1.666666667	2	1	2.333333333	2.333333333	1.333333333	1.142857143	1.166666667	1	1	1	4	1	4
836	64	1	1	2	NA	7	6	3.5	5	5	3	4	2.642857143	4	4	4	2	3.5	2.5	4.230769231	3	2.8125	4	3	1	3	2	3	3	1	0	0	0.333333333	3.1875	2	1	2	1	2	1.666666667	1.333333333	1	1.166666667	1	1.333333333	1	4	1	4
837	43	1	1	1	5	1	4	3.5	4	5	2.5	4.5	3.071428571	5.75	6.333333333	6	3.25	4	1.833333333	4.923076923	3.666666667	2.875	4	5	1	2	3	3	2	0	1	0	0.333333333	3.0625	2.333333333	1.666666667	2.333333333	2.333333333	2	1.333333333	2	1.714285714	1.333333333	2	1.333333333	1	4	1	4
838	54	2	1	3	3	6	4	3	5	5	4.5	4	2.571428571	6	6	6	2.75	4	4	4.230769231	4.333333333	2.3125	4	5	1	3	2	3	2	0	1	0	0.333333333	2.4375	2	2	2	2	2	2	1	2	1.666666667	1.666666667	1.333333333	1	4	1	4
839	38	1	1	1	4	1	5	2.5	5.5	3.5	3.5	3.5	2.285714286	4	5	4.75	2.75	3.833333333	3.166666667	4.230769231	4	2.4375	2	4	1	2	2	4	3	0	0	0	0	1.875	2	1.666666667	2	2	2	2	2.333333333	1.571428571	1.166666667	1.666666667	1.333333333	1	4	1	4
840	36	2	1	1	3	7	6	5	6.5	7	5.5	2.5	1.857142857	2.75	3.333333333	3.75	1.75	3	2.166666667	3.461538462	2.666666667	2.4375	2	3	1	3	3	5	4	1	0	1	0.666666667	3.375	1.666666667	1.333333333	1.666666667	1	2.333333333	2	1	1.428571429	1.333333333	2	2.333333333	1	4	1	4
841	23	2	2	3	2	3	7	3	5	3.5	3.5	4	1.5	4.5	3	3.75	2.25	2.666666667	2.666666667	3	1	3.5625	1	1	3	1	1	1	1	0	0	0	0	3.5625	1	1.333333333	2	2	1.666666667	2.333333333	NA	2.285714286	1.833333333	2.333333333	2	2	NA	1	4
842	49	1	1	1	6	1	4	1.5	6.5	5	2.5	4	3.071428571	5.5	6	4.75	3	3.5	1.833333333	3.923076923	3	3.0625	3	5	1	1	2	3	3	0	0	0	0	7	1.333333333	1	1.333333333	1	1.666666667	1.333333333	1	1.285714286	1.166666667	1.333333333	1	1	3	2	NA
843	77	2	2	2	1	7	5	3	4.5	4	3.5	3	2.428571429	5.25	5.333333333	6	2.75	4	3	4.692307692	4	1.4375	2	1	3	3	3	4	4	0	0	0	0	4.5	2.333333333	1.666666667	2	1.666666667	2	2	1	1	1.166666667	1.666666667	1.333333333	1	4	1	4
844	59	1	1	1	3	1	5	2.5	4.5	2	3	2.5	2.285714286	4.5	5.666666667	4.75	3.5	4.666666667	1.666666667	5	4.333333333	3.125	4	5	1	2	2	1	2	0	0	0	0	2.0625	2.333333333	2	1.666666667	1.333333333	2	1.333333333	1.666666667	1	1.333333333	1	1.666666667	1	4	1	4
845	47	2	1	3	5	7	4	1.5	5	5.5	4	2.5	1.714285714	3.5	4.333333333	5.25	2	2.833333333	3.5	2	1.333333333	2.8125	1	2	3	1	1	1	2	0	0	0	0	3	1.666666667	1.333333333	2	1	1.666666667	2	1	1.714285714	1.166666667	1.666666667	2	1	4	1	3
846	45	2	2	3	NA	1	8	4.5	5	6	3.5	4.5	2.5	4.25	6	4.5	1	1.666666667	4.666666667	3.384615385	1	1.5625	1	2	2	1	1	2	1	0	1	0	0.333333333	2.125	1	1.666666667	1.333333333	1.333333333	2.333333333	2	NA	1.571428571	1.166666667	1.666666667	3	1	4	1	4
847	45	2	2	3	3	7	8	3	4	2	4.5	4.5	1.857142857	3	3	5	2.75	2	2.833333333	2.461538462	2.333333333	2.875	3	4	1	2	1	2	2	0	0	0	0	3.9375	1.666666667	1.333333333	1	1.666666667	1.666666667	2	NA	1.285714286	1.333333333	1.333333333	2	1	4	1	2
848	59	1	1	1	3	1	8	3.5	6	6	4	5	2.571428571	6	5.333333333	3.25	2.25	3	2.166666667	2.538461538	2.666666667	2.5625	4	5	1	2	2	1	2	0	0	0	0	2.8125	1	2	1.333333333	1.333333333	2.333333333	1.666666667	1.333333333	1.714285714	1.5	1.333333333	2	1	4	1	4
849	67	1	1	2	2	7	6	4	4	4	3.5	4	2.357142857	4	4.333333333	4	2.5	3.333333333	3.166666667	3.923076923	3	3.0625	4	3	1	2	3	2	2	0	0	0	0	5.5625	2	2	2	2	2	2	2	1.857142857	2	2	2	1	2	1	3
850	33	2	1	1	5	1	5	3.5	3.5	4	2.5	2.5	2.071428571	4.25	4	5	3.25	4.166666667	2	4.846153846	2.666666667	3.3125	3	3	2	3	2	4	4	1	1	0	0.666666667	4.8125	2.666666667	2.666666667	1.666666667	2.333333333	2.333333333	2	2	2	2.333333333	2	1.666666667	1	4	1	4
851	41	2	1	1	6	2	5	3.5	4	4	5	3.5	2.285714286	4.25	4.666666667	5	2.75	4	3.833333333	3.538461538	3.666666667	2.875	1	3	2	2	2	3	2	0	0	0	0	3	1.333333333	1.333333333	1.666666667	1.333333333	1.333333333	1.666666667	1.666666667	1.857142857	1.333333333	1	1.666666667	1	4	1	4
852	61	2	1	1	NA	2	6	1.5	5	4	4	2	2.214285714	4	4	4.25	2.25	3	3.166666667	3.923076923	3	3	4	4	1	2	2	3	3	0	0	0	0	3	1	1	1	1	1	1.333333333	1	1	1	1	1.333333333	1	4	2	NA
853	40	2	1	1	2	7	3	4.5	3.5	3.5	4.5	4	2.714285714	4.75	5	5	2.75	3.666666667	2.333333333	4.692307692	4	2.875	2	4	1	2	2	1	1	0	0	0	0	2.875	2	1.666666667	1	1.333333333	1.333333333	1.333333333	1.333333333	1.428571429	1.333333333	1.666666667	1.333333333	1	4	1	4
854	63	1	1	2	2	6	9	3	6	3	5	3	2.357142857	3.75	4.666666667	4.75	1	3	3	3.076923077	2	2.8125	1	3	2	2	2	4	1	0	0	0	0	3.5625	1	1	1.333333333	1	2.333333333	1.666666667	1.666666667	1.714285714	1.5	1	1.666666667	2	NA	1	4
855	76	1	1	2	3	7	6	3	5	3.5	3.5	3	2.285714286	4.5	3.333333333	5.5	1.5	1.333333333	4	1.307692308	1	4.1875	4	3	1	3	2	2	2	0	0	0	0	4.75	1	2	1.666666667	1	1	1	2.333333333	1.571428571	1.166666667	1	2	1	4	1	3
856	57	2	1	1	NA	7	6	4	5.5	5	3.5	4.5	2.714285714	5	5	4.75	3	3.166666667	3.5	3.769230769	3	2.875	4	3	3	3	3	3	2	1	1	1	1	3.125	1.333333333	1.333333333	1.666666667	1	2.333333333	2	1.666666667	1.142857143	1.333333333	1.333333333	1.666666667	1	4	1	4
857	53	1	1	1	4	1	8	3.5	5	3	4	4	2.428571429	3.5	3.333333333	4	1	1.833333333	4.5	3.461538462	2.666666667	3.3125	3	3	2	1	1	2	4	0	0	0	0	4.3125	1.333333333	1.333333333	1.333333333	1.333333333	3	1	1	1.285714286	1.166666667	1	2	1	4	1	4
858	62	1	1	2	1	7	5	4	4	4	4	4	2.142857143	4	4.333333333	4	2	3.166666667	3	4.076923077	2.666666667	2.875	4	3	2	2	2	1	2	0	0	0	0	4	1	1	1	1	1	1	1	1.142857143	1.166666667	1.333333333	1	1	4	1	4
859	48	1	1	2	5	1	6	4	4	4	3	3	2.571428571	4.5	4	3.75	3	3.666666667	3.166666667	4.230769231	3.333333333	2.8125	4	4	1	2	2	2	2	0	1	0	0.333333333	4	2	2	2	2.333333333	2	1.666666667	2	2	2	1.666666667	2.333333333	1	4	1	4
860	68	2	1	2	2	7	8	3.5	5	4.5	5	3	2.285714286	4.75	5.333333333	4.75	2.25	2.333333333	3.666666667	3.461538462	2.666666667	3.1875	4	4	1	4	3	3	3	0	0	0	0	3.1875	1	1.666666667	1	1	1.333333333	1.666666667	2	1.428571429	1.5	1.666666667	2	2	NA	1	3
861	56	2	1	1	4	7	4	4	5	4	3.5	4.5	2.357142857	4	4.333333333	4.5	2.75	3.5	2	4.692307692	3	2.25	4	5	1	2	2	2	3	1	1	0	0.666666667	3	2	1.666666667	2	2	2	2	1.333333333	1.428571429	1.5	1	1	1	4	1	4
862	44	2	1	1	4	2	6	4	5	3	5.5	2.5	2.714285714	3.5	5.666666667	5.75	2.75	4	3.666666667	4.384615385	4.666666667	2.375	3	5	1	3	2	5	3	0	0	0	0	2.6875	2.666666667	2	2	2.666666667	2	2.333333333	1.666666667	1.571428571	1.333333333	1.666666667	1.333333333	1	4	1	4
863	60	2	1	2	6	2	5	3.5	4	4	6	2.5	2.071428571	4.75	5.333333333	5	2.5	4	3.5	4.769230769	3	3.375	4	3	1	2	2	3	2	0	0	0	0	4.4375	1.666666667	2	1.666666667	1.333333333	2.666666667	1.333333333	1.666666667	1.857142857	1.5	1.666666667	1.666666667	1	4	1	4
864	43	1	2	3	2	2	8	3.5	4	5	4	4	2.785714286	5	5	5	2.75	2.666666667	2.666666667	5.384615385	3.666666667	2.75	4	3	2	2	2	1	1	0	0	0	0	2.8125	2	2	1.666666667	1.333333333	1.666666667	2	NA	1.857142857	1.833333333	2	1.333333333	1	4	1	4
865	63	1	1	1	5	1	5	5	4	1.5	5	3	2.857142857	5.5	6	5.5	2.75	4.166666667	2	4.153846154	4	2.8125	4	5	1	3	3	3	3	0	1	0	0.333333333	2.5	2	1.666666667	2.333333333	2	2	2	2.333333333	2	2	1.666666667	2	1	4	2	NA
866	62	1	1	1	3	3	5	3.5	4.5	4	3	3.5	2.357142857	4.25	4	4.75	2.75	3.666666667	3.333333333	3.538461538	3	3.1875	4	3	1	2	3	2	3	1	0	1	0.666666667	2.3125	2	1.666666667	2	1.333333333	2	2	1.333333333	1.142857143	1.166666667	1	1.333333333	1	4	1	4
867	27	1	2	3	NA	7	10	1	4	3.5	6.5	3	1.142857143	4.25	4.666666667	5.75	1.75	2	4.333333333	1.384615385	1	3.0625	4	3	2	1	1	1	1	0	0	0	0	5.8125	1.666666667	3	2.333333333	1	1.666666667	1	NA	2.714285714	2.666666667	2.333333333	3	1	4	1	4
868	65	1	1	2	2	7	8	2	5	3	6	3	2.071428571	4	4	5.5	1.75	2.5	3.666666667	3.153846154	2	3.5	1	3	2	1	1	1	2	0	0	0	0	2.875	1	1.333333333	2	1	1.666666667	1.333333333	2	2.142857143	2	1	2.333333333	1	4	1	4
869	48	1	1	1	3	1	7	1	6	4	5	2.5	1.714285714	4	3.333333333	5.5	2	3.166666667	2.833333333	3.153846154	3	2.5	3	4	1	1	2	1	1	1	0	0	0.333333333	2.5	1.666666667	1	1	1.333333333	2	1.333333333	1.666666667	1.142857143	1.5	1	1.666666667	1	3	1	2
870	73	1	1	2	6	7	8	4	4.5	4	3.5	3.5	2.214285714	3	2.666666667	3.5	3.25	3.166666667	3.166666667	1.461538462	3.666666667	3	4	3	1	2	3	2	2	0	0	0	0	2.9375	2	2	2	2	2	2	2	2	2	2	2	1	4	1	4
871	32	2	2	3	NA	2	1	1.5	3.5	4	6.5	4	3.142857143	6.75	6.666666667	7	4	4.833333333	3.166666667	2.384615385	4	3.125	4	5	3	2	2	3	3	0	0	0	0	2.8125	3	2.333333333	1.333333333	2.333333333	2	1.333333333	NA	1.714285714	1.333333333	2.333333333	1.666666667	1	4	1	4
872	49	1	2	3	3	1	5	4.5	4	3.5	4	4.5	2.071428571	1.75	1.333333333	1.25	1.75	2.333333333	4	2	2	2.9375	3	4	1	2	2	4	3	0	0	0	0	1.5	1	1	1	1	1	1	NA	1	1	1	1	2	NA	1	2
873	54	1	1	1	6	1	2	3.5	5.5	5	2.5	4	2.285714286	4.5	5	4.75	2.75	3	3	3.846153846	2.666666667	3.8125	3	3	2	1	1	3	2	0	0	0	0	5.375	1.666666667	2.333333333	2	1.333333333	2.333333333	2	2	1.285714286	1.166666667	1.333333333	2	1	4	1	2
874	47	1	2	3	3	1	7	4.5	4	4	2.5	3.5	2.928571429	4	4.666666667	4	2.75	3	2.833333333	4	3.333333333	3.125	1	3	1	1	1	3	3	0	0	0	0	2.9375	2	2	2	2	2	1.666666667	NA	1.857142857	1.833333333	1.666666667	2	2	NA	1	4
875	35	2	1	1	NA	2	5	2.5	6.5	4.5	5	4	3.5	5	6	6.5	3.25	5	3.333333333	4.076923077	5	2.5	1	5	1	2	2	3	4	1	1	1	1	3.25	2.333333333	2.666666667	2.666666667	2	2.333333333	2.333333333	2.666666667	2.428571429	2	2.666666667	1.666666667	1	4	2	NA
876	58	1	2	2	3	1	9	3	5	3.5	5	3.5	2.5	4.5	6	6	1	1.666666667	4.833333333	1.923076923	1	3.25	4	1	3	3	3	3	3	1	1	1	1	4.5625	1	2.333333333	2	1	1.333333333	1	1.5	1.714285714	2.666666667	1.333333333	3	1	4	1	4
877	50	1	1	1	5	1	3	3	4.5	3	4.5	4	2.571428571	3.75	4	3.75	2.25	3.166666667	2.5	3.769230769	2.666666667	3.125	4	4	1	2	2	3	3	1	0	0	0.333333333	3.25	1.333333333	1.333333333	1.666666667	1.333333333	1	1.333333333	1.333333333	1.285714286	1.5	1.333333333	1	1	3	1	4
878	42	2	2	1	2	1	9	3	7	1	3.5	4.5	2.642857143	5.5	6.333333333	6.5	4	2.666666667	4.166666667	4.923076923	1	2.4375	3	3	2	3	2	3	1	0	0	0	0	3.75	2	2.333333333	2	2.666666667	2.333333333	2	3	2.571428571	2.333333333	2	1.666666667	1	4	1	4
879	35	1	1	3	4	1	7	4	4.5	4	4	4	2.428571429	3.75	4	4.25	2.5	3	3.333333333	4.076923077	3.333333333	2.9375	2	3	1	2	2	3	3	0	0	0	0	2.9375	2	2	2	2	2.333333333	2	3	2	2	2	2.666666667	1	4	1	3
880	67	1	1	2	2	7	9	3.5	5	4	3.5	3	2.214285714	4.25	4	4.25	2	2.5	3.166666667	3.769230769	2	3.375	4	3	2	2	2	3	3	0	0	0	0	3	1	1.333333333	2	1.333333333	2	1.666666667	1.666666667	1.428571429	2.166666667	1	2	1	4	1	3
881	49	2	1	1	NA	7	3	4	3.5	4	3.5	3.5	2.714285714	4	4.333333333	4	2.25	2.333333333	2.333333333	3.692307692	3	2.875	2	3	2	2	3	3	3	0	1	0	0.333333333	2.875	3	2.333333333	2.333333333	2	2.666666667	1.666666667	2	2.285714286	2	2.333333333	2.333333333	1	4	1	4
882	73	1	2	2	6	6	3	5	5.5	5.5	1	6.5	3.357142857	7	7	7	3.75	5	1.5	5.307692308	5	1.375	2	3	1	3	3	4	4	0	0	1	0.333333333	3	3	2.666666667	3	2.333333333	2	2.666666667	1.5	1	1.333333333	1.333333333	1	1	4	1	4
883	40	1	2	3	3	1	5	3	4.5	3	5	4	2.285714286	4	4.333333333	5	2.25	3.5	3.5	4.076923077	2.666666667	3.1875	3	3	2	1	1	1	1	0	0	0	0	3	1	1	1	1	1	1	NA	1	1	1	1	1	4	1	4
884	30	1	1	3	6	1	3	3.5	3.5	4	5	4	3	6	6	6	3	5	4	6	4	2.4375	2	4	1	2	2	5	4	0	0	0	0	1.75	3	3	1.666666667	2	3	3	2	2	1.833333333	3	2.666666667	1	4	1	4
885	55	1	1	3	3	3	4	6	6.5	6.5	2.5	6	3.5	5	5	5	3.25	3.833333333	3.333333333	5.384615385	4.666666667	2.875	3	5	1	2	3	3	4	0	0	0	0	3	3	2	3	3	3	3	1	1.142857143	1.5	1.666666667	1	1	3	1	4
886	51	1	1	1	3	1	6	4	4	3.5	4.5	4	1.071428571	4	4	4.25	2	2.833333333	3	3.923076923	2.666666667	3.0625	4	3	1	1	2	3	2	0	0	0	0	6.9375	1	1	1	1	1.333333333	1	1	1.142857143	1	1	1	2	NA	2	NA
887	36	1	1	1	5	1	5	4	4.5	5.5	6	1	1.928571429	4.75	5.333333333	5	3.25	3.666666667	1.5	4	3.333333333	2.9375	2	5	1	3	2	5	4	0	0	0	0	2.5	2	2	1.666666667	1.333333333	2.333333333	2	1.666666667	1.857142857	1.333333333	1.333333333	1.333333333	1	4	1	4
888	35	2	1	1	4	1	4	1	7	4	7	1	2.571428571	2.75	4.333333333	4.5	4	4.333333333	1.5	4.538461538	3.333333333	3.3125	4	5	1	3	3	5	5	1	0	0	0.333333333	2.9375	1.666666667	1	1.333333333	1	1.333333333	1.666666667	1	1.142857143	1.166666667	1	1	1	4	1	4
889	69	1	1	2	2	7	5	4	3	5	3	4	2.428571429	4	4.666666667	4.75	2.25	3.5	2.833333333	3.230769231	4	3.25	4	3	1	2	2	3	3	0	0	0	0	4.4375	1.666666667	1.333333333	2	1.333333333	1.333333333	2	2	1.571428571	1.5	1.666666667	1	1	4	2	NA
890	47	2	1	1	6	1	8	5	3.5	3	4	3.5	1.785714286	5	7	7	1	2	4.666666667	2.076923077	1	4.3125	4	1	2	1	2	5	4	0	0	0	0	5.5	1.333333333	1	1	1.666666667	1.333333333	1.333333333	2.333333333	2.285714286	2.333333333	1.666666667	3	1	4	1	4
891	67	1	1	2	NA	3	1	4	7	5.5	2	6.5	2.857142857	4	4	4	3.5	4.333333333	1	3.538461538	3.666666667	2.875	1	3	2	1	1	4	1	0	0	0	0	3	2.666666667	1.333333333	1.333333333	1.333333333	1	1	1	1	1	1	1	1	4	1	4
892	66	1	2	1	1	7	8	4.5	5.5	1.5	2.5	3	2.642857143	5	5	4.75	2.5	4	1.666666667	3.615384615	2.666666667	2.25	2	3	2	2	2	1	1	0	0	0	0	3.375	1.333333333	1.333333333	1.666666667	1.666666667	2	1	1.5	1.285714286	1.333333333	1.333333333	1.333333333	1	4	1	1
893	40	2	1	1	5	7	9	1.5	6.5	1.5	5.5	1.5	1.857142857	1	3.333333333	4.75	2.75	3.5	3.333333333	2.307692308	3	3.375	3	4	1	2	2	1	4	1	0	0	0.333333333	3.8125	2.333333333	1.333333333	1.666666667	2	1	1.666666667	2.333333333	2.571428571	1.666666667	2.333333333	1.666666667	1	4	1	4
894	62	2	1	1	2	7	5	3.5	4.5	3.5	4.5	5	2.071428571	4.75	5	5	2	1	5	3.692307692	3	3.4375	4	3	3	1	2	3	3	0	0	0	0	3.5625	1	1.333333333	1.333333333	1.666666667	2	1.666666667	2.333333333	1.857142857	1.666666667	1	2	1	3	1	2
895	44	1	1	3	3	1	6	1.5	5.5	3	4	3	2.142857143	4.75	5.666666667	5.75	2.25	3.833333333	3.833333333	3.230769231	3	2.0625	2	3	3	1	1	5	3	0	0	0	0	3	2	2	2	2	2	2.333333333	2	2	1.333333333	2	2	1	4	1	4
896	46	1	2	1	NA	1	8	3.5	4	3	4	3	1.857142857	4	4	4	2	2.166666667	4	3	2.666666667	2.4375	1	3	2	2	2	3	3	1	0	0	0.333333333	4	1.666666667	1.333333333	1.333333333	1.333333333	1.666666667	1	2	2.142857143	1.5	1.666666667	2	1	1	1	3
897	59	1	1	1	4	3	5	2	5.5	2	2.5	4.5	2.714285714	3.25	5.666666667	5	2.5	2.333333333	1.5	4.076923077	2.333333333	2.6875	3	5	2	2	2	2	2	0	0	0	0	3.0625	2.333333333	1	2	1	1.666666667	1	1.333333333	1	1.333333333	1	1.333333333	1	4	1	4
898	59	1	1	3	4	1	7	6	5.5	6.5	2	3.5	2.714285714	5.75	4.333333333	3.5	3	4.833333333	1.5	5.230769231	5	1.4375	2	5	1	1	2	5	3	0	0	0	0	3	3	2	2	2.333333333	2.666666667	2.333333333	1	1	1.166666667	1	1	1	4	1	4
899	57	1	1	1	5	1	7	5	5.5	5.5	3.5	5.5	2.642857143	4.75	4	4	2.5	3.166666667	3.5	4	3.333333333	2.125	2	3	1	2	3	2	2	0	0	0	0	3.25	1	1.333333333	2	1.666666667	2	1	1	1.142857143	1	1	1.666666667	1	4	1	4
900	41	2	1	1	NA	7	9	1	6	1.5	5.5	1	1.928571429	3.5	5	4.5	2.25	2.5	2.833333333	1.461538462	1	3.1875	2	4	1	2	3	4	3	0	0	0	0	2.5	2	1.666666667	1	1	2	1.333333333	2	2	1.166666667	2	2.333333333	1	4	1	4
901	56	2	1	3	5	2	5	5	4	3	4.5	2	2.5	4.75	4.333333333	4.25	2.25	4	3.166666667	4.692307692	4	3.125	3	4	2	2	2	3	3	0	0	0	0	2.9375	2	1.333333333	1.666666667	2	2	1.666666667	2	1.714285714	2	1.666666667	1.666666667	1	4	1	4
902	53	1	2	3	5	1	8	1	7	7	1	7	2.071428571	4	4	3.75	2.25	3	3	4	3	3	4	3	1	1	1	1	1	0	0	0	0	6	1	1	1	1	1	1	NA	1	1	1	1	2	NA	2	NA
903	62	1	2	2	NA	7	9	4	4	4.5	4.5	4.5	2.428571429	4	4.333333333	5	3	3.5	2.5	4.153846154	3	2.3125	4	2	3	2	3	2	3	0	0	0	0	4.625	1.666666667	1.333333333	1.666666667	1	1.333333333	1.333333333	2	1.142857143	1.5	1	1.333333333	1	4	1	4
904	64	2	1	2	5	3	5	4.5	4	4	2.5	2.5	1.928571429	4.25	4.666666667	5	2.5	1.833333333	2	3.538461538	2.666666667	2.375	4	4	2	2	2	2	2	0	1	0	0.333333333	2.8125	1	1.666666667	2	1.333333333	2	1.333333333	1.333333333	1.142857143	1.166666667	1	1.333333333	1	4	1	4
905	42	1	1	3	NA	6	3	7	5	5	3.5	3	2.5	5.25	7	7	2.25	4.166666667	4.333333333	5.538461538	5	2.8125	1	4	1	2	2	2	3	0	0	0	0	5.8125	2.333333333	2	2	2	2	2.666666667	1	2	1.666666667	1.666666667	1.666666667	1	4	1	4
906	61	1	2	3	3	1	7	4	5	3.5	4	3	2.357142857	3.75	4	4	2	2.666666667	2.166666667	3.769230769	2	2.875	4	3	1	2	1	2	2	0	0	0	0	4.8125	1.666666667	1.333333333	1.333333333	1.333333333	1.333333333	1.333333333	NA	1.428571429	2	1.333333333	1.333333333	1	4	1	4
907	57	2	2	2	1	1	8	6	5	5.5	4.5	4.5	2.571428571	4.25	4.666666667	5.25	2.25	3	4	3.923076923	3	3.0625	2	4	1	3	2	2	3	1	0	0	0.333333333	2.8125	1	1.666666667	1.666666667	1	1.333333333	2	2	1.142857143	1.333333333	1.333333333	1.666666667	1	4	1	3
908	54	1	1	1	6	1	4	2.5	3	2	5	2.5	1.928571429	4	3.666666667	4	2	2.833333333	2.666666667	4.230769231	3	3.25	3	3	1	4	2	3	4	0	0	0	0	6.625	2.333333333	2.333333333	2	2	2.666666667	2.333333333	2	2.428571429	2.5	2.333333333	2.333333333	2	NA	2	NA
909	53	2	1	1	3	7	5	4	5	4	4.5	4	2.285714286	3.25	4.666666667	4.25	2.75	3	2.833333333	4.230769231	3	2.4375	3	2	2	2	2	2	3	0	0	0	0	3.3125	2	1.666666667	1.666666667	1.333333333	2	2	2	1.285714286	1.666666667	1.333333333	1.333333333	1	4	1	4
910	43	2	1	1	4	2	5	4.5	6	3	4.5	4	2.714285714	4.25	5.333333333	5.5	3	3.666666667	3	3.846153846	3.666666667	1.75	3	3	2	2	3	3	3	0	0	0	0	3.8125	2.333333333	1.666666667	2.333333333	1.333333333	3	3	1.666666667	1.571428571	1.166666667	1.333333333	1.333333333	1	4	1	4
911	50	1	1	1	NA	6	6	3.5	6	4.5	3.5	3	2.357142857	3.75	5	4	2.75	4	1	4.384615385	4	2.6875	3	5	1	3	3	1	2	0	0	0	0	2.4375	2.333333333	2	2.333333333	1.333333333	2	1	1	1.142857143	1.333333333	1	1	1	4	1	4
912	30	2	1	1	NA	1	10	4	4	4	4	4	1.214285714	4	4	4	2.25	3	2.5	1	3.333333333	3	1	3	1	2	2	3	3	0	0	0	0	7	1	1	1	1	1	1	1	1	1	1	1	1	4	1	4
913	73	2	2	3	1	7	6	4	6	5	2.5	4.5	2.785714286	5	5.666666667	5.75	3	3.833333333	2.333333333	4.076923077	3.666666667	2.1875	4	5	1	3	4	4	3	1	1	0	0.666666667	2.5625	2	1.666666667	1.666666667	1.666666667	2.333333333	2	NA	1.285714286	1.166666667	1	1	1	4	1	4
914	81	2	2	1	5	7	1	4	4	4	4	4	4	7	7	7	4	5	1.166666667	7	3.666666667	2.25	4	5	1	4	4	5	5	1	1	1	1	1	3	2.333333333	3	1.666666667	2.333333333	2.333333333	2	2.428571429	2.833333333	3	2.333333333	1	4	1	4
915	32	2	2	3	5	1	8	5	4	4	7	4	3.142857143	7	7	7	4	1	5	3.076923077	1.333333333	3.1875	4	4	1	4	3	3	3	0	0	0	0	1.875	1.333333333	2	1.666666667	1	1.666666667	2	NA	1.571428571	2	2	3	1	1	2	NA
916	69	1	1	2	NA	2	4	3	5	4.5	4	4	2.642857143	4	4.666666667	4.75	3	4.333333333	1.333333333	3.615384615	5	2.3125	3	5	1	2	3	2	2	0	1	0	0.333333333	2.9375	2.333333333	2	2	2	2.333333333	2	1.666666667	1.714285714	1.333333333	1.333333333	1	2	NA	1	4
917	45	2	1	3	NA	7	5	2	5	3.5	5	2	2.285714286	3.25	4.333333333	5.25	3.5	4.5	1.666666667	3.846153846	3.666666667	2.8125	1	3	1	3	2	4	3	0	1	0	0.333333333	4.3125	2.666666667	1.666666667	2.333333333	1.333333333	2.333333333	2.666666667	1	1.142857143	1.166666667	1.333333333	1.333333333	1	4	1	4
918	53	1	1	1	6	1	6	5	5.5	5	3.5	5.5	2.785714286	5.25	5	5.25	3	4	2	4.615384615	4	2	4	4	1	3	3	3	3	1	1	0	0.666666667	2.1875	2.333333333	2.333333333	2	2	2.333333333	2.666666667	3	1.285714286	1.5	2	1.666666667	1	4	1	2
919	39	2	1	1	2	2	7	5.5	3.5	3.5	5.5	5	2.285714286	4.5	5.333333333	5.75	1.75	3.833333333	4	2.769230769	2.333333333	2.5625	3	2	2	1	1	5	3	0	0	0	0	6.1875	2.333333333	2.333333333	1.666666667	2	2	2.333333333	2	2.285714286	1.833333333	2.333333333	1.666666667	1	3	1	4
920	50	2	1	1	3	7	6	3	4.5	3	5	3.5	2.214285714	4	4	4	2	3	3.833333333	3.615384615	3	3	4	3	2	2	2	1	2	1	1	0	0.666666667	3.0625	1.333333333	1.666666667	1	1.333333333	2	2	1.666666667	2	1.333333333	1.666666667	2	1	4	1	4
921	55	1	2	1	6	6	7	4	4.5	5.5	4	3.5	2.428571429	4.75	5	5.5	2	3	4	5	3	2.5	4	5	1	2	2	4	4	0	0	0	0	2	1.333333333	1.666666667	2	1.666666667	2	2.333333333	2	1.714285714	1.666666667	2	2	2	NA	1	3
922	27	1	2	3	2	1	6	3.5	3.5	4.5	3.5	5	2.428571429	4	4.666666667	4	2.5	2.5	3.5	4.076923077	3.666666667	3.0625	1	1	3	1	1	3	4	0	0	0	0	4.3125	1.666666667	1.666666667	2	2.666666667	1.666666667	1.666666667	NA	2.285714286	2.166666667	1.666666667	2	2	NA	1	2
923	52	2	1	3	3	2	8	3.5	4.5	5	3.5	3.5	2.5	4.75	6	6	2	3.666666667	3.166666667	3.846153846	2.666666667	2.6875	2	4	1	2	2	3	3	0	0	0	0	3.4375	2	1.666666667	2	1.333333333	2	1.666666667	1	1.428571429	1.833333333	1.333333333	1.666666667	1	4	1	4
924	34	2	2	1	NA	1	6	5.5	5	5	5	4	2.428571429	3.75	6	5.75	4	5	3.5	4.307692308	5	2	3	3	2	2	3	5	3	0	0	0	0	3	3	2.333333333	2.333333333	2.333333333	2	2.333333333	1	1.571428571	1.666666667	1.666666667	1.333333333	1	4	1	4
925	26	1	2	3	3	1	8	6	6.5	5	4	3.5	3	4.75	6	6.5	3.25	4.333333333	1.833333333	5.153846154	4	2.125	4	5	1	3	3	4	4	0	1	1	0.666666667	2.875	2.333333333	1.333333333	2	2.333333333	2.666666667	2.666666667	NA	1.285714286	1	1.666666667	1.333333333	2	NA	1	4
926	52	2	1	3	2	7	6	4	4.5	6	3.5	4.5	2.357142857	5.25	4.333333333	4	2	3	3.333333333	4.307692308	3	3.125	1	2	3	2	1	1	1	0	0	0	0	3.75	1	1	1.333333333	1	1.333333333	1	1	1.142857143	1.333333333	2	2.333333333	1	4	1	3
927	55	2	2	3	1	7	8	5.5	4	6	4.5	5.5	2.714285714	5	5	5	1	1.666666667	4.333333333	4.769230769	1.666666667	2.9375	4	1	3	1	3	3	2	0	0	0	0	4.0625	1.666666667	2	2	2	1.666666667	1.666666667	NA	2.142857143	1.833333333	2	1.666666667	1	4	1	4
928	28	2	1	1	3	3	4	4	4	4	3.5	2.5	2.142857143	3.5	4.333333333	3	2.25	3	3.333333333	3.692307692	2.666666667	2.8125	2	1	1	1	2	4	3	1	0	0	0.333333333	3.1875	2.333333333	2	2.333333333	2	2.666666667	2.333333333	2	1.714285714	2.166666667	1.666666667	2	1	2	1	2
929	72	1	1	2	3	7	3	2.5	6.5	6	2	4.5	2.785714286	3.75	5	5	3.25	4.833333333	1	4.538461538	3.666666667	2.8125	4	4	2	2	3	2	2	0	1	0	0.333333333	2.9375	2	2.333333333	3	1.333333333	2	2	1.333333333	1	1.333333333	1	1.333333333	2	NA	1	4
930	51	1	2	3	6	1	10	4.5	4	6.5	6	5.5	2.642857143	5	4.333333333	4.25	2.25	2.166666667	3.333333333	3.384615385	3.333333333	3	4	1	2	3	4	3	3	0	0	1	0.333333333	3.125	1.666666667	1.666666667	2	1.333333333	2	2.333333333	NA	1.857142857	2.166666667	2.333333333	2.333333333	1	1	2	NA
931	36	2	2	3	2	1	8	6	3	6.5	4	2.5	2.285714286	5.5	5	4.5	2	3.666666667	4	4.692307692	1.666666667	3.875	1	1	3	1	1	2	4	0	0	0	0	5.625	1	2.333333333	2	1.333333333	2	2.666666667	NA	2.285714286	1.5	1.333333333	2.333333333	1	3	1	3
932	55	2	1	1	4	7	6	2.5	5	4	3.5	3.5	2.571428571	4	4.666666667	5.25	3	4.5	2.5	3.769230769	3.333333333	1.6875	4	5	1	2	3	4	4	1	1	0	0.666666667	2.8125	2	1.666666667	2	2.333333333	1.666666667	2	1.666666667	1	1.333333333	1	1.333333333	1	4	1	4
933	38	1	1	1	3	1	5	2.5	4.5	4.5	3.5	3	2.357142857	4.25	3.666666667	4.5	2.25	3.333333333	3.333333333	4.307692308	2.666666667	3	4	3	1	2	2	3	2	1	1	0	0.666666667	3.3125	2	1.666666667	2	2	2	2	2	1.857142857	1.833333333	2	1.666666667	1	2	1	4
934	60	1	1	2	3	1	5	4	4	4	3.5	4.5	2.714285714	4.75	4	3.25	2.5	3.333333333	2.666666667	4.230769231	3.333333333	2.9375	4	3	2	2	2	5	4	0	0	0	0	3.6875	1.333333333	1.666666667	1.666666667	1.333333333	1.666666667	1.666666667	1.333333333	1.714285714	1.5	2	1.666666667	1	4	1	4
935	59	2	2	3	1	2	5	3	4	4	4	4	2.285714286	4	4.333333333	4.75	3.25	3.833333333	3.333333333	4.230769231	5	2.3125	4	4	1	3	2	2	2	0	0	0	0	7	2.666666667	1.666666667	2	1.666666667	1.333333333	1	NA	1.285714286	1.166666667	1	1.333333333	1	2	1	4
936	62	1	1	1	6	1	5	5.5	5.5	4	3	3.5	2.642857143	4	5	4	2.25	2.5	3.5	4.307692308	2.333333333	3.25	4	2	2	2	2	4	3	1	1	0	0.666666667	3.375	1.666666667	1	2.666666667	1.333333333	2.666666667	2.333333333	1.666666667	1.142857143	1.166666667	2	2	1	4	1	4
937	37	2	1	1	2	2	8	4	5.5	2.5	6	4	2.857142857	3.5	6	6	2.75	3.333333333	3.833333333	3.538461538	2.666666667	3.125	2	4	1	3	2	3	2	1	0	0	0.333333333	3.4375	1.666666667	2	1.333333333	2	2	1.666666667	2	2.285714286	2	1.333333333	2.333333333	1	4	1	4
938	63	1	1	3	NA	1	5	4	4	2	5	4	2.714285714	6.75	7	7	1.5	3.5	4.833333333	6.076923077	5	1.3125	4	5	1	3	3	5	4	1	1	1	1	3.625	1.666666667	2.333333333	1	1.666666667	1	1	1	3	2.666666667	2.333333333	2.333333333	2	NA	1	4
939	56	1	1	1	6	1	9	4	4	4	4.5	4	2.5	4	4.333333333	4.25	2.75	3	3	4	3	2.9375	4	3	2	2	3	2	2	1	0	0	0.333333333	3	2	2	2	2	2	2	2	2	2	2	2	1	4	1	4
940	60	2	1	2	5	1	4	3.5	5	5.5	3	3	1.928571429	4.25	4.333333333	4.25	3	3.666666667	2.5	3.307692308	3.333333333	3	4	4	1	3	2	2	4	0	0	0	0	3.1875	1.666666667	1.666666667	2	1.666666667	2	2	2	1.571428571	1.166666667	1.666666667	1.333333333	1	4	1	4
941	64	1	2	3	2	3	7	2	6.5	5	2	2	2.071428571	3.25	5	6.25	2.25	3.333333333	1.833333333	3.615384615	2	3.3125	4	3	2	3	3	5	2	0	0	0	0	2.375	1.333333333	1.333333333	2	1	1.333333333	1.333333333	NA	1	1.833333333	1	2	2	NA	1	3
942	55	1	1	1	6	1	3	6	6	7	3	6	3.357142857	6.25	7	6	3.75	4.5	3.333333333	5.461538462	4.333333333	1.875	4	4	1	3	4	4	4	0	0	0	0	2.4375	2.666666667	3	3	2.666666667	2.666666667	2.333333333	2	1.142857143	1	1.333333333	1	1	4	1	4
943	35	2	1	1	4	1	6	5	4.5	6	2.5	4	2.5	4.25	4.333333333	4	3.25	2.833333333	4	3.923076923	3.333333333	3.25	1	3	1	2	2	4	4	0	0	0	0	2.1875	1.333333333	1	1	1	1	1	1	1.142857143	1	1	1.666666667	2	NA	1	2
944	47	2	1	1	2	2	9	3.5	4	4	5.5	3	2.071428571	4.25	4.333333333	4.25	1	2.5	3.666666667	3.538461538	1	3.25	4	1	3	2	3	2	1	0	0	0	0	3	1	1.333333333	1.333333333	1	1	1.666666667	1.666666667	2	2.5	1.666666667	2.666666667	1	4	1	4
945	50	1	1	1	2	1	8	2	5.5	3	5	2.5	1.928571429	3.25	4	3.5	2.5	3.333333333	3	3.846153846	2	3.125	4	5	1	2	3	1	2	0	0	0	0	2.8125	1.666666667	1.333333333	1	1.666666667	1.666666667	1.333333333	1.666666667	1.571428571	1.333333333	1.666666667	2	1	4	1	4
946	62	1	1	1	3	1	6	4.5	4.5	4	3.5	4	2.071428571	4	4	3.75	2	2.833333333	2.333333333	4	2.333333333	3.1875	2	2	3	1	1	2	2	0	0	0	0	3.1875	1.666666667	2	1.666666667	1.333333333	1.333333333	2	1.333333333	1.857142857	1.166666667	1.333333333	1.666666667	1	4	1	4
947	48	2	2	1	2	2	7	4.5	4	4	3.5	3.5	3.071428571	4.75	5	5	3.5	4.833333333	1	5.153846154	4	3.0625	3	4	1	3	3	3	4	0	0	0	0	3.0625	2.666666667	2	2	2	2	2	1.5	1.571428571	2.166666667	2	1.333333333	2	NA	1	2
948	42	2	1	1	4	7	6	2.5	6	3.5	4.5	3.5	2.5	4	5	4.5	3.5	3	4	4	3	3.125	4	2	2	2	2	2	2	0	0	0	0	5	1	1	1	1	1	1	1	1	1.166666667	1.333333333	1	1	4	1	3
949	60	1	1	1	3	3	7	4.5	4	4	4.5	3.5	2.5	4	4.333333333	4.5	3	3.5	3.5	4.538461538	3	2.5625	4	2	3	2	2	3	3	1	1	0	0.666666667	3.6875	1.666666667	1.666666667	2	1.333333333	1	1	1.333333333	1.428571429	1.333333333	1.333333333	1.333333333	1	4	1	4
950	58	1	2	3	2	2	7	2.5	4.5	3.5	4	3	2.142857143	4	4.666666667	4.75	2.25	3.166666667	3.5	3.384615385	2.333333333	2.9375	4	3	2	2	2	3	3	0	0	0	0	3.25	1	1.333333333	1.666666667	1	2	2	NA	1.142857143	1.166666667	1	1.666666667	1	4	1	4
951	57	1	2	3	NA	6	9	1.5	5.5	5.5	4	4.5	2.571428571	5.25	5	6	2.25	3.833333333	4	5.076923077	4	1.25	4	3	2	3	3	3	3	0	0	0	0	3.25	1.666666667	1.333333333	1.333333333	1.666666667	1	1	NA	2.857142857	1	2	1.666666667	1	4	1	4
952	53	2	1	1	NA	2	6	3.5	4.5	3.5	3.5	3.5	2.285714286	4	4	4	2.75	3	3	4	3	3	4	3	1	2	2	4	2	0	0	0	0	3.5	1	1.333333333	1	1	1.333333333	1.333333333	1	1.142857143	1.666666667	1.333333333	1.666666667	1	4	1	2
953	50	2	1	3	1	2	8	3.5	4.5	2	4	3	3	4.25	6.333333333	5.75	2.75	3.666666667	3.833333333	3.769230769	3.333333333	2.75	4	1	3	2	2	2	3	0	0	0	0	3.625	1.333333333	1.333333333	1.666666667	1.333333333	1.666666667	1	2	1.571428571	1.666666667	1.333333333	3	2	NA	1	3
954	47	1	1	1	6	1	4	4	5.5	5.5	3	4.5	3	4.25	4.666666667	4.25	2.75	3	2	4	3.333333333	2.9375	2	4	1	2	3	4	3	0	0	0	0	2.9375	2.333333333	2	2	2.333333333	2	2	2	2.428571429	2.166666667	2.333333333	2	1	4	1	4
955	55	1	1	3	NA	1	6	4	4.5	4.5	3.5	3	2.285714286	3.75	5	5	3	4	2.333333333	3.846153846	3	2.3125	4	5	1	3	3	5	3	1	0	0	0.333333333	3.875	2	1.666666667	2	2	2.333333333	1.666666667	1	1	1.333333333	1.333333333	1	2	NA	1	4
956	42	1	1	1	5	1	5	4	3	5.5	4	3.5	2.571428571	5.5	3	3	3	4	3.666666667	4	4	2.1875	4	4	1	2	2	2	3	0	0	0	0	2.625	2.333333333	2	2	1.333333333	2	2	2	1.285714286	1.333333333	1.333333333	1.666666667	1	4	1	4
957	38	1	1	2	3	1	4	5.5	5	4	3.5	4.5	2.857142857	4.25	4.666666667	4.5	2.75	3	3.833333333	4.538461538	2.666666667	3.125	1	3	2	1	1	3	3	0	0	0	0	3.125	1	1	1	1	1	1.333333333	1	1.142857143	1.333333333	1	1.333333333	1	1	1	4
958	52	1	1	3	NA	3	7	4.5	5.5	5	3	4	2.357142857	3.25	3	2.25	2	3.166666667	3	2.153846154	3	2.375	3	4	1	2	2	2	3	0	0	0	0	4.6875	1.333333333	1.333333333	1.333333333	1	1.333333333	1	1	1	1.166666667	1	1.333333333	1	2	1	4
959	29	2	2	3	6	1	4	3	3.5	4.5	3.5	4.5	2.071428571	2.5	3	3	2.25	2.833333333	2.833333333	3.076923077	2	3	3	2	2	2	2	2	2	1	0	1	0.666666667	2.875	2	1.666666667	1.666666667	1.333333333	2.333333333	2	NA	1.428571429	1.833333333	2	1.666666667	2	NA	2	NA
960	34	2	2	1	2	2	3	6.5	3.5	5.5	5	4	2.642857143	5.75	5.666666667	4.75	3	3.833333333	3.5	5.230769231	3.333333333	2.5625	4	5	1	2	2	5	5	1	0	0	0.333333333	4.9375	2.666666667	1.666666667	2.333333333	1.666666667	2.666666667	3	2	1.857142857	1.333333333	1	1.666666667	1	4	1	4
961	69	1	1	2	3	7	4	3.5	5	5.5	3.5	5.5	2.857142857	5.5	4	4	2.75	3	3	3.923076923	4	2.625	2	4	1	2	2	3	2	0	0	0	0	3.9375	1.666666667	1.666666667	2	1	2	1	1	1	1.166666667	1	1	1	4	1	4
962	61	1	1	1	4	1	8	5	6	4.5	3	4.5	2.642857143	4.5	4.666666667	5.25	2	2	3.666666667	4	2	3.625	4	2	1	3	3	3	3	1	0	0	0.333333333	2.875	1	1	1.666666667	1.333333333	2	2	1.333333333	1.428571429	1	1.666666667	2.666666667	1	4	1	4
963	63	1	1	2	4	1	7	3.5	5	5.5	3.5	4	2.214285714	4.75	4.333333333	4	2.25	3.5	2.833333333	4	3.666666667	3.1875	2	4	1	1	1	3	3	0	1	0	0.333333333	4.75	1.666666667	2	2	1.666666667	2	1.666666667	1.666666667	1.142857143	1.166666667	1.333333333	1.333333333	1	4	1	2
964	41	1	1	1	NA	1	3	3.5	3	2.5	4.5	3	2.357142857	3.5	4	4	2.25	3.166666667	3.166666667	4.153846154	3.666666667	3.125	2	5	2	2	3	2	3	0	0	0	0	3.25	1.666666667	2	2	2	2	2	2	2	2	2	2	1	4	1	2
965	21	2	2	3	1	8	3	2	6.5	5.5	2.5	1.5	2.857142857	6	5.333333333	5.75	3.25	4.166666667	4	5.384615385	4	3	1	3	3	1	1	5	5	0	0	0	0	2	2	1.666666667	2	2	2.333333333	2.333333333	NA	1.571428571	2	2.333333333	1.666666667	1	4	1	4
966	69	1	1	2	2	7	6	3	4	4	4	5	2.5	3.25	3.666666667	3.5	2.25	2.666666667	2.833333333	3.846153846	3	3	3	3	1	3	3	2	3	1	0	1	0.666666667	3.1875	1	1	1	1	1	1	1	1	1	1	1	1	4	1	4
967	45	2	2	3	2	6	8	2.5	5	5	3	3.5	2.285714286	5.25	4	6.5	3	3.666666667	3.5	4.615384615	3.333333333	3	1	5	2	2	2	3	4	0	0	0	0	2.875	2.333333333	1.333333333	1.666666667	1	1.666666667	2	NA	1.285714286	1.333333333	1.666666667	2	1	4	1	3
968	31	2	1	1	2	6	5	3.5	3.5	4.5	4	4.5	3.071428571	6	6	6	2.75	3.333333333	3.166666667	3.461538462	3.333333333	3.0625	2	3	3	2	2	1	4	0	1	0	0.333333333	4.1875	1.666666667	2	1.666666667	1.666666667	2	2	1.333333333	1.714285714	1.333333333	1.333333333	1.666666667	1	2	1	2
969	33	2	1	1	3	2	7	2.5	3	2	5.5	3	2.214285714	4.75	5	6.5	2.75	4.166666667	3.833333333	3.769230769	3.333333333	2.625	1	3	2	2	2	3	3	0	0	0	0	2.9375	2	1.666666667	1.666666667	1.333333333	1.666666667	1.666666667	2	1.857142857	1.666666667	1.666666667	1.666666667	1	4	1	4
970	79	1	1	2	2	2	7	3.5	5	5.5	3.5	4.5	2.642857143	4.5	5	5.25	3	3.666666667	2	3.538461538	3.333333333	2.5625	3	5	1	2	3	2	2	0	0	0	0	3.6875	2	1.333333333	2	1	2.333333333	2	2	1.142857143	1.166666667	2.333333333	1.666666667	1	4	1	4
971	52	1	1	1	5	1	3	2.5	5	3.5	4	4.5	2.571428571	5	5.666666667	5.75	3.25	4	3	4.769230769	4	2.3125	4	4	1	3	4	3	2	1	0	0	0.333333333	2	2.666666667	2.333333333	2.333333333	2.333333333	3	2	2	1.857142857	1.666666667	2	1.333333333	1	2	1	2
972	43	1	1	3	4	1	9	3.5	5.5	1.5	4	1.5	2.071428571	3.75	4.666666667	6	1.25	2.333333333	3.333333333	2.461538462	2	2	2	4	1	3	3	3	3	1	0	1	0.666666667	3.8125	1	1.666666667	1.666666667	1.333333333	2.333333333	2.333333333	1	1	2	2	2	1	4	1	4
973	34	2	1	1	4	1	4	3.5	6	6	5.5	1	2.357142857	3.5	5.666666667	6	3.75	3.833333333	2.833333333	2.538461538	3.666666667	2.0625	4	5	1	2	2	5	4	0	0	0	0	2.875	2	1.666666667	2	1.666666667	1.666666667	2	1.666666667	1.285714286	1.166666667	1.333333333	1.666666667	1	4	1	4
974	30	2	2	1	6	6	5	3	6.5	5.5	5.5	3.5	2.571428571	5	4.666666667	4.75	3.5	3.666666667	3.833333333	4.307692308	5	1.75	4	3	3	2	3	3	3	0	0	0	0	5.875	2	2.666666667	2	2.333333333	3	3	2	1.714285714	1.333333333	1	1.333333333	1	4	1	4
975	65	1	1	1	6	1	5	6	6	6	2.5	4	2.785714286	4.5	5.666666667	5.5	4	5	1	4.846153846	4.333333333	1.375	4	5	1	3	3	4	4	1	1	1	1	3.0625	2.666666667	2	2	1.666666667	2.333333333	2.666666667	1.666666667	1.142857143	1	1.666666667	1	1	4	1	4
976	53	2	1	1	6	7	4	4	6.5	4	2	5	3.642857143	6.75	7	7	3.25	4.666666667	1.666666667	6.615384615	5	2	4	3	2	2	3	3	2	0	0	0	0	3	2.333333333	2	2.333333333	2.333333333	2	2.333333333	2.333333333	1	1.166666667	2	1.333333333	1	4	1	4
977	68	1	1	2	2	7	5	3	5.5	5.5	4.5	3	2.357142857	5	5.666666667	4.5	2.75	4	2.833333333	3.846153846	3.666666667	2.3125	4	4	1	3	3	4	3	0	1	0	0.333333333	2.5	1.666666667	1.333333333	1.666666667	1.666666667	2	1.666666667	1.333333333	1.714285714	1.666666667	1	1.333333333	1	4	1	4
978	45	1	2	3	3	1	6	3	3	4	4	4	1.928571429	4.75	4	4	2	3	3	4	3	3	1	1	3	1	1	2	2	0	0	0	0	5	1	1	1	1	1	1	NA	1.285714286	1.666666667	1	1.666666667	1	1	1	1
979	46	1	1	1	3	1	5	4	4	3.5	4	4	1.642857143	4	4	4.5	2.75	4	1	3.769230769	3.333333333	3	4	3	1	2	2	2	5	1	0	0	0.333333333	3.0625	1.666666667	1	1.333333333	1.333333333	2.333333333	1.333333333	1.333333333	1	1.166666667	1	1.333333333	1	4	1	4
980	30	1	2	3	2	1	6	2	6	5.5	6	4.5	2.5	4.5	4.333333333	3.25	2.5	3.333333333	3.833333333	3.923076923	3	3.125	1	3	2	1	1	3	3	0	0	0	0	3.875	2	2.666666667	1.666666667	1.666666667	2	1.333333333	NA	1.857142857	2.5	2.333333333	1.666666667	2	NA	2	NA
981	53	1	2	3	4	6	6	5	2.5	4	5.5	3	2.5	6	5.666666667	6	2	2.833333333	3.666666667	4.076923077	2	3.4375	3	1	3	1	1	2	2	0	0	0	0	3.9375	1	1.333333333	2	1.333333333	1.333333333	1	NA	1.714285714	1.666666667	1	2.333333333	1	4	1	4
982	48	2	2	1	2	2	9	3	4.5	3.5	4.5	4	2.571428571	4	6	5.5	2.5	3.333333333	1.333333333	4.384615385	3.666666667	3.0625	3	3	1	2	3	4	1	0	1	0	0.333333333	4.4375	1.666666667	1	2	1.666666667	2	1.666666667	2	1.714285714	1.666666667	1.333333333	1.666666667	2	NA	1	4
983	33	2	1	1	4	1	8	5	4	1.5	6	2.5	2.142857143	3.75	5	5.25	2.25	2.666666667	3.833333333	3	2.333333333	1.9375	3	5	1	2	2	4	5	0	0	0	0	3.8125	1.666666667	1.333333333	2	1	2.666666667	3	2.333333333	1.857142857	1.5	1	2	1	4	1	4
984	60	2	1	2	NA	2	1	5	5	4	4.5	3	2.285714286	5	5	5	3	3.666666667	3.833333333	5.307692308	5	2.8125	3	5	1	4	4	5	1	0	0	0	0	5.625	2.666666667	2	2.333333333	2.666666667	1.666666667	2.333333333	2	2	1.833333333	2	1.666666667	1	4	1	2
985	50	2	1	2	NA	7	8	4	4	3	4	3	2	4	4.666666667	4	2	3.5	4	3.846153846	3	2.875	4	3	2	2	3	2	2	0	0	0	0	5.5625	1.333333333	1	1	1	1.333333333	1	1.333333333	1.285714286	1.333333333	1	2	1	4	1	4
986	65	2	1	1	4	5	4	4.5	3	4.5	3	4.5	2.071428571	3.5	3.333333333	3.75	2.75	2.333333333	2.666666667	4.076923077	3	2.6875	3	5	1	2	3	3	2	1	0	1	0.666666667	3.75	2.666666667	2	3	1.666666667	1.666666667	1.666666667	2	1.571428571	2	2	1	1	2	1	1
987	37	2	2	3	2	7	8	1	2	1	7	3	1.928571429	5	5	5.25	1.25	2.833333333	5	1	1	3.5	4	2	3	1	2	1	1	0	0	0	0	3.625	1	1	1	1	1.333333333	1	NA	3	2.333333333	2.333333333	3	1	4	1	3
988	26	2	1	1	NA	2	7	3	3.5	4	3.5	4	2.714285714	5.25	5	5	2.5	3.833333333	3.666666667	4.153846154	3	3	4	3	2	1	1	1	1	0	0	0	0	3.6875	2	2	2.333333333	2	2.333333333	2	2.333333333	2	2	1.666666667	2.333333333	2	NA	2	NA
989	29	2	1	1	3	7	4	4.5	5.5	5	3.5	3.5	2.928571429	5	5.333333333	5.75	3	3.666666667	2.166666667	4.846153846	3.666666667	2.375	1	5	1	2	2	4	4	1	1	0	0.666666667	2.4375	2	2	2	2	2	2	1.333333333	1	1	1.666666667	1	1	4	1	4
990	40	2	2	3	2	2	7	4	4.5	4	2.5	3.5	2.357142857	3.75	4.333333333	4.5	3	3.833333333	2.666666667	4	3.333333333	1.75	4	4	1	2	2	2	3	0	0	0	0	3.5625	2.333333333	1.333333333	2	1.333333333	1.666666667	1	NA	1	1.166666667	1.333333333	1.333333333	1	4	1	4
991	63	1	1	1	5	1	3	4	5.5	4.5	4	5.5	2.857142857	4.25	4.666666667	3.25	2.5	3.333333333	3	4.076923077	3.333333333	3.0625	4	5	1	3	4	4	4	0	1	0	0.333333333	3.3125	2.333333333	2.333333333	2.333333333	1.666666667	2	2	2.666666667	1.857142857	1.666666667	1.666666667	2	1	2	1	4
992	63	1	1	1	3	3	4	4	5.5	5.5	4	4.5	2.642857143	5	5	5	3	4	2.166666667	5.461538462	5	1.75	4	5	1	2	2	2	2	0	0	0	0	2.1875	2	2	2	2	2	2	2	2	2	2	2	1	4	2	NA
993	36	1	2	3	3	1	8	1	6.5	1	6	3.5	1.857142857	3	5	7	1.5	3.5	3	1.307692308	2	3.125	4	3	1	2	2	3	3	0	0	0	0	5.0625	1.333333333	1	1	1	2.666666667	2.666666667	NA	2.428571429	1.5	2.333333333	2.666666667	1	4	1	3
994	54	1	1	3	4	1	5	3	4.5	3	4.5	3	2.071428571	5.25	5.333333333	4.5	2.25	3	2.833333333	3.923076923	2.333333333	3.5	1	4	1	2	2	1	2	0	0	0	0	3.0625	1.666666667	1.666666667	2	1	2.333333333	2	1	2	1.166666667	1.333333333	2.666666667	1	4	1	4
995	46	1	1	1	NA	7	7	1	4	1.5	6.5	3	2.142857143	3	4.666666667	4.5	1.5	2.833333333	3.5	2.769230769	1.333333333	3	4	3	2	2	2	1	2	1	1	0	0.666666667	2.125	1	1	1	1	2.333333333	1	2.333333333	2.857142857	1.5	1.666666667	3	1	4	1	4
996	25	2	2	3	5	1	9	7	4	3.5	5	4	3.714285714	7	7	7	1.5	3.5	3.5	4.846153846	3	2.625	4	4	1	2	3	5	5	0	1	0	0.333333333	4	1.333333333	1.666666667	1	2	3	3	NA	3	2.333333333	1.666666667	3	1	4	1	4
997	56	1	2	3	3	7	9	2.5	6	3	4	3.5	2.214285714	4.75	5	4.75	2	3.666666667	3.333333333	4.384615385	3	3	4	2	3	2	2	4	4	0	0	0	0	2.875	1.666666667	2.333333333	2.333333333	1.666666667	2	2.333333333	NA	2	2	2.333333333	2	1	4	1	4
998	61	1	1	3	6	1	3	6.5	3.5	6.5	4	5	2.857142857	4.25	3	4.5	2.5	3.333333333	3.833333333	3.846153846	2.666666667	3	4	3	1	3	4	5	2	0	0	0	0	3.5625	2	1.666666667	1.333333333	1.333333333	1.666666667	1.666666667	1	1.428571429	1.166666667	1	1	1	4	1	4
999	35	2	1	1	5	2	4	5	4.5	3.5	3	4	2.857142857	4	4.666666667	4	2.5	3.5	3.333333333	5	4	2.5625	1	3	2	4	3	5	4	1	0	0	0.333333333	3.1875	2	2	2	2	1.666666667	2.666666667	2	1.428571429	1.333333333	1.666666667	1.333333333	1	4	1	4
1000	37	2	2	3	NA	1	5	4	4.5	3.5	4.5	4	2.857142857	6	6	6	2.5	3.333333333	2.666666667	4.538461538	2.333333333	2.4375	4	1	3	2	2	3	3	0	0	0	0	3.6875	1	1.333333333	2	1.333333333	1.666666667	2	NA	1.428571429	1.166666667	1	1.666666667	1	4	1	3
1001	48	2	1	1	6	2	4	4	5	5	3.5	2.5	2.428571429	4.75	3.666666667	3.75	3	3.333333333	3.166666667	4.769230769	3	3.75	3	4	1	3	2	4	4	0	0	0	0	2.75	2	1.666666667	2.333333333	1.333333333	2.333333333	2.666666667	1.666666667	1.285714286	1.5	1	1.333333333	1	4	1	4
1002	63	1	2	3	NA	7	6	3.5	4	4	4.5	3.5	2	4	4	4	2.25	3	3	3.923076923	3	3	4	3	1	3	3	1	2	0	1	0	0.333333333	3	1	1	1	1	1	1	NA	1	1	1	1	1	4	1	4
1003	53	1	2	3	5	1	6	2.5	5	3.5	3.5	3.5	2.428571429	3.75	4.333333333	4.75	3	3.166666667	2.166666667	3.923076923	2.666666667	2.6875	4	5	1	3	2	3	3	0	0	1	0.333333333	2.6875	1	1.666666667	1.666666667	1	1.333333333	1.333333333	NA	1	1.333333333	1	1.333333333	1	4	1	4
1004	47	1	2	3	3	1	10	3.5	2	4	4.5	5	2.428571429	3.25	2.666666667	3.75	1.75	3	2.833333333	3.923076923	2.333333333	3.125	4	3	1	1	2	2	3	0	0	0	0	4.25	2	2	2	2	2	1.666666667	NA	2.428571429	1.5	2.666666667	2.666666667	1	4	1	4
1005	46	1	1	1	4	1	4	4.5	3.5	3.5	4	4.5	2.428571429	3.75	3.666666667	3.25	2.75	2.666666667	2.5	3.615384615	2.666666667	2.8125	4	3	1	3	3	3	3	1	1	0	0.666666667	3	1.666666667	2.333333333	1.666666667	1.666666667	1	2	1.666666667	2.142857143	1.833333333	1.666666667	1.666666667	1	4	1	4
1006	31	2	2	3	NA	7	10	2	4.5	4	4.5	2.5	2.142857143	5.25	4.666666667	5	1.25	2.666666667	3.166666667	2.615384615	2	2.875	4	3	1	3	3	3	5	0	0	0	0	3	1.666666667	1	2	1.333333333	2	2	NA	1.571428571	1.166666667	2	2.666666667	1	4	1	2
1007	40	2	1	1	NA	2	8	2	4.5	4.5	6	6	3.071428571	6.5	7	6.75	2.75	2.833333333	3.666666667	4.384615385	3	2.4375	3	3	1	2	2	3	2	0	0	0	0	6.8125	3	1.666666667	1	2.333333333	1.666666667	1.666666667	1.666666667	2.142857143	2	2.333333333	3	1	4	1	4
1008	66	1	1	2	2	3	9	2.5	5.5	1.5	5.5	2.5	1.857142857	3	4	5	2.5	2.5	3	2.076923077	3	3.25	4	3	1	2	2	2	2	0	0	0	0	3.125	1.666666667	1	1.333333333	1	2.333333333	1	1	1.428571429	1.333333333	1	1.333333333	1	4	1	4
1009	63	1	1	1	NA	7	8	3	5	5	1.5	5.5	2.642857143	5	5	5	2	3	4.333333333	4.076923077	3	2.9375	4	3	2	1	2	3	3	1	1	0	0.666666667	3.9375	2	2	2.666666667	2.333333333	2.333333333	2.333333333	1.666666667	2.285714286	2.166666667	2.666666667	2	1	4	1	4
1010	42	2	1	1	3	2	7	3.5	3	4.5	5	4	2.428571429	3.5	3.666666667	3.75	2.75	3	3	3.692307692	3	3.125	3	4	1	2	2	3	2	0	0	0	0	3	2.333333333	2	1.666666667	1.666666667	2.333333333	1.666666667	2	2	1.833333333	1.666666667	1.666666667	1	4	1	4
1011	24	2	2	3	NA	2	7	4.5	5	5	3.5	4	2.785714286	3.75	4	3.75	2.5	3.333333333	3	4.846153846	3	2.9375	1	3	1	2	2	1	2	0	0	0	0	4.5	2	1.666666667	2	1.333333333	2	1.666666667	NA	1.857142857	1.333333333	1.333333333	2	1	4	1	4
1012	46	1	2	3	6	1	3	3.5	7	4.5	1.5	5	2.928571429	4.75	5.333333333	5.5	2	3.5	1.333333333	5.153846154	2.333333333	2.375	1	4	1	1	1	3	2	0	1	0	0.333333333	3.125	1	1.666666667	2	1.666666667	1	1.333333333	NA	1.142857143	1.333333333	1.333333333	1.333333333	1	1	1	2
1013	60	1	1	1	6	2	10	3.5	4	4	4	4	2.714285714	5	4.666666667	5	2.75	3.5	3.5	4.230769231	3.666666667	2.9375	4	2	2	1	1	1	1	0	0	1	0.333333333	3.5	2.333333333	2.333333333	2	1.666666667	2	2	2	2	2.166666667	2.333333333	2.333333333	2	NA	1	4
1014	77	1	2	2	2	7	3	5	6	6	2.5	4	3.071428571	6.5	6.333333333	6.75	3	4	3.333333333	5.461538462	4	2.4375	4	5	1	3	4	3	3	1	0	1	0.666666667	2	2.333333333	2.666666667	1.666666667	2	1.666666667	2	1.5	1.142857143	1.333333333	1	1.333333333	1	4	1	4
1015	47	1	1	1	3	1	7	4	4	3.5	4	5	2.214285714	3.25	3	3.5	2	3	3	4	2.666666667	3.25	4	4	1	3	4	5	4	1	1	1	1	3.3125	2	2.333333333	2.666666667	1.666666667	2	1.666666667	1.333333333	2	2	2	2	1	4	1	4
1016	54	2	1	1	6	2	6	4	4	4	4	4.5	2.571428571	4	4.333333333	4	2	3	3.166666667	4.230769231	2.666666667	2.9375	3	4	2	3	3	3	3	0	1	0	0.333333333	4.125	2.333333333	1.333333333	2	1.666666667	2	2.333333333	1.666666667	1.714285714	2.166666667	1.333333333	2.333333333	2	NA	2	NA
1017	51	1	1	3	4	1	4	2	5	4	4	3.5	2	3.75	5	5	2.75	3.833333333	2.333333333	3.538461538	2.666666667	3.25	4	4	1	1	1	1	1	0	0	0	0	5.0625	1.666666667	2	1.333333333	1.666666667	2	1	1	1.571428571	1.333333333	1	1.333333333	2	NA	1	4
1018	59	1	2	3	1	7	6	3.5	5.5	4	4	3	2.428571429	4.5	5.333333333	5.25	3.25	3.833333333	3.166666667	4.307692308	3	3	1	5	1	1	2	3	3	0	0	0	0	2.875	2	2	2	1.333333333	2	1.666666667	NA	1.142857143	1.333333333	1.333333333	1.333333333	1	4	1	3
1019	59	1	1	3	3	1	6	4.5	5.5	4	4	3	2.357142857	4.5	4.666666667	5	2.5	2.666666667	3.833333333	4.461538462	3	2.8125	2	4	1	2	2	2	2	0	0	0	0	2.875	1.333333333	1	1.333333333	1	2.333333333	1.333333333	1	1.285714286	1.666666667	1	1.333333333	1	4	1	4
1020	49	1	1	1	5	1	4	4	4	4.5	4	4	2.214285714	3.5	3.333333333	3	2.5	2.5	2.166666667	3.230769231	2.666666667	2.9375	4	4	1	3	3	2	2	1	1	1	1	3.25	1.666666667	2	2.333333333	2	1.333333333	2.333333333	2	2	2.166666667	1.666666667	1.666666667	2	NA	2	NA
1021	38	1	2	3	3	1	8	4.5	5	4.5	4.5	4	2.571428571	3.5	3.666666667	3.75	2.75	3	2.833333333	3.923076923	2.666666667	2.875	1	3	2	1	1	4	3	0	0	0	0	3.1875	2	1.666666667	1.666666667	2	2.333333333	2	NA	1.857142857	2	2.333333333	2.666666667	2	NA	1	2
1022	52	2	1	1	NA	7	10	4.5	4	3.5	5.5	3	1.857142857	3.25	4.666666667	4.75	2.75	3.833333333	3.833333333	3.615384615	1	3.4375	1	2	2	2	2	1	2	0	0	0	0	6	1.333333333	2	1	1.333333333	2.333333333	1	1	2.285714286	2.166666667	1.333333333	2.333333333	1	4	1	4
1023	36	1	2	3	1	2	10	4	3.5	3	4	4	3.285714286	5	5	5	3	3.833333333	3.5	5.538461538	4	2.9375	4	3	2	4	4	5	5	1	1	1	1	5.3125	3	2.666666667	2	2.333333333	2.333333333	2.333333333	NA	2.714285714	2.333333333	2.666666667	2.333333333	2	NA	2	NA
1024	31	1	2	3	4	1	2	4.5	6	4.5	3.5	6	3.142857143	5	4.333333333	4.5	3.75	3.333333333	3.5	4.769230769	3.666666667	2.9375	1	1	3	1	1	4	4	0	0	0	0	5.25	2.333333333	2	2.333333333	2	1.333333333	1.666666667	NA	1.857142857	1.5	2	2.333333333	1	4	1	4
1025	35	2	1	1	5	7	4	3.5	3	4	5	3	2.571428571	5	5	5.25	2.75	4.166666667	2.5	3.307692308	4	2.25	1	4	1	2	2	3	4	0	0	0	0	2.75	2.666666667	1.666666667	2	2	3	2.666666667	1.666666667	1.571428571	1.166666667	1	1.333333333	1	4	1	4
1026	54	2	1	2	3	2	7	4.5	4	4	4	3.5	2	4.5	4	4.75	3	3.833333333	3.833333333	3.230769231	3	3.0625	4	4	1	3	3	2	3	0	1	0	0.333333333	2.1875	1.666666667	2.666666667	1.666666667	1.333333333	1.333333333	2.333333333	2	1.285714286	1.5	1.333333333	1.333333333	1	4	1	4
1027	63	1	2	2	NA	7	8	4	5.5	3	3	4	2.5	4.5	5	5.25	2.25	3	3.333333333	3.384615385	2	2.625	3	3	1	2	2	3	3	0	0	0	0	3.125	1	1	1.333333333	1	2	2	1.5	1.142857143	1.5	1.333333333	1.333333333	1	4	1	4
1028	45	2	1	1	6	1	5	1	6	6	5	2	1.714285714	4	4	6.25	3	4	3.166666667	4.076923077	3.333333333	2.3125	3	4	1	3	3	2	2	1	0	0	0.333333333	2.5625	2	1.666666667	2	1.333333333	2	2	2.333333333	2	1.666666667	2	1.333333333	1	4	1	4
1029	80	1	2	3	2	7	7	3.5	5.5	3.5	3.5	3.5	2.5	3.5	4.333333333	4.25	2.25	3	3	3.076923077	2.333333333	3.4375	4	4	1	3	3	2	1	0	0	0	0	3.25	2	1	1.666666667	1	1.333333333	1.333333333	NA	1.571428571	1.333333333	1.333333333	2	1	4	1	4
1030	30	2	2	3	2	2	10	1	7	1	7	2.5	1.714285714	4.25	4.666666667	5	1	1	5	2.461538462	1	3	4	1	3	1	2	1	1	0	0	0	0	7	1	1	1	1	1	1	NA	2.142857143	2.333333333	3	3	1	4	2	NA
1031	42	1	1	1	6	1	9	1.5	5	3	6	2	1.928571429	4.5	4.666666667	5	1.75	3	3.166666667	2.923076923	1.333333333	2.9375	3	4	1	2	2	1	1	0	1	0	0.333333333	3.5625	1	1	1	1	1	1	1.666666667	1.285714286	1.666666667	1	2.333333333	2	NA	1	1
1032	36	2	2	1	3	1	8	2.5	4.5	6	5.5	2.5	1.571428571	5.25	4.333333333	4.75	1.75	1.833333333	3.666666667	3	2.666666667	2.4375	2	3	2	1	1	2	2	0	0	0	0	3.4375	1	1	1.666666667	1	1.333333333	1	2.5	3	2.333333333	1.666666667	2.333333333	1	4	1	4
1033	78	2	1	1	2	7	5	4	5	4.5	3	3.5	2.5	5.25	5	4	3	4	3	4.461538462	4.333333333	2.625	4	2	3	3	3	4	3	0	1	0	0.333333333	3.4375	2	1.666666667	2.666666667	2.333333333	2	2	2.666666667	1.285714286	1.333333333	1.666666667	1.333333333	1	4	1	4
1034	63	2	1	2	5	7	6	3	5.5	4	3.5	1.5	2.071428571	2.75	5.666666667	5.5	2.75	3.333333333	3.166666667	1.846153846	2.666666667	3	1	3	3	2	1	1	2	0	0	0	0	6.4375	2	1.333333333	1.333333333	1	1.666666667	1.333333333	1.333333333	1.285714286	1.333333333	1.333333333	1.666666667	1	4	1	3
1035	38	2	1	1	NA	2	6	4	4	4	5	4	2.071428571	4.75	5	4.75	2.75	3.166666667	3.333333333	4.769230769	3	2.9375	2	3	2	2	2	3	3	0	0	0	0	4.8125	2.333333333	2.333333333	2.666666667	2	2	2.333333333	2	2.285714286	2.166666667	2.666666667	2	1	2	1	4
1036	37	1	1	1	6	1	5	4	4	2.5	5	4	2.571428571	4.25	4.333333333	4	2.5	2.833333333	3.5	3.846153846	3	3	2	3	2	3	2	3	3	0	0	1	0.333333333	3.6875	2	1.666666667	1.666666667	2	2	2	2.333333333	1.714285714	2.166666667	2	1.666666667	1	2	1	2
1037	54	1	2	3	NA	1	8	2.5	4	1.5	6.5	2.5	1.571428571	4	4.666666667	5.25	1	1.666666667	4.5	2.230769231	2.333333333	2.6875	4	3	1	4	3	2	3	1	0	1	0.666666667	3.9375	1	1	1	1.666666667	1.666666667	1.666666667	NA	2.714285714	2	2	2.333333333	1	4	1	4
1038	61	2	1	1	2	7	3	4.5	6	6	4.5	4.5	2.214285714	4.5	6	6.75	3.5	3.666666667	3	3.923076923	3.666666667	2.1875	4	5	1	3	4	3	2	1	0	0	0.333333333	2.75	2.666666667	2.666666667	2	2	2.666666667	2	1.666666667	1.714285714	1.333333333	1	1.666666667	1	4	1	4
1039	45	2	2	2	2	1	6	5	6	2.5	3.5	4	2.571428571	2.75	5	4.5	3	3.5	1.833333333	3.692307692	2.666666667	3.125	3	3	2	2	2	2	2	0	0	0	0	3	2	1	2	1.666666667	2.666666667	2	1	1.142857143	1.333333333	1.666666667	1.666666667	1	4	1	3
1040	58	1	2	3	1	6	9	4	5	5.5	4.5	4	2.714285714	3.5	4.333333333	4.75	2	3.5	3.666666667	3.692307692	3	2.3125	4	3	2	3	3	3	3	0	0	0	0	3.1875	1.666666667	1	1.666666667	1.666666667	2	2	NA	1.428571429	1	1.666666667	1.333333333	1	4	1	4
1041	62	1	1	3	2	3	8	4	4	4	7	1	2.714285714	7	7	7	2.5	5	5	6.307692308	5	1.875	4	4	1	2	3	5	2	0	0	0	0	4.25	2.333333333	1.333333333	2.666666667	2.666666667	3	2.666666667	2	3	1.833333333	3	1.666666667	1	4	1	3
1042	45	2	2	1	NA	1	6	2	5.5	4	4	4	2.642857143	5	5	5	3	5	4	5.769230769	4.333333333	3	4	4	1	2	2	3	2	0	1	0	0.333333333	2.25	2	1.666666667	2.333333333	1.666666667	2.666666667	2	2	1.714285714	1.666666667	1.666666667	1.666666667	1	4	1	4
1043	65	1	1	1	6	3	3	4	4	4	4	4	2	3	5	4.75	3	3.666666667	1.833333333	2.692307692	4	3.125	4	4	1	3	3	3	2	0	0	0	0	3.0625	1	1	1	1	1	1	1	1	1	1	1	1	4	1	4
1044	33	1	1	1	3	1	9	1	5	1.5	5	2	1.857142857	6	6	6	2.25	3.5	1.833333333	4.384615385	3.333333333	2	4	4	1	2	2	2	4	0	0	0	0	2.75	2	1.333333333	1.666666667	2.666666667	2.666666667	2.666666667	1.666666667	1.571428571	1	1.333333333	1.666666667	1	4	1	4
1045	58	1	1	2	6	1	4	4.5	5.5	5	2	5	2.571428571	4.5	4	3.75	2.75	3	3.666666667	3.846153846	3	3.1875	4	3	1	2	3	5	2	0	0	0	0	4.875	2	1.666666667	2	1.666666667	2	2	1.333333333	1	1.166666667	1	1	1	4	1	4
1046	57	1	1	1	6	1	5	3.5	5	4.5	3	4	2.214285714	3.5	4	4.75	3	3.333333333	2.5	3.076923077	3	3.375	3	4	1	2	2	2	2	0	0	0	0	6	1.666666667	1.666666667	1	1	2	1.333333333	1.333333333	1	1	1	1.666666667	1	4	1	4
1047	55	1	1	1	2	1	5	3.5	5	4.5	4	4	2.571428571	4.25	4	4.5	3	3.666666667	3	4.384615385	4	3	4	4	1	2	2	3	3	0	0	0	0	3.1875	1.666666667	2	1.666666667	1.666666667	1.333333333	1.333333333	1.333333333	1.285714286	1.666666667	1	1.333333333	1	2	1	3
1048	33	2	1	1	1	7	6	4	4	3.5	3.5	2.5	2.285714286	5.5	5.333333333	5.75	3.25	5	3.666666667	4.923076923	4.333333333	3.4375	2	4	2	3	3	2	3	0	0	0	0	3.75	2.666666667	1.666666667	2	1.666666667	2.666666667	2	1.666666667	1.571428571	1.166666667	1.333333333	1	1	4	1	4
1049	25	1	2	3	2	1	8	4	4.5	4	4	4	2.071428571	4	4	3.75	2.25	2.833333333	2.666666667	4	3	2.9375	1	3	2	1	1	2	3	0	0	0	0	6	2	2.333333333	2	2	1.666666667	2	NA	2	2	2	2	1	4	1	4
1050	62	1	2	3	1	6	6	2.5	4.5	1	5	1.5	1.571428571	2	4.666666667	5	2.5	3	3	3.076923077	2.666666667	3.3125	4	3	3	2	3	2	3	1	0	0	0.333333333	3.25	1	1.333333333	1.333333333	1.333333333	1.333333333	1.666666667	NA	1.142857143	1.833333333	1	1.666666667	1	4	1	4
1051	33	2	2	3	NA	1	8	3.5	4.5	4.5	6	4	2.071428571	2.25	2.666666667	2.75	3	3.333333333	3.333333333	3.769230769	3	3.875	4	3	1	2	2	5	3	0	0	0	0	5.375	1.666666667	1	1.333333333	1	2	2	NA	2	1.333333333	1	2	1	4	1	4
1052	41	2	1	1	3	7	6	3.5	5	4	5	3	1.428571429	3	3	3	2.5	3.666666667	3.333333333	2.692307692	3	3.1875	3	4	1	1	1	2	3	0	0	0	0	3.5	2.666666667	2	1.666666667	1.666666667	1.666666667	1	2	2.142857143	2.666666667	1.333333333	2.333333333	1	1	1	3
1053	49	2	1	1	NA	7	5	2	5.5	4.5	3	2.5	2.285714286	4	3	4.75	3	3.333333333	1.833333333	3.153846154	3.333333333	2.5	4	3	2	2	3	3	2	0	0	0	0	3.25	2	2	2	1.333333333	2	2.666666667	1.666666667	1.428571429	1.333333333	1	1	1	4	1	4
1054	74	1	1	1	5	7	5	5	5	4.5	2.5	4	2.928571429	4.5	5	4.25	3	3.333333333	2	5.307692308	4	2.3125	4	4	1	2	2	3	2	1	0	1	0.666666667	2.875	2	1.666666667	2	1.666666667	2	2	1.666666667	1.142857143	1.166666667	1.666666667	1	1	4	1	4
1055	43	1	1	1	3	1	3	5	2	5.5	2.5	7	2.928571429	5.75	5	4	3	3.333333333	3	3.846153846	2.666666667	2.4375	2	4	1	1	3	3	1	0	0	0	0	3.75	1	1	1.333333333	1.333333333	1.666666667	1.333333333	2	1	1.5	1.666666667	1.333333333	1	2	1	1
1056	27	2	2	3	NA	7	7	1.5	5	3.5	6.5	2	2	3.25	5	5	2.75	2.166666667	2.666666667	3.153846154	2.666666667	3	4	3	1	2	2	2	1	0	0	0	0	7	2	1.333333333	1.333333333	1	2.333333333	1.666666667	NA	1.571428571	1.833333333	1.333333333	2.333333333	1	4	2	NA
1057	36	2	1	1	4	1	8	6.5	6	4	6	6	3.071428571	5.75	6.666666667	4.25	3.5	4.166666667	4.166666667	5.538461538	5	3.1875	3	5	1	2	3	5	5	1	1	1	1	2.125	2.333333333	2	3	2	2.666666667	2.333333333	2	2.142857143	2.333333333	2.333333333	3	1	4	1	4
1058	59	1	2	2	NA	1	6	3	7	4	3	3.5	3.071428571	4.25	6	5.75	2.75	3.833333333	3.166666667	4.846153846	4.333333333	2.125	4	5	1	2	3	5	5	1	1	0	0.666666667	3.625	2	2	2.333333333	1.666666667	1.666666667	1.666666667	2	1	1.166666667	1.333333333	1	1	4	1	4
1059	26	2	2	3	3	1	7	4	4	4	4	3.5	2.142857143	2.25	2.666666667	2.5	2.25	2.166666667	2.166666667	2.230769231	3	2.9375	3	3	2	1	1	1	1	0	0	0	0	2.3125	2	2	1.666666667	1.333333333	1.666666667	2	NA	1.285714286	1.833333333	2.333333333	1.666666667	1	2	1	1
1060	57	1	2	3	4	1	5	4	4	3	4.5	3	2	4.75	5.333333333	5.5	1.25	2	4.166666667	3.846153846	2	2.8125	1	3	1	2	1	3	3	0	1	0	0.333333333	4	1	1	1	1	1	1	NA	1.857142857	1.666666667	2	2.333333333	1	4	1	4
1061	55	1	1	2	4	1	6	3	5.5	4	3	5.5	2.928571429	5	5	4.75	3	3.333333333	2	3.846153846	4	2.3125	3	4	1	3	4	5	3	0	0	0	0	2.9375	1.666666667	2	2	1.666666667	2	1.666666667	1.666666667	1	1.166666667	1.333333333	1.333333333	1	4	1	4
1062	56	2	2	2	3	1	7	3.5	6	6	4	3	2.785714286	4.75	5	5.5	3	4	3.166666667	5.692307692	4	2.5	4	4	1	2	2	3	2	0	0	0	0	4	1.666666667	1.666666667	2	2	3	2	2	1.571428571	1.5	1	1.333333333	1	1	1	3
1063	35	1	2	3	2	3	7	3	4	4	3.5	4.5	2.142857143	5.75	6.333333333	7	3	4	3.5	4.076923077	3.333333333	2.625	3	4	1	2	2	2	2	0	0	0	0	3.25	2.333333333	1.333333333	2	1.333333333	2.333333333	1	NA	2.285714286	1.5	1	1.666666667	1	2	1	3
1064	30	2	1	1	4	1	6	4	4	4	4	4.5	2.285714286	4	4	4	3	2.833333333	2.666666667	4.076923077	3	3.125	3	3	2	1	3	1	1	0	0	0	0	2.9375	2	1.666666667	1.666666667	1.333333333	2	2	1.666666667	1.714285714	1.833333333	2	2	2	NA	2	NA
1065	34	1	1	1	6	1	6	3.5	3	4	5	3	1.428571429	4	4.666666667	5.5	1.25	1	5	2.769230769	1	2.5625	2	1	3	1	2	3	2	0	0	0	0	4.625	1.333333333	1	1	1	1	1	2.333333333	2.714285714	2	1.666666667	2.666666667	1	1	1	4
1066	63	1	1	2	2	3	8	3	4.5	2.5	4.5	5	2.142857143	4	4	4.75	2.75	4.333333333	2.333333333	4	3	2.25	4	3	3	2	2	2	4	0	0	0	0	2.9375	2.666666667	1	2	1.666666667	3	3	1.666666667	1.571428571	1.333333333	1	1.333333333	1	4	1	4
1067	45	2	2	3	3	4	8	4.5	4.5	3	6	5	2.571428571	3.25	5.666666667	3.75	2	3.166666667	4	3.923076923	2	3.5625	4	3	2	2	2	3	2	0	1	0	0.333333333	3.1875	1.666666667	1.333333333	1.666666667	1	1.666666667	1.666666667	NA	2.571428571	2.166666667	2	2.666666667	1	4	1	4
1068	35	2	2	3	3	1	7	4.5	4	3.5	5	4	2.571428571	4.5	5.333333333	5	2	2	4.166666667	3.846153846	1	3.1875	1	3	2	1	1	3	2	0	0	0	0	6.4375	2	1.333333333	1.666666667	1.666666667	2.333333333	3	NA	1.571428571	2	1.666666667	2.333333333	2	NA	1	3
1069	61	1	2	3	3	5	7	3	3.5	6	2	4	2.785714286	6.25	4.666666667	3.5	1.5	3.166666667	3.5	3.153846154	1	2.1875	1	2	2	1	1	3	2	0	0	0	0	3.625	1	1	2.666666667	1	1	1	NA	1.571428571	2.166666667	1.333333333	2.666666667	1	4	1	4
1070	72	1	1	2	2	7	6	4.5	5	4	3.5	5.5	2.571428571	4.5	5.666666667	5	2.5	3.833333333	2.833333333	5.307692308	3.666666667	2	3	4	1	3	3	3	2	1	1	0	0.666666667	2.625	2	1.333333333	2	2	3	2	1.333333333	1	1	1	1	2	NA	1	4
1071	35	2	2	3	6	1	7	4	5.5	4	4.5	4	2.5	4.5	4.333333333	4.5	2.75	2.666666667	3.5	3.692307692	2.666666667	2.5625	2	3	1	2	2	1	4	0	0	0	0	4.5625	1.666666667	1.666666667	1.333333333	1	1.333333333	1.333333333	NA	1.714285714	1.166666667	1.333333333	2.666666667	1	4	1	4
1072	44	2	2	3	1	2	7	6	4.5	2.5	4.5	6.5	3.357142857	5.25	5	4.75	2.25	3	3.333333333	4.384615385	3	2.75	2	3	2	1	3	3	3	0	0	0	0	3.625	2	2	2.333333333	1.666666667	2	2	NA	2	2	2.666666667	2.333333333	1	4	1	4
1073	46	1	2	3	3	1	4	2	6.5	4	2	2.5	2.357142857	4.25	5.333333333	5.75	3	4	1.5	2.923076923	3.666666667	2.5625	4	5	1	2	3	4	2	0	0	0	0	3	2	1.666666667	2	1.333333333	1.666666667	2	NA	1	1.5	1	1.333333333	1	4	1	3
1074	34	2	1	1	NA	7	6	4	3	4.5	6	4	1.857142857	5	6	7	2.5	3.5	3.833333333	2.923076923	2.666666667	3	3	3	2	2	2	2	2	1	0	0	0.333333333	3.25	2	1.666666667	1	1.666666667	2	2	2.333333333	2.428571429	2.666666667	3	2.666666667	1	4	1	4
1075	49	1	1	3	4	1	6	5	5.5	5.5	2.5	4	3	5	5.333333333	5	3.25	4	2.166666667	5.307692308	4	2.875	4	4	1	2	2	3	3	0	0	0	0	5.8125	2	2.333333333	2.666666667	2	3	3	1	1	1	1	1	1	4	1	4
1076	60	1	1	1	NA	7	7	4	4	4	4	4	2.928571429	4	4	4	2.5	2.833333333	3	3.923076923	3	3	4	3	2	2	2	3	3	0	0	0	0	6.3125	1.666666667	1.333333333	2	2.333333333	2.333333333	2	2	2.571428571	1.833333333	2.666666667	2	1	4	2	NA
1077	50	1	1	1	NA	1	10	3	4	3.5	3.5	4.5	2.428571429	3.5	3.666666667	3.75	2.25	2.666666667	2.166666667	3.846153846	3	2.8125	2	3	1	2	2	2	2	0	0	0	0	3.625	1.333333333	1.666666667	1.666666667	1.666666667	1.666666667	2	1.333333333	1.714285714	1.833333333	1.333333333	1.666666667	1	2	1	2
1078	56	1	1	1	NA	1	3	1.5	6	4	5	3.5	2.571428571	6.25	5.666666667	7	3.5	3.833333333	4.166666667	4	3	1.75	1	4	3	1	2	2	3	0	1	0	0.333333333	2.8125	2	2.333333333	2.333333333	1.333333333	2.666666667	2.666666667	1	1.142857143	1.333333333	2	2	1	4	1	4
1079	47	1	2	3	NA	1	6	4	4	3.5	4	4	2.071428571	4	4	4.25	2.75	3	3.166666667	4	3	3.0625	4	3	1	2	2	3	3	0	0	0	0	6.9375	2	2	1.666666667	2	2	2	NA	2	1.833333333	1.666666667	2	1	4	1	4
1080	46	2	1	1	4	1	5	2.5	3	5	5	4	2.571428571	4.5	4.666666667	3.75	2.75	3.333333333	3.333333333	4.153846154	2.333333333	2.875	2	2	3	2	3	2	2	1	1	1	1	3.5	1.666666667	1.333333333	2.333333333	2	1.666666667	1.666666667	2.333333333	1.714285714	1.666666667	2.333333333	1.666666667	1	4	1	4
1081	63	1	1	2	2	1	4	6.5	6.5	6.5	1	6	3.714285714	6.5	7	6.5	4	4.833333333	1.666666667	5.923076923	5	1.4375	1	5	3	2	2	2	3	1	0	0	0.333333333	1.875	3	2.666666667	3	2.666666667	2.666666667	3	1	1	1.166666667	1	1	1	4	1	4
1082	19	1	2	3	2	2	7	3.5	4	5	3	2.5	3.285714286	4.25	4.333333333	4.75	3.25	4	2.5	3.692307692	3	3.125	1	3	3	2	2	4	2	0	1	0	0.333333333	2	1.666666667	1.333333333	1.666666667	2.333333333	1.333333333	1.666666667	NA	2	1.833333333	1.666666667	1.333333333	1	2	1	3
1083	34	1	1	1	4	1	3	4	5	5.5	5.5	6	3.214285714	5.75	6.333333333	6	3	4	3.666666667	4.769230769	4	1.8125	2	5	2	2	3	3	3	0	0	0	0	2.4375	3	2.333333333	2	1.333333333	2.666666667	2	2	1.428571429	1.166666667	1.333333333	1	1	4	1	4
1084	55	2	1	3	NA	7	6	3	5.5	3.5	4	4	2.714285714	6	6	6	2.75	4	2.833333333	4.461538462	4	2.625	4	3	2	2	3	3	2	0	0	1	0.333333333	3	2.666666667	1.333333333	2	2.333333333	2.333333333	1.333333333	1	1.571428571	1.5	2	1.333333333	1	4	1	4
1085	53	1	2	2	2	1	8	2	2	3	6	1.5	1.428571429	3.25	3.666666667	6	1.5	1	5	2.384615385	1	4.1875	3	1	3	1	2	4	1	0	0	0	0	4.9375	1	1.666666667	1	1	1	1	1	2.857142857	3	2.333333333	2.666666667	2	NA	1	4
1086	38	2	1	1	6	7	7	1.5	4	5	6	2	2.857142857	5	6	6	3.75	4.666666667	3.166666667	4	4.666666667	1.875	2	5	1	2	2	3	5	0	1	0	0.333333333	1.6875	3	1.333333333	2	2	3	3	1.666666667	1.571428571	1.5	1.333333333	1.333333333	1	4	1	4
1087	39	1	1	1	5	1	4	2.5	5.5	4	4	2	2.357142857	5.75	6	6	3.25	4.833333333	3.666666667	4.076923077	3.666666667	2.5	3	3	1	2	2	2	3	0	0	0	0	2.625	2.666666667	2	2	2.333333333	2.666666667	2.333333333	2	1.857142857	1.166666667	1.666666667	1.666666667	1	4	1	4
1088	40	1	1	1	3	1	8	3	3.5	3	3.5	4	2.214285714	4.75	5	4.75	2.5	3	2.833333333	4.076923077	2.666666667	3	2	4	1	2	2	2	1	0	0	0	0	3	2	2	2	2	2.333333333	2	2	2	1.833333333	1.666666667	2	1	3	1	4
1089	47	2	1	1	4	7	6	4	4	4	1	4	3.785714286	1	1	1	2.25	4	4	1	1	2.75	4	3	1	2	2	1	2	1	0	0	0.333333333	6	2	1	1	1.333333333	2.333333333	2	2.333333333	2.571428571	1.833333333	1	2.666666667	1	4	1	4
1090	61	1	1	1	NA	7	6	2	4	3	3.5	3	2.214285714	4.25	5	4.75	2.5	4	3.166666667	4.230769231	3.666666667	2.3125	4	4	1	2	3	1	2	1	0	0	0.333333333	4.25	1.666666667	1.666666667	1.666666667	2.333333333	2.333333333	1	1	1	1.166666667	1	1.333333333	1	4	1	3
1091	38	2	1	1	4	2	3	4	6	5.5	2.5	3.5	2.5	7	7	7	4	5	3.833333333	6.076923077	5	1	2	5	2	2	2	2	2	0	0	0	0	6.6875	3	2	3	2.666666667	2.666666667	1.333333333	2	1	1.166666667	1.333333333	1.333333333	1	2	1	4
1092	47	1	2	3	3	1	7	3	6	5	4.5	3.5	2.142857143	4.25	5.666666667	5.5	2.25	3.333333333	4.166666667	4.153846154	3.333333333	2.875	1	3	3	1	3	3	1	0	0	0	0	3.125	2	2	1.666666667	2	1.666666667	2	NA	1.714285714	2	2	2	2	NA	1	4
1093	64	1	1	3	5	7	3	5	6	5.5	2	5.5	3.642857143	5	5	5	4	4.666666667	1	5.230769231	5	1.875	1	5	1	3	3	3	3	1	1	0	0.666666667	2.4375	2.666666667	2.666666667	2.666666667	2	2.666666667	3	1	1.142857143	1.166666667	1.333333333	1	1	4	1	3
1094	33	1	2	3	6	1	7	5	5.5	3	3	4	3.071428571	5.25	5.666666667	5.75	3	1.833333333	3	4.692307692	1.666666667	3	1	4	2	1	1	5	4	0	0	0	0	5.5	1.666666667	1.666666667	1.666666667	1	1	2	NA	1.571428571	1.333333333	2	2	1	4	1	4
1095	71	1	1	2	NA	7	4	4.5	5.5	4.5	3	4	2.857142857	4	5	5	3	4	2	3.923076923	3.666666667	2.375	4	4	1	2	2	2	3	1	0	0	0.333333333	2.5625	2	2	1.666666667	1.666666667	3	1.666666667	1.666666667	1.142857143	1	1	1	1	4	1	4
1096	62	1	1	1	NA	1	6	3	4.5	4	4	3.5	2.5	4.25	4.666666667	5	2.25	4	4	3.384615385	2.666666667	2.6875	4	3	2	2	3	3	3	1	0	0	0.333333333	2.75	2	1	2	1.333333333	1.666666667	2	1.666666667	1.285714286	1.166666667	1.333333333	1.666666667	1	4	1	4
1097	60	1	2	3	2	3	3	1.5	6.5	4.5	6	4	2.142857143	4.25	5.666666667	6.75	1	1.5	4.666666667	2.769230769	1	3.25	4	4	1	2	2	3	1	0	0	0	0	4.75	1	1	1	1.333333333	1	1	NA	2.714285714	2.333333333	1.666666667	2.666666667	1	4	1	4
1098	74	1	1	2	3	7	5	3.5	6.5	4	4	4	2.714285714	5	5.333333333	5.75	3	4	1.666666667	5.230769231	4	1.8125	4	5	1	3	3	3	3	1	1	1	1	2.125	2.666666667	2	2.333333333	2.333333333	2.333333333	2	1.666666667	1	1.666666667	1.666666667	1.333333333	1	4	1	4
1099	51	1	1	1	4	1	5	5.5	5.5	3.5	2.5	2.5	2.785714286	3	5	4	2.75	3.666666667	2	3.615384615	4	2.25	3	4	1	2	2	2	3	0	1	0	0.333333333	2	2	2	2	1.666666667	2	2	1.333333333	1	1.333333333	1.333333333	1.333333333	1	4	1	4
1100	35	1	1	1	2	1	5	3.5	5	5	3.5	3.5	2.571428571	5	5.333333333	5	2.75	4	3.833333333	4.153846154	4	2.125	2	4	1	3	3	3	3	0	1	0	0.333333333	3.0625	2	1.666666667	1.666666667	1.333333333	2.666666667	2.333333333	2.333333333	1	1.166666667	1.333333333	1.333333333	1	4	1	4
1101	39	2	1	1	4	2	5	5	5	5	4	4	2.428571429	5	5	6	3	4	3.833333333	4.769230769	4	2.625	4	2	2	2	2	3	1	0	0	0	0	3.25	2.666666667	1.333333333	2	2.333333333	2.333333333	2	1.666666667	2	1.5	1.333333333	1.666666667	1	4	1	4
1102	36	2	1	3	4	2	9	3	4	2.5	4	4	2.571428571	4.25	4.333333333	4.25	1.75	3.833333333	3.833333333	3.076923077	3	3	3	3	2	2	2	3	3	0	0	0	0	4.875	1	1	1	1.333333333	1.666666667	1.333333333	3	1.857142857	1.333333333	1	2	1	4	1	3
1103	71	1	1	2	3	7	5	3.5	5.5	4.5	4	3	2.785714286	4.75	6	5.5	3	4	3.833333333	4.153846154	3.666666667	2.0625	4	4	1	2	2	5	3	0	1	0	0.333333333	2.625	2	2	2	1.666666667	2	2	1.666666667	1.857142857	1.333333333	1.333333333	1.333333333	1	4	1	4
1104	70	1	2	3	1	7	5	3	4.5	3	5.5	3.5	2.357142857	4.75	5	4.25	2.25	2	4	4.153846154	3.333333333	3	1	3	2	1	1	1	3	0	0	0	0	3	1.333333333	1.666666667	1	1	1.666666667	1.333333333	NA	2.857142857	2.166666667	2.666666667	2.333333333	2	NA	1	4
1105	50	1	1	2	6	1	6	4	4	3.5	4	3.5	2.357142857	4	4.333333333	3.75	2.25	4	4	4	3	2.9375	2	3	2	2	1	2	3	0	0	0	0	2.9375	2	1.666666667	1.666666667	2	2	2	2	1.857142857	2	2	2	1	4	2	NA
1106	52	1	2	3	1	7	10	1.5	3.5	1.5	6	2.5	1.285714286	2	1.666666667	2	1	1.333333333	4.5	1.307692308	1	3.875	1	4	1	1	1	1	2	0	0	0	0	3	1	1.333333333	1	1	1	1.333333333	NA	2.857142857	2.833333333	1.666666667	3	2	NA	2	NA
1107	78	1	1	2	NA	7	5	3	4	4.5	4	3	2.285714286	5	5	5	3	3	3	4.076923077	4	2.875	3	4	1	3	3	2	3	1	1	1	1	2.75	2	2	2	2	2	2	1.333333333	1.285714286	1.5	1	1.333333333	1	4	1	4
1108	61	1	1	2	5	1	3	4.5	5.5	5	3	4.5	2.785714286	5	5	4.75	3	4	3	4.307692308	4	2.5625	4	4	1	2	3	3	4	1	0	0	0.333333333	3.1875	2	2	2	2	2	2	1.333333333	1	1	1.666666667	1	1	4	1	4
1109	63	1	1	1	NA	6	6	4	5.5	4.5	3	4.5	2.785714286	4.75	5	4.75	2.5	3.666666667	3	4.153846154	2.666666667	3.0625	4	3	2	2	3	2	2	0	0	0	0	3.0625	2	1.666666667	2	1	1.666666667	1.666666667	1	1	1.166666667	1.333333333	1.333333333	1	4	1	3
1110	33	2	1	1	4	7	5	4	4	3.5	4	4	2.571428571	4.5	4	4.25	2.5	3.5	2.666666667	4.461538462	3.333333333	3.0625	1	3	2	2	1	1	1	0	0	0	0	3.125	1.333333333	1	1.666666667	1.666666667	1.666666667	2	1.333333333	2	1.666666667	1.666666667	1	1	4	2	NA
1111	47	1	1	1	5	1	4	6.5	4	4	2.5	3.5	2.571428571	4.5	4	4	3	3.333333333	3.166666667	4.538461538	4	3	3	5	1	3	4	5	3	1	0	0	0.333333333	5.75	1.666666667	1.333333333	2.333333333	1	2.333333333	1.666666667	1	1.142857143	1.333333333	1	1.333333333	1	1	2	NA
1112	66	2	1	1	3	7	4	4	6	4.5	4	3	2.714285714	5	6	6	3	4	3.166666667	4.461538462	2.333333333	3.5	3	4	2	2	1	1	2	0	0	0	0	3	2	1.333333333	2	1.333333333	2	2	1.333333333	1.714285714	1.5	1.333333333	1.666666667	1	4	1	4
1113	25	2	2	3	NA	2	8	4.5	4	4.5	4	4	2.214285714	4.5	5	5	2.25	2.5	3.5	3.461538462	2	2.8125	3	3	2	2	1	1	1	0	0	1	0.333333333	6.375	1	1.333333333	1	1	1.333333333	1.666666667	NA	2	1.666666667	1	2.666666667	1	4	1	2
1114	30	2	1	1	3	7	5	4	4	4	4	4	2.928571429	4.25	4.333333333	4.75	2.25	3.5	3.666666667	4.230769231	3	2.75	2	3	2	2	2	2	2	0	0	0	0	4.6875	2	2	2.666666667	2	2.333333333	2.333333333	2.333333333	2	1.833333333	2	2	1	4	1	2
1115	67	1	1	2	2	6	7	4	7	4.5	2.5	5.5	2.857142857	5	5.333333333	5.25	2	3.833333333	3.666666667	3.769230769	2.666666667	3.1875	3	4	1	2	2	3	2	0	0	0	0	3.0625	1	1.666666667	2	1	2.333333333	1	1.333333333	1.285714286	1.5	1	2	1	4	1	4
1116	51	1	1	1	NA	1	6	4	4.5	4	4.5	4.5	2.5	4	3.666666667	3.75	2.75	3.166666667	2.833333333	4	2.666666667	3	4	4	1	2	3	4	2	0	0	0	0	3.3125	1	1.333333333	1.666666667	1	1.333333333	1.666666667	1	1.571428571	1.333333333	1.333333333	1.333333333	2	NA	1	4
1117	56	1	1	3	6	1	5	2	6.5	6.5	4.5	2.5	2.571428571	5.75	6	5.5	2.25	3.666666667	3.166666667	4.153846154	2.666666667	1.5	4	3	2	2	3	4	2	0	1	0	0.333333333	2.875	1.666666667	1.666666667	2.333333333	1.666666667	2.333333333	2.666666667	1	1.285714286	1	1	2	1	4	1	4
1118	36	1	1	1	2	1	5	2.5	4	3.5	4	4.5	2.714285714	4.75	5	5.25	2.25	4	2.833333333	4.153846154	3.666666667	2.8125	4	4	1	3	3	3	3	0	1	0	0.333333333	3.1875	2	1.666666667	2	2.333333333	2.333333333	2.666666667	1.666666667	1.714285714	1.166666667	1.333333333	1.333333333	1	4	1	4
1119	39	1	2	3	2	1	6	4	5	4.5	3	3.5	2	5	5	5	2.75	4	2.833333333	4.461538462	3	2.375	4	4	1	3	3	5	5	1	0	0	0.333333333	2	2	1.666666667	1.666666667	2	2.666666667	2.666666667	NA	1	1	1	1	1	4	1	4
1120	63	1	2	3	2	7	5	3	5.5	5	4	4.5	2.285714286	4.25	5	4.25	2.75	3	3	4	3	2.9375	4	3	1	1	2	2	3	0	0	0	0	3.0625	1.666666667	2	2	2	2	2	NA	2	2.166666667	2	2	1	4	1	2
1121	66	1	1	2	2	7	4	4	2.5	4	4	5.5	2.714285714	5	6.333333333	6	2.75	4	2.833333333	4.461538462	3.666666667	2.875	3	3	1	2	2	1	4	0	0	0	0	3	2	2	2	2	2	1.666666667	1.666666667	1.428571429	2	1	1.333333333	1	4	1	4
1122	56	1	1	1	6	1	4	2	7	3	2.5	2.5	2.214285714	4.25	5.333333333	5.75	3.25	4	3.333333333	4.153846154	4	2.375	1	2	3	1	2	2	4	0	0	0	0	3.25	2.333333333	1.666666667	2	2	2	2	1.333333333	1.571428571	1.333333333	2	1.333333333	1	4	1	4
1123	70	1	1	2	4	8	7	2.5	5	4	3.5	2	2.142857143	5.5	5.666666667	6.25	2.25	4.333333333	4.333333333	4	4	1.375	4	4	1	3	2	2	2	1	0	0	0.333333333	2.75	2	1.666666667	2.666666667	2.333333333	3	1.333333333	1.666666667	1.571428571	2.333333333	2.333333333	2	1	4	1	4
1124	46	1	1	1	5	1	5	4	4.5	3	2.5	4	2.571428571	4	4.666666667	4	3	3.5	3.666666667	4.230769231	4	2.8125	1	3	2	2	2	3	2	0	0	0	0	3	2	1.333333333	1.666666667	1.666666667	2	2	1.666666667	1.142857143	1	1.333333333	1	1	4	1	3
1125	64	2	1	2	2	7	5	4.5	6	5.5	3.5	4.5	2.714285714	4.5	4.666666667	5	3	3.833333333	4.166666667	4.461538462	3.333333333	2.375	4	3	2	3	3	3	3	1	0	0	0.333333333	3	1.333333333	1.333333333	1.666666667	1.333333333	1.333333333	2	1.333333333	1	1.166666667	1.333333333	1.333333333	1	4	1	4
1126	33	1	1	1	3	1	4	1.5	6	5.5	3	6	3	5.5	4	3.25	3	3.5	2.666666667	5.692307692	4.333333333	1.8125	2	5	1	2	3	3	2	1	0	1	0.666666667	2	2.666666667	1.666666667	2.333333333	1.666666667	2.333333333	2.333333333	1.333333333	1	1.5	1	1.333333333	1	4	1	4
1127	40	2	1	1	NA	7	6	2	6.5	3	4	1	2.357142857	5	6.333333333	4	3.25	3.5	1.666666667	3.923076923	4.333333333	1.4375	2	3	1	3	2	4	3	0	0	0	0	4.8125	2.666666667	2	2	2	3	2	1.333333333	1.142857143	1	1.333333333	1.333333333	1	4	1	4
1128	57	1	1	1	4	1	6	4	4.5	3.5	5	3.5	2.428571429	4.75	5	5	1.25	2.166666667	4	3.384615385	2	2.9375	3	2	2	3	2	3	3	0	0	0	0	5	1	1.333333333	1	1	1	1.333333333	2.333333333	2	1.666666667	1.666666667	2.333333333	1	4	1	2
1129	66	1	1	2	5	1	6	2.5	6	3.5	4	3	2.428571429	5.75	6.333333333	5.75	2.75	3.166666667	2	3.384615385	3.333333333	3.4375	1	5	1	2	1	2	2	0	0	0	0	4	2	2.333333333	1	1	2	1.333333333	1.333333333	1.285714286	1.5	1.333333333	1.333333333	1	4	1	4
1130	43	2	2	1	2	1	8	1	6	6	7	1	1.5	1.5	2.333333333	6.5	1	2.166666667	5	2.615384615	1	4.5625	1	1	3	2	2	5	2	1	0	0	0.333333333	4.0625	1	1.333333333	1	1	1.666666667	1	2.5	3	2.833333333	1.666666667	3	1	4	1	4
1131	35	1	1	1	4	1	4	3.5	3.5	4.5	4.5	4	2.785714286	3.75	3.666666667	4.75	2.5	3	2.166666667	5	3	3.1875	1	4	2	2	2	2	2	0	0	0	0	3.8125	2.333333333	1.333333333	2.333333333	2.666666667	2	2	1.333333333	2	2.166666667	2.333333333	2.333333333	1	4	2	NA
1132	35	2	1	3	3	7	7	3	5.5	5.5	5.5	3.5	1.571428571	3	3	3.5	2.25	1.833333333	4.166666667	4.384615385	3	2.75	4	3	1	1	1	1	1	0	0	0	0	3.3125	1.666666667	1.666666667	1.666666667	2.333333333	2	1.333333333	2	1.285714286	1.833333333	1.666666667	2	1	3	1	2
1133	41	1	1	1	5	1	4	4	6	6.5	2	4.5	2.642857143	5.5	5	5	3.5	4.833333333	2	5	4	2.9375	3	5	1	3	3	3	3	1	1	1	1	2.75	2	2	2.333333333	1.666666667	2	1.666666667	1.666666667	1.714285714	2	2	1.666666667	2	NA	1	3
1134	43	2	2	3	1	1	5	4.5	6	6	6.5	4	2.428571429	5.25	5.333333333	5.75	2.5	4	4.5	5.076923077	1.666666667	3.0625	4	3	1	1	2	4	4	0	0	0	0	3.5625	2.333333333	2.666666667	3	2.333333333	3	3	NA	2.857142857	2.5	3	3	1	1	1	1
1135	47	2	1	3	4	8	6	2	6	5	5.5	5	2.357142857	4.5	6	5.5	3	4.166666667	4.5	3.384615385	2.333333333	2.4375	4	3	2	2	2	1	2	1	0	0	0.333333333	2.75	2	2	2	1.666666667	1	1	1	2.285714286	2	1.666666667	2	1	4	1	4
1136	73	2	1	2	3	7	5	5.5	6	5.5	3	3.5	2.642857143	2.5	6.333333333	6	3	4	2.166666667	4.076923077	4	2.5	4	4	1	3	3	4	3	0	1	0	0.333333333	3.4375	2	1.666666667	2.666666667	1.666666667	2	2	1	1.142857143	1.166666667	1.333333333	1	1	4	1	4
1137	69	1	1	2	2	7	5	3	5	4	3.5	3	2.214285714	4.5	5.666666667	5.5	3	3.5	2.333333333	3.769230769	3.333333333	3	4	5	1	3	3	3	2	0	0	0	0	3.6875	2	1.666666667	1.666666667	2	2.666666667	2	2	1.714285714	1.5	1	1.333333333	1	4	1	4
1138	76	2	1	2	3	7	5	4.5	5	5	3	3.5	2.714285714	5.5	5.333333333	5.25	3.25	4.166666667	1.5	4.384615385	4	2.1875	4	5	1	4	4	4	3	1	0	1	0.666666667	2	2	2	2	2.333333333	3	2	2	1	1.333333333	1.333333333	1.333333333	1	4	1	4
1139	43	2	1	1	6	6	4	5.5	5.5	5.5	2.5	5.5	3.357142857	6	5	4.5	4	5	4	6.769230769	4.333333333	1.1875	4	5	1	3	3	4	3	1	0	0	0.333333333	4.3125	3	2.666666667	2	2.333333333	2	3	1.666666667	1.142857143	1	2	1	1	4	1	4
1140	42	2	1	1	NA	7	9	4	5.5	4.5	5.5	4	2.142857143	4	5	5	1.75	2.5	2.833333333	4.153846154	1	3.125	1	2	3	3	2	3	3	0	0	0	0	4	1	1.333333333	1.333333333	1.333333333	1.666666667	2.666666667	2	1.428571429	1.5	1.666666667	1.666666667	1	4	1	4
1141	53	1	1	3	3	4	6	4.5	5.5	4	3	4	2.5	4	5	5	3.5	4.5	1	3.923076923	4	2.6875	2	5	2	1	2	1	1	0	0	0	0	2.625	2.333333333	1	2	1.333333333	1.666666667	2	1	1.142857143	1	1	1	2	NA	2	NA
1142	73	1	1	2	3	7	5	4	5	7	2.5	6	2.928571429	6	5.666666667	6.25	2.5	3	3	4.230769231	2.333333333	2.75	4	4	1	2	2	3	4	0	0	0	0	6.75	2	2	2	1.666666667	2	2	2	1.571428571	2.166666667	2	2.333333333	1	4	1	4
1143	36	2	1	1	NA	8	6	5	4	5	6	3.5	2.285714286	4	5	5	2	2.5	3.333333333	3.846153846	3	3	1	2	3	1	2	2	3	0	0	0	0	7	2	2	2	2	2	2	2	2	2	1.666666667	2	1	4	1	4
1144	55	2	2	1	3	2	7	4	3.5	2.5	5	2	1.857142857	3	3.666666667	4.25	3	4	2.333333333	4.692307692	5	3	4	5	1	2	2	3	2	0	0	0	0	3.1875	3	1	2.333333333	1.666666667	2.666666667	2	2	1.714285714	1.666666667	1.666666667	1.333333333	1	4	1	2
1145	62	2	2	1	2	7	6	4	6	3.5	4.5	5	2.571428571	4.5	4.666666667	5.5	3	3	3.666666667	3.923076923	3	2.8125	3	3	2	3	2	3	3	0	0	0	0	5.1875	2	1.333333333	2	1.666666667	2.666666667	1.666666667	2	1.428571429	1.666666667	1.333333333	1.333333333	1	4	1	4
1146	50	1	1	3	5	1	6	3.5	4.5	5.5	1.5	5	2.642857143	3.5	7	7	3	4.333333333	2	4.384615385	3	1.1875	2	2	3	2	3	5	4	0	0	0	0	3.6875	2	1.666666667	1.666666667	1	1.666666667	2	1	1.142857143	1.5	1	1	1	4	1	4
1147	36	1	2	3	4	6	7	4.5	4	3.5	4.5	4	2.285714286	4	4	4.25	2.25	3	3	4	2.666666667	2.8125	4	3	2	2	2	3	3	0	0	0	0	3.3125	2	2.333333333	2	2	2.333333333	2.333333333	NA	1.857142857	2.166666667	2	2	1	4	1	2
1148	40	1	1	1	NA	6	7	5	4.5	2.5	3.5	4.5	3.071428571	4	5	5	3	3.5	3.333333333	3.846153846	3	3	4	4	2	2	2	4	5	0	0	0	0	7	2	1.333333333	1.666666667	1.666666667	1.333333333	2	1.666666667	1.285714286	1.666666667	1.666666667	1.666666667	1	2	1	4
1149	37	1	1	1	4	1	4	2.5	6.5	3.5	3.5	5.5	3.142857143	5	5.666666667	6.75	3.5	4	2.666666667	5.769230769	3	1.375	2	2	3	2	2	1	1	1	0	0	0.333333333	4.5	2.666666667	1.666666667	3	2.333333333	2.333333333	3	2	1.285714286	1.833333333	1	1.333333333	1	4	1	4
1150	46	1	2	3	2	4	10	5	2.5	5.5	6	4.5	1.928571429	3.75	7	7	1	3.666666667	4.333333333	1.307692308	1	1.9375	1	2	3	1	3	1	1	0	1	0	0.333333333	5.8125	1	1.666666667	1	1	1.333333333	1	NA	2	1.333333333	1	2.666666667	2	NA	1	4
1151	79	1	1	2	3	7	4	2.5	5.5	5	3	3	2.5	4.25	5	5	3	3.833333333	2.666666667	5.615384615	3.666666667	2.5	4	3	1	3	2	3	3	1	0	1	0.666666667	2.25	2	2	2	1.666666667	2.333333333	1.333333333	1	1	1.166666667	1	1.333333333	1	4	1	4
1152	60	2	2	1	4	2	7	4	5.5	4.5	3.5	4.5	2.571428571	5	5	4.5	3	4	3	4.923076923	4	2.75	4	3	2	2	2	4	2	0	0	0	0	3.1875	2	1.333333333	2	2	1.666666667	2	1.5	1	1.333333333	1.333333333	1.333333333	1	4	1	4
1153	49	1	1	1	NA	1	6	4.5	3.5	3	3.5	3	2.285714286	4.75	5.333333333	5	2	2.833333333	3.666666667	4.076923077	2.666666667	3.1875	3	3	2	2	2	3	2	1	1	0	0.666666667	3.8125	1.666666667	2	1.666666667	1	1	1	2.333333333	1.714285714	1.166666667	1.333333333	1.666666667	1	4	1	3
1154	74	2	2	3	3	7	5	6.5	5.5	5.5	3	5.5	3.285714286	6.25	6.666666667	4.75	3.25	3.833333333	2.166666667	6.153846154	3.666666667	1.5625	4	2	2	2	3	3	2	1	1	0	0.666666667	2.8125	1.333333333	2	2	1.333333333	2.333333333	2	NA	1	1.166666667	1.333333333	1.333333333	1	4	1	4
1155	38	2	2	3	NA	1	6	4	4	5.5	2.5	4	2.142857143	4	5.333333333	5.25	2.5	3.5	3.5	3.846153846	3	3.0625	4	3	2	3	2	3	3	0	0	0	0	3	2	2	1	2	2.666666667	2	NA	2.857142857	1.5	2.333333333	2.333333333	1	4	1	4
1156	52	1	1	1	3	1	6	5	4	5	3.5	4.5	2.642857143	4	4	4	2.75	3	3.333333333	4	3.333333333	2.9375	4	3	2	3	3	3	2	1	0	0	0.333333333	3.1875	1.666666667	1.333333333	1.666666667	1	2	1.666666667	1.333333333	1	1.833333333	1.333333333	1.333333333	2	NA	1	4
1157	36	2	1	1	5	1	4	6	4.5	5	5.5	4.5	2.857142857	6	6	5.5	3	5	3.333333333	5.846153846	5	1.4375	2	5	1	3	3	4	4	1	0	0	0.333333333	3	3	2.666666667	2.666666667	2.333333333	3	3	1.666666667	2.571428571	1.5	1.666666667	1.333333333	1	1	1	4
1158	34	2	1	1	4	7	3	4	5	7	1.5	3.5	3.214285714	4.25	5	4.5	3.5	5	2	4.846153846	5	1.9375	1	4	2	3	2	1	2	0	0	0	0	6.75	2.666666667	1.666666667	2.666666667	1.666666667	1.666666667	1.666666667	1.333333333	1.142857143	1.166666667	1	1.666666667	1	2	2	NA
1159	42	2	2	3	3	1	8	4	4.5	5	4	1.5	2.142857143	4	4	4.5	2	2	3.333333333	2.692307692	2	3.0625	3	3	2	2	2	2	3	0	0	0	0	3	1	1.333333333	1	1	2	1.333333333	NA	1.714285714	1.166666667	1.666666667	3	2	NA	1	3
1160	40	2	1	1	3	2	6	1	3.5	1.5	1.5	1.5	2.357142857	4	6.333333333	5.5	3.5	4.833333333	3.333333333	3.923076923	4.666666667	2.375	3	1	2	2	2	1	1	0	0	0	0	5	2.333333333	1.666666667	1.666666667	1.333333333	3	1	1	1.571428571	1.166666667	1	1.666666667	1	4	1	4
1161	68	1	1	1	4	6	8	5.5	6.5	4.5	1.5	6.5	3.357142857	5.75	6.333333333	5.75	2.5	4.333333333	3.833333333	6.307692308	4	3.3125	4	5	1	4	4	3	2	1	0	1	0.666666667	3.625	1.666666667	2	3	1.666666667	1	2	2	1.714285714	1.166666667	2	1.666666667	1	4	2	NA
1162	66	1	1	2	NA	7	4	3.5	4	4.5	4	4	2.571428571	4	4	4	2.75	3	3	4	3	2.9375	4	3	1	2	2	2	3	0	0	0	0	3.125	2	2	2	2	2	2	2	2	2	2	2	1	1	1	4
1163	36	1	1	1	NA	1	6	2	4.5	4.5	5	3.5	3.071428571	4.25	4.666666667	4.5	3	3.166666667	3	4.076923077	3	3.125	3	3	2	2	3	2	1	1	0	1	0.666666667	4	1	1	1	1	1	1	1	1	1	1	1	1	4	1	4
1164	66	2	1	2	3	7	5	4.5	6.5	5	3	5	2.642857143	5	4.333333333	5	3	3.666666667	3.666666667	4.538461538	4.666666667	2.625	3	4	1	2	2	5	4	0	1	1	0.666666667	2.6875	1.333333333	2	1.333333333	1.333333333	2	1.333333333	1.333333333	1.571428571	1.833333333	1.666666667	1.333333333	1	4	1	4
1165	43	1	2	3	3	3	6	6.5	5.5	1	3.5	6	3.5	5.5	7	6	2.5	4.333333333	3.5	6.307692308	4.333333333	2.0625	3	4	1	3	2	4	3	0	0	0	0	2.75	2.666666667	1	1.666666667	2	2.666666667	2	NA	1.571428571	2	2	2	1	4	1	4
1166	57	1	2	2	3	1	6	4	4	5.5	2.5	5.5	3.357142857	4.75	4	5.5	3.25	3.833333333	3.666666667	5.846153846	3	2.1875	2	3	3	2	2	3	3	0	0	0	0	3	2	2.333333333	2.666666667	1.333333333	1.666666667	2	1.5	1.142857143	1.333333333	1	1	1	4	1	3
1167	35	2	2	3	3	2	6	4	1.5	1.5	6	4	2.357142857	7	7	7	2	4	4	1.923076923	2.333333333	3.25	1	1	2	1	1	5	3	0	0	0	0	6	1	2.333333333	1.666666667	2.333333333	2.333333333	2.333333333	NA	2.714285714	2.333333333	1.666666667	2.333333333	1	4	1	4
1168	58	1	1	2	6	5	2	3.5	4	4.5	6	4	2.642857143	4.5	4.333333333	4.25	1.75	3.333333333	3.666666667	4.384615385	3	2.9375	4	3	1	3	1	3	3	0	0	0	0	4.1875	2.666666667	3	2.666666667	2.666666667	2.333333333	2	3	2.571428571	2.166666667	2	2	1	4	1	2
1169	60	1	1	2	2	3	3	2.5	6.5	5.5	2.5	4.5	2.857142857	5	4.333333333	4.5	3	3.666666667	1.666666667	4.461538462	2.666666667	2.75	4	4	1	2	2	2	2	1	1	0	0.666666667	3.6875	2	2.333333333	2.333333333	1	2	2	1.333333333	1.285714286	1.333333333	1	1	1	4	1	2
1170	23	2	1	1	2	1	8	7	6.5	4.5	4.5	4.5	2.857142857	6.25	7	7	2.75	2.833333333	4.166666667	5.538461538	3	3.625	1	2	3	1	1	3	3	0	0	0	0	5.5625	1.666666667	1.666666667	2.333333333	1	2	2.333333333	1	1.285714286	1.333333333	1.666666667	1.333333333	1	2	2	NA
1171	45	2	1	1	5	7	7	4	3	3.5	5.5	4	2.071428571	4	4.333333333	4.5	2.5	3.833333333	4.333333333	4.307692308	3	3	2	3	2	2	3	2	1	0	0	0	0	5	2	1.666666667	2	2	2.333333333	2	2	2.428571429	1.833333333	1.666666667	2.666666667	1	2	1	3
1172	27	2	2	3	4	1	9	2.5	4	3.5	4.5	2	2.142857143	3.25	4	4.75	2.5	4	4	3.538461538	3	2.5625	1	3	2	1	1	3	3	0	1	0	0.333333333	3	1	1.333333333	1	1	2	2	NA	2	1	1.666666667	2	1	4	1	4
1173	55	2	2	3	5	1	5	3.5	3.5	2.5	5	3	1.928571429	3.5	4.333333333	4.75	3	2	3	3.076923077	2	3.75	4	4	1	2	2	3	3	0	0	0	0	4.4375	1	2	1.666666667	1.333333333	2	1	NA	1.428571429	1.666666667	1	2	1	4	1	4
1174	38	2	2	3	NA	1	7	4.5	4.5	4	3	4.5	2.571428571	4.5	5	5	2.25	4	4	4.846153846	2	2.6875	4	2	2	2	2	3	2	0	0	0	0	3.6875	1.333333333	1.333333333	1.666666667	1	1	1	NA	1	1.333333333	1.666666667	2	2	NA	1	3
1175	51	2	1	1	3	7	6	3.5	5	4	4.5	4.5	2.357142857	4.75	5	5	2.75	2.666666667	3.5	4.384615385	4	2.8125	3	3	2	2	2	2	2	0	0	1	0.333333333	3.1875	2	1.666666667	1.666666667	1.333333333	2	2	1.666666667	2.142857143	2.166666667	2	2.666666667	1	4	1	4
1176	48	2	2	3	NA	2	6	3.5	4.5	4.5	3.5	3.5	2.214285714	4	4.333333333	4.25	2.75	2	2.333333333	4.153846154	3	2.9375	4	3	1	2	3	3	2	0	0	0	0	3	2	1.666666667	1.666666667	1	1.666666667	2	NA	1	1.166666667	1	1.333333333	1	4	1	4
1177	59	1	1	3	6	1	5	1.5	4	5.5	6.5	5.5	2.785714286	7	6.666666667	5.5	1.75	2.666666667	5	4.538461538	1	2.5625	2	5	1	2	1	1	2	0	0	0	0	4.25	1	1	1	1	2	1	1	2.857142857	1.833333333	1	3	1	4	1	4
1178	39	1	1	1	5	1	6	3.5	4	3.5	6	2	2	3.25	5	4.75	2.25	2.666666667	3.833333333	3.846153846	2.333333333	2.875	3	3	2	3	2	3	2	0	0	0	0	5.6875	1	1.666666667	1.333333333	1.333333333	2.333333333	1.333333333	1.666666667	2.285714286	1.333333333	1.666666667	2	1	2	1	2
1179	54	1	1	1	4	1	6	5.5	6.5	3.5	5	4.5	2.5	5	5.666666667	6.5	2.75	4.333333333	3	5.923076923	4.333333333	2.6875	3	5	1	3	2	4	3	0	0	0	0	3.125	2.666666667	2	2	1.333333333	2	2.666666667	2.333333333	1.285714286	2	1.333333333	1.333333333	1	3	1	2
1180	35	1	1	3	NA	1	5	2.5	3.5	1.5	4.5	2.5	1.785714286	4.75	5	5	2.75	3	3.166666667	4	3	3.0625	1	3	2	1	1	1	3	0	0	0	0	3	1	1	1	1	1	1	1	1.142857143	1	1	1.333333333	1	4	1	4
1181	25	2	1	2	NA	7	5	2	4.5	3	5.5	6	2.428571429	4.25	4	4	2.75	2.833333333	3	3.692307692	3	3	1	1	3	1	1	1	1	0	0	0	0	6	2	2	2	2	2	1.666666667	2.333333333	1.857142857	2.5	2.333333333	1.666666667	1	4	1	4
1182	84	1	1	2	2	7	4	4	6.5	6	4	4.5	3.285714286	5.25	5	4.5	3.5	5	2	4.538461538	5	1.8125	1	5	1	3	3	4	5	1	1	1	1	1.3125	3	2.333333333	3	2.333333333	2.333333333	2.333333333	1.666666667	1	1	1	1	1	4	1	4
1183	39	1	1	3	3	1	3	4.5	4.5	2	5	3.5	2.642857143	2.75	5.666666667	6	3	2.833333333	3.166666667	4.076923077	3.333333333	1.4375	2	4	2	2	2	5	2	1	0	0	0.333333333	3.5	1.333333333	2.333333333	1	1.666666667	2	2	2	1.857142857	1.666666667	1.666666667	1.333333333	1	4	1	4
1184	40	2	1	1	3	7	5	2	4	5	6	1.5	1.785714286	3.75	2.333333333	5	3.5	4.333333333	4	4	4.333333333	2.75	3	5	1	2	3	2	3	1	0	0	0.333333333	4.5625	2.666666667	2	2	1.333333333	2.333333333	3	1.666666667	2.571428571	1.166666667	1.666666667	1.333333333	1	4	1	4
1185	44	1	1	1	5	1	5	5	4	4	3.5	4.5	3.071428571	4	4	4	2.25	3.5	2.666666667	3.692307692	3.333333333	3.1875	2	3	2	3	4	4	2	1	1	0	0.666666667	3	2	2	1.666666667	2	2.333333333	2	1.666666667	2.142857143	2	2	2	1	4	1	4
1186	28	2	1	1	3	1	6	5.5	4	1.5	6	2.5	2.357142857	6	6	6	3	3.666666667	3.5	4.076923077	3.666666667	2.8125	2	5	1	2	3	2	2	0	0	0	0	2.125	2.666666667	1	1.333333333	1	3	2	1.666666667	1.857142857	1.333333333	1	2.333333333	1	4	1	4
1187	51	1	2	3	NA	7	10	4	4.5	4	4.5	4	1.928571429	3.5	4	4	1.75	2.333333333	3.666666667	4	1	3.125	4	3	2	1	1	2	2	0	0	0	0	3.0625	1	1	1	1	1	1	NA	1	1	1.333333333	1	1	4	1	1
1188	64	2	1	1	3	2	4	3	6.5	6	2.5	4	2.714285714	4.25	4	4	3.5	4	2.5	4.461538462	4	2.75	4	4	1	2	2	4	3	1	0	1	0.666666667	2.875	2	2	2	1.666666667	3	2	2	1	1.166666667	1	1	2	NA	1	3
1189	70	1	1	2	3	8	3	6.5	5.5	3.5	2.5	5.5	2.857142857	5.25	6.666666667	6.25	3.5	3.833333333	1.5	4.923076923	3.666666667	2.625	4	4	1	3	3	4	2	1	1	0	0.666666667	3.9375	2	2	2	1.666666667	2.666666667	2	1.666666667	1	1.166666667	1	1.333333333	1	4	1	4
1190	19	2	2	3	NA	8	6	1	6.5	4	5.5	2	1.928571429	4.75	5	5.5	2.75	4	4.5	3.076923077	1.666666667	2.8125	1	3	2	1	1	4	3	0	0	0	0	3.8125	1	1.666666667	1	2	2.666666667	2.666666667	NA	2.428571429	1.333333333	1.666666667	2	1	4	1	4
1191	47	2	2	2	1	7	10	4	2.5	1	4	2.5	1.285714286	1	1	1	1.25	1	4.333333333	1	1	3.6875	3	3	1	1	2	2	2	0	0	0	0	6	1	1.333333333	1	1	1	1.333333333	1	1.714285714	1.333333333	1.333333333	2.666666667	1	3	1	3
1192	69	1	1	2	3	7	7	2.5	4	4.5	3	5	2.571428571	4	4.666666667	4.75	2.5	3.166666667	1.5	3.230769231	3.666666667	1.9375	4	4	1	2	2	3	2	1	0	0	0.333333333	4.125	2	1.666666667	2	1	2.666666667	2	1.333333333	1.142857143	1.166666667	1	1	1	4	1	3
1193	34	2	2	3	2	3	6	5	5.5	5.5	5	3	2.571428571	5	5	4.25	3	4.333333333	3.333333333	4.769230769	3	2.5	4	3	2	2	3	5	3	0	0	0	0	3.3125	2	1.333333333	2	2	2	2	NA	2	1.5	1.666666667	1.666666667	1	4	1	4
1194	69	1	1	1	4	7	9	3.5	4.5	3	5.5	6	2.571428571	4.5	4.666666667	4.25	1.25	3.666666667	4	4.153846154	3	2.8125	4	3	1	3	3	4	2	1	0	0	0.333333333	3	2	1	2	1	1.666666667	1.333333333	2	2.142857143	1.333333333	1.666666667	1.333333333	1	4	1	4
1195	31	2	1	1	4	7	5	4	5	2.5	5.5	2.5	2	4.25	4	4.25	2	4	3.833333333	4.230769231	3.666666667	3.125	1	3	1	2	1	4	4	0	0	0	0	4.625	2.333333333	2	1.666666667	2.333333333	2.333333333	2	2	2.428571429	2.166666667	2	2.333333333	2	NA	1	4
1196	58	1	1	3	3	1	7	4	4.5	4	4	4	1.928571429	4	4.666666667	5	2.5	2.333333333	3.5	3.153846154	3	3	1	3	1	1	1	3	2	0	0	0	0	2.875	2	2	2	1.666666667	2	2	2	1.142857143	1.333333333	1.333333333	1.666666667	1	2	1	1
1197	46	2	2	3	NA	7	10	6.5	4.5	2	2	4.5	2.428571429	4	4	4	1.5	2.666666667	1.5	3.538461538	1	3.8125	4	2	2	2	2	1	3	0	0	0	0	6.375	1.333333333	1.666666667	1.666666667	2.333333333	1.333333333	2	NA	1.857142857	1.166666667	2	2.333333333	1	4	1	4
1198	47	1	1	3	2	1	10	4.5	3.5	3.5	4.5	4	2.285714286	4.75	5	4.5	2.25	2.5	3.833333333	3.538461538	3	3	4	3	2	3	2	3	3	0	0	0	0	3.4375	2	2	2	2	2	2	2	2.142857143	2	2	2.666666667	1	4	1	4
1199	70	1	1	1	NA	2	5	3.5	4.5	3.5	3	4.5	2.642857143	4.75	4.333333333	4.75	2.25	3.333333333	1.666666667	4.307692308	3	2.9375	4	3	1	2	3	3	3	1	0	0	0.333333333	3.375	2	1.666666667	2.333333333	1.333333333	2	1.666666667	1.333333333	1.142857143	1.166666667	1	1	1	4	1	4
1200	64	1	1	1	5	1	7	4	6	4	2.5	4.5	3.357142857	5.75	4.333333333	5	3.5	3.833333333	2	3.307692308	3	3.1875	4	4	1	3	3	5	3	0	0	0	0	4.625	1.666666667	1.333333333	1.666666667	1.333333333	2.333333333	2	1.333333333	1	1.166666667	1	1.333333333	1	4	1	4
1201	56	1	2	3	NA	2	7	3.5	4	4	4	4.5	2.357142857	4.75	4	4.5	2.25	2.666666667	3.666666667	3.615384615	2	3.125	4	3	2	2	2	1	2	0	0	0	0	3.625	1.333333333	1	2	1	1.333333333	1	NA	1.571428571	1.5	1	1.333333333	1	4	1	4
1202	48	2	1	3	6	6	4	5	5	3.5	6.5	2	2.071428571	5.25	7	6	2.5	3.333333333	3.666666667	4.769230769	3.666666667	1.75	4	5	1	3	3	3	3	0	0	0	0	2.4375	2	2.333333333	1	1.333333333	2	2	2	2.571428571	2	1	1.666666667	1	4	1	3
1203	68	1	1	1	3	2	3	3	7	6	1.5	5.5	3.142857143	4.5	6	6	2.5	4	1.5	4.846153846	3.666666667	1.75	4	5	1	4	4	5	3	1	1	0	0.666666667	1.625	2	1.333333333	1.333333333	1.666666667	2.333333333	2	1	1.142857143	1	2	1.333333333	1	4	1	4
1204	22	2	2	3	NA	8	5	4	4.5	4.5	4.5	4	3.214285714	5	5	4.75	3.25	3.5	3.833333333	4.076923077	4	2.875	1	3	3	1	1	5	3	0	1	0	0.333333333	6.6875	2.333333333	2	2	2.666666667	2	1.666666667	NA	2	1.666666667	2	2	1	3	1	2
1205	72	1	1	1	3	7	5	5	5.5	4.5	2.5	4	2.428571429	5.75	4.666666667	6	3.25	4	2.333333333	6.076923077	4	2.75	2	4	1	3	3	3	3	1	0	0	0.333333333	2.9375	2	2	2	2	2	1.666666667	1	1	1	1.333333333	1	1	4	1	4
1206	43	1	1	1	4	1	5	2.5	6	5	3.5	4	2.357142857	4.25	5.333333333	4.75	2.25	3.333333333	1.833333333	3.615384615	2.333333333	2.6875	4	4	1	2	3	3	3	0	0	0	0	2.375	1	1.333333333	1.333333333	1.333333333	1.333333333	1	2	1.428571429	1	1.333333333	1.666666667	1	4	1	4
1207	32	2	1	1	3	1	7	5.5	4	2	2.5	1.5	2.285714286	3	5	5.5	3	4.333333333	3.666666667	2.923076923	3	2.875	1	4	1	1	2	5	4	0	0	0	0	3.375	2	1.666666667	2	1.666666667	2	3	2	1.428571429	1	1.333333333	1.333333333	1	4	1	4
1208	52	1	1	2	5	1	5	2.5	5	4.5	4	2.5	2.142857143	4.75	5	5	2.75	4	3.833333333	3.538461538	3	3.4375	1	2	3	1	1	1	2	0	0	0	0	4.25	2.333333333	2	2	2	2.666666667	2.666666667	1.666666667	2.142857143	1.833333333	2	2.333333333	2	NA	2	NA
1209	58	1	1	1	5	1	4	4	4	4	4	3.5	2.428571429	4	4	4	2.75	3	3	3.923076923	3	2.9375	3	3	2	3	3	3	3	0	0	0	0	2.75	1.666666667	2	1.333333333	1.666666667	2	2	2	1.428571429	1.5	1	1	1	2	1	2
1210	39	2	2	1	2	1	8	3.5	3.5	2.5	6	2.5	1.357142857	4.5	5	5	1.5	1.166666667	4.333333333	2.307692308	1.333333333	2.6875	4	3	1	1	1	1	5	0	0	0	0	6	1	1.333333333	1	1	1	1	1.5	2.714285714	1.5	1.333333333	3	1	4	1	4
1211	48	1	2	3	3	4	5	4	4	4	4	4	2	4	4	4	2.25	3	3.166666667	4	3	3.0625	4	3	2	1	2	1	1	0	0	0	0	6.9375	2	2	2	2	2	2	NA	2	2	2	2	1	4	1	3
1212	57	1	1	1	6	1	3	5.5	6	6	4	4	3.142857143	6	6.666666667	6.25	3.25	4	3	4.384615385	4	2.375	4	5	1	2	3	5	2	0	0	0	0	2.625	2.666666667	2	2	1.666666667	2.333333333	2.333333333	1.333333333	1.285714286	1	1.333333333	1.333333333	1	3	1	3
1213	38	1	1	1	4	1	7	3	5.5	3	2.5	3.5	2.571428571	4.25	4	4.5	2.25	2.833333333	2.5	4	3.333333333	2.8125	2	3	1	3	2	3	2	1	0	0	0.333333333	3.6875	2	2	1.666666667	2.333333333	2	1.666666667	2	2	2	2	2.333333333	1	3	1	2
1214	53	2	2	3	3	4	3	5.5	5	7	1.5	5	3.214285714	5.75	6	5	3.75	4.166666667	2.833333333	5.461538462	4	1.4375	1	4	1	2	2	5	2	1	1	0	0.666666667	3.4375	2.666666667	1.666666667	2.666666667	2	2.333333333	2.333333333	NA	1	1.666666667	1.666666667	2	1	4	1	4
1215	69	1	1	2	2	2	5	3.5	4.5	4	4	4	2.214285714	4.25	4	3.5	3	3.333333333	2.833333333	4.076923077	3	2.875	4	3	1	2	1	1	1	0	0	0	0	3	2	2	2	2	2	2	2	2	1.833333333	2	2	1	4	1	4
1216	74	1	1	2	2	7	5	3	4.5	4	4	4	2.357142857	5	4.666666667	4.5	2.75	3.333333333	3.166666667	4.615384615	5	2.0625	4	4	1	2	3	3	3	1	1	0	0.666666667	2.8125	2	2	2	2	2	2	2	2	1.833333333	2	1.666666667	1	4	1	4
1217	60	1	1	1	5	3	3	3	5	3	4	3.5	2.357142857	3.75	5.666666667	5.5	3	3.833333333	3.333333333	4.538461538	3.333333333	2.75	4	3	1	2	3	2	2	0	0	0	0	4.125	2	2.333333333	2.333333333	1.333333333	1	1	1	1.285714286	1.5	1	1.333333333	1	4	1	4
1218	49	1	2	3	2	1	8	3	4.5	4.5	4.5	2.5	2.214285714	3.75	5	7	2.5	2.833333333	3.833333333	3.153846154	1.333333333	2.4375	4	5	1	1	1	1	3	0	0	0	0	5.9375	1.666666667	1.666666667	2	1	2	1.666666667	NA	1.571428571	1.333333333	1.333333333	2.666666667	1	4	1	3
1219	57	2	2	2	2	1	6	2.5	6	3	4	4	2.642857143	4.75	5.333333333	5.5	2	3	2.666666667	4.923076923	2	3.125	1	3	1	3	2	4	2	0	0	0	0	3	1.333333333	1	1.333333333	1.333333333	1	1	2.5	1.285714286	1.666666667	1.666666667	2	1	4	1	3
1220	63	1	1	2	4	1	4	4.5	6	4	4	6	2.714285714	6	6.333333333	6	2.25	4	2	5.153846154	4	2.125	4	5	1	4	3	5	5	1	1	1	1	2	2.333333333	2.333333333	2.666666667	2.333333333	2.333333333	2.333333333	1.333333333	1.142857143	1.166666667	1.333333333	1.333333333	1	4	1	4
1221	32	2	1	3	NA	3	5	3.5	4.5	3.5	5	3.5	2.142857143	4	4	4	2.5	3	4.333333333	3.923076923	3	2.9375	4	5	1	1	1	3	3	0	0	0	0	3	1.333333333	1	1	1.333333333	2	1.666666667	1	2.428571429	1.5	2.333333333	1.666666667	2	NA	1	1
1222	45	1	2	3	3	1	8	2	2.5	1	5	2.5	2.142857143	4.75	4.666666667	6.75	2.75	3	4	2.307692308	1	3.25	1	2	3	1	1	4	1	0	0	0	0	3.125	1	1	1	1	1	2	NA	1.571428571	1.333333333	2.333333333	2.333333333	1	3	1	3
1223	57	1	2	3	NA	7	5	5	3	5	2	5	2.642857143	4.5	5.333333333	5.5	2.5	4.333333333	4.166666667	5.384615385	3	2.375	3	4	1	2	3	1	3	0	1	0	0.333333333	5.6875	2	1.666666667	2	1.666666667	2	2	NA	1	1	1	1	1	4	1	4
1224	53	1	1	3	4	1	4	4.5	5	3.5	4	4	2.071428571	4	4.333333333	5.75	3	3.666666667	2.5	3	3.333333333	3.3125	3	5	1	2	3	2	2	0	0	0	0	3.6875	2	1.333333333	1.666666667	1	2	1.333333333	1	1	1.166666667	1	1.333333333	1	4	1	4
1225	63	1	1	2	4	2	4	6.5	5	4.5	3	5	2.642857143	5.75	6.666666667	6	3.5	4.333333333	1.833333333	6.153846154	4	1.6875	4	4	1	3	3	4	4	1	1	0	0.666666667	2.25	2.333333333	3	3	3	3	3	1.333333333	1.428571429	1.5	1	1	1	4	1	4
1226	75	2	1	1	3	1	5	4	7	7	1	5	2.785714286	5.75	5.666666667	5.25	3.5	4.166666667	1.166666667	5.615384615	4.333333333	2.3125	4	5	1	2	3	3	2	0	0	0	0	1.9375	2.666666667	2.333333333	2.666666667	2	2.333333333	3	1.666666667	1.142857143	1.166666667	1	1	1	4	1	4
1227	54	1	2	3	1	2	10	5	4	4.5	3.5	5.5	2.5	4.25	5	5	1	1.5	4.166666667	4.384615385	2	2.875	4	2	2	2	3	1	1	0	0	0	0	5.4375	1.666666667	1	2	1	1	1	NA	1.571428571	1.833333333	1	2.333333333	1	4	1	4
1228	57	2	1	2	NA	7	6	2.5	4	4	4	3	1.928571429	4.25	4.666666667	6	2.5	2.833333333	3.5	2.692307692	2	3.3125	4	3	2	3	2	2	2	0	0	0	0	3	1	1.666666667	1	1	1.666666667	1.333333333	2.333333333	1.857142857	1.5	1.666666667	3	1	4	1	3
1229	29	2	2	2	NA	1	8	4	3.5	4.5	6.5	2	2.142857143	2.75	3.666666667	3	2.25	2.333333333	3.833333333	2.307692308	1	3.1875	2	2	3	1	3	4	3	0	1	0	0.333333333	2.625	1.666666667	2	2.333333333	2	1.333333333	2	2	2.571428571	2.166666667	2.333333333	2	2	NA	2	NA
1230	63	1	1	2	6	1	4	6.5	3.5	7	1.5	6.5	2.928571429	6.25	7	6	3.75	4.166666667	1.5	5.692307692	3.333333333	1.9375	4	5	1	3	2	3	3	0	0	0	0	1.875	2.666666667	2.666666667	3	2.333333333	2	1	1.333333333	1	1.166666667	1.333333333	1	1	4	1	4
1231	29	2	1	3	4	1	7	2	3	3	5.5	4.5	2.357142857	7	6	5	2.75	4	3.333333333	4.615384615	4.333333333	1.875	1	4	1	3	3	5	4	1	0	0	0.333333333	5.3125	2.333333333	2.333333333	2.333333333	2	2.666666667	2.666666667	2	1.857142857	1.333333333	2	1.666666667	2	NA	1	1
1232	68	1	1	2	3	7	5	3.5	4.5	5	2.5	6.5	2.571428571	5.75	4.333333333	4.25	2.75	3	3.5	4	3	2.4375	4	3	1	2	2	3	3	0	1	0	0.333333333	3.4375	2	2	1.666666667	1.333333333	2	2	1	1	1.166666667	1.333333333	1	1	4	1	4
1233	57	1	1	2	6	1	4	4	4.5	3.5	4	4	2.357142857	4	4	4	2.75	3	3	4	3	3.0625	4	5	1	2	2	3	3	0	0	0	0	3	1	1	1	1.666666667	1	1.333333333	1	1.428571429	1.166666667	1.333333333	1	2	NA	2	NA
1234	28	2	1	3	4	1	4	1.5	7	6	1	5.5	2.785714286	4.25	5.666666667	5.75	4	5	2.833333333	4.153846154	3.333333333	3	4	3	1	2	2	5	2	0	0	0	0	3.4375	3	2	3	2	3	1	1	1	1.166666667	1	1.333333333	1	4	1	3
1235	43	2	1	1	5	2	6	4	5.5	4	4.5	3.5	2.571428571	5	5	5.25	2.5	3.833333333	3.666666667	4.615384615	4	2.875	4	5	1	3	2	3	3	1	0	1	0.666666667	3	2.666666667	2	2	2.333333333	2.333333333	2.333333333	1.333333333	1.857142857	1.5	2	1.666666667	1	4	1	4
1236	48	2	2	2	2	1	4	4	4	4	3	4	2.928571429	5.75	6	6	2.75	4	3	4.076923077	4	2.875	2	3	2	2	2	3	3	0	0	0	0	2.9375	1.666666667	1.666666667	2	1.666666667	1.333333333	2	1.5	1.285714286	1.666666667	1	1.666666667	1	4	1	2
1237	37	2	1	1	NA	7	7	2.5	4.5	4	4.5	4	2.357142857	3.5	4	3	2.25	3.333333333	3.166666667	3.769230769	2.666666667	2.875	2	1	3	1	2	1	4	0	0	0	0	3.75	1.333333333	2	1.333333333	1.666666667	1.333333333	1	1.333333333	1.571428571	1.666666667	1	1.666666667	1	4	1	4
1238	74	2	1	2	2	7	6	3	5.5	4	5	2.5	2.214285714	4	4.666666667	4.75	2.75	3.5	2.5	1.846153846	2.666666667	3.8125	3	4	1	2	1	1	4	0	0	0	0	2.75	2	1.666666667	2	1	2	2.333333333	1.666666667	1.857142857	1.333333333	1.333333333	1.333333333	1	2	1	4
1239	38	1	1	1	4	1	8	3.5	4	4.5	4	4.5	2.571428571	4	4	4.25	2.75	3.166666667	3.666666667	3.923076923	3.666666667	3.25	4	3	3	1	2	2	2	0	0	0	0	4.6875	2	1.666666667	1	2	2	1.333333333	2	1.857142857	1.833333333	2	1.666666667	1	4	1	4
1240	31	2	1	1	3	2	7	5	6.5	5.5	4.5	6.5	3.142857143	4	5.666666667	5.75	3	4	3	6.076923077	5	2.6875	2	3	3	2	2	4	4	0	0	0	0	2.4375	2.666666667	2.666666667	2.666666667	2.333333333	3	2.666666667	1.333333333	2.428571429	1.166666667	2	1.333333333	1	4	1	4
1241	60	2	2	3	NA	1	4	2.5	6.5	5.5	1	6	3.5	6	5.666666667	4.25	3.75	4.833333333	1	6.384615385	4.333333333	1.4375	2	3	3	2	2	4	3	1	1	1	1	3.0625	2.666666667	2.333333333	2.666666667	2.666666667	1	3	NA	1	1.166666667	1.333333333	1.666666667	1	4	1	4
1242	39	2	1	1	3	2	6	4	4	4	4	4	1.928571429	4	4	5.5	2.75	3.166666667	3.333333333	4	3	2.625	2	4	1	2	2	2	2	0	0	0	0	3.0625	2.333333333	2	1.333333333	1.666666667	2	2	2.333333333	3	2.166666667	2.666666667	2.333333333	2	NA	1	3
1243	59	1	2	3	6	1	4	4	5.5	4	3.5	3.5	2.571428571	4.75	5	5	3	3.666666667	2	4.615384615	3.666666667	2.625	4	3	1	2	3	2	2	1	0	0	0.333333333	3.125	2	2	2	1.333333333	1.333333333	1.666666667	NA	1	1.166666667	1	1.333333333	1	4	1	3
1244	60	1	1	1	4	1	5	5	5.5	3.5	4	3.5	1.928571429	3.25	2.333333333	2.25	2.5	2.833333333	2.666666667	2	1.666666667	2.625	4	5	2	1	2	2	4	1	1	1	1	2.375	1.666666667	1	1.333333333	2	1.333333333	2	1.666666667	2.142857143	1.166666667	1	1.333333333	1	2	1	1
1245	47	1	2	1	2	1	6	4	3.5	3.5	4	4	2.714285714	4.25	4	4.25	2.75	3	3.5	4.538461538	3	3	4	3	2	2	2	3	3	0	0	1	0.333333333	4.125	2	2.333333333	2	2.666666667	2	2	2	2.142857143	2	2.666666667	2.333333333	2	NA	2	NA
1246	73	1	1	1	NA	7	6	4.5	4	4	4	4	2.357142857	4	4	4	2.25	3	3.5	4	3	3.0625	4	4	1	3	3	3	1	1	0	0	0.333333333	3	1	1	1	1	1	1	1	1	1	1	1	1	4	1	4
1247	51	2	1	3	NA	2	6	6.5	4.5	4	3.5	3	2.142857143	4	5	5	2.5	3.666666667	1.833333333	2.923076923	3	2.4375	3	1	3	2	2	3	3	0	0	0	0	5.5625	1.666666667	1.666666667	2	1.333333333	1.666666667	2	1	1	1.166666667	1.333333333	1.333333333	1	4	1	4
1248	46	1	2	3	3	1	5	3	4.5	4	3.5	3.5	2.428571429	4	4.666666667	4.75	1.75	2.833333333	2.166666667	3.230769231	3	3	4	3	2	1	1	3	2	0	0	0	0	6.6875	1.666666667	1.333333333	2	1.333333333	1	1.333333333	NA	1.714285714	1.833333333	1.666666667	2.333333333	1	4	1	4
1249	54	2	1	3	5	1	5	6	3.5	6	2.5	5.5	2.5	5.75	6.333333333	6	3.75	4.5	2.833333333	5.461538462	4.333333333	2	4	5	1	1	1	1	2	0	0	0	0	1.9375	3	2	2	2	2.666666667	3	1	1.285714286	1.333333333	1.333333333	1	1	4	1	4
1250	39	1	2	3	NA	6	7	4	4	4	4	4	2.071428571	3	3	3	2.5	3	3	3.615384615	3	3	4	5	1	3	3	3	3	1	1	1	1	2.8125	1	1.666666667	2	1.666666667	1.666666667	2	NA	1.857142857	2	1.333333333	1.666666667	2	NA	1	4
1251	49	1	2	3	3	6	6	5	4	2.5	3.5	4.5	2.857142857	7	5	4.25	3.25	4	3	5.846153846	5	1.3125	4	5	1	3	4	5	5	1	0	0	0.333333333	3.125	3	2	2	2	2.666666667	3	NA	1	1.5	1.333333333	1.333333333	1	4	1	4
1252	31	2	1	1	5	1	4	4.5	4	4	5.5	3	2.142857143	3.5	4	3.75	2.5	2.666666667	2.666666667	3.538461538	2.333333333	3.0625	3	4	2	2	2	2	3	1	1	0	0.666666667	3.5625	1.666666667	2	1.666666667	2	2	1.666666667	2	2	1.833333333	2	2	1	4	1	4
1253	61	1	1	1	NA	1	6	4	4	4	4	4	3	4	4	4	2.75	4	4	4.769230769	3.333333333	2.9375	4	2	2	2	2	5	3	0	0	0	0	3	1.666666667	1.666666667	1.666666667	2	2	1.666666667	1.333333333	1.714285714	2	1.666666667	1.333333333	1	4	1	4
1254	47	1	1	3	NA	6	2	3.5	6.5	4.5	4.5	6	3.285714286	5.75	6	5.5	3.75	5	1.666666667	5.923076923	5	1.4375	4	5	2	2	2	3	2	0	0	0	0	4.6875	3	2.666666667	2.666666667	2.333333333	3	3	1	1.285714286	1.166666667	2	1	1	4	1	4
1255	24	2	2	3	2	1	4	3	6	4	3.5	5	2.857142857	5.25	5	5.25	3.5	5	3.166666667	5.076923077	3.333333333	2.9375	1	3	2	1	2	5	3	0	0	0	0	5.5625	3	2	1.333333333	2.333333333	3	2.333333333	NA	1.428571429	1.166666667	1.333333333	1.666666667	1	4	1	4
1256	66	1	1	1	NA	7	6	3	5.5	3	3	4	2.714285714	4	5	4.75	2.75	3	2.166666667	4	2.333333333	2.4375	4	4	1	2	3	2	3	1	0	0	0.333333333	3.25	1.333333333	1.666666667	2	1	1.333333333	1	1.333333333	1.142857143	1.166666667	1	1	1	4	1	4
1257	57	1	2	3	4	6	8	3	5	5	5	3.5	2.214285714	5.5	4.666666667	4.75	2	3.166666667	3.333333333	4	3	2.6875	4	2	1	3	3	3	3	1	0	0	0.333333333	4.4375	1	1	1.666666667	1	2	2	NA	2	1.666666667	1.333333333	1.666666667	1	4	1	4
1258	49	2	1	1	3	2	6	4	4	5	4	4	2.5	3.5	5	4.5	2.5	4	2.833333333	3.153846154	2	3.3125	2	3	1	2	2	2	2	0	0	0	0	2.875	1.666666667	1.666666667	2	1.666666667	2.333333333	1.333333333	2	2.285714286	1.833333333	1.333333333	2	1	4	1	4
1259	57	2	1	2	NA	2	5	5	6	4	3.5	4.5	3	5.25	6	5.25	3	4.333333333	2.833333333	4.769230769	4.333333333	1.875	2	4	2	2	2	4	2	0	0	0	0	3.5625	2	1.666666667	2	1.666666667	2	2	1.666666667	1	1.166666667	1.333333333	1	1	4	1	4
1260	71	2	2	3	NA	7	6	3	6.5	5	4	3	2.428571429	5.75	5	5.5	2.5	2.833333333	3.166666667	4.615384615	3	2.25	3	4	2	2	2	3	2	1	0	0	0.333333333	4.1875	1.333333333	1.666666667	2	1	2	2	NA	1.142857143	1.166666667	1.333333333	1.333333333	1	4	1	4
1261	49	2	1	1	NA	7	6	3	4.5	3.5	5.5	4	2.714285714	4.75	5	5	2	4	4	4.307692308	3	3.0625	3	3	2	1	3	2	3	0	0	0	0	3.9375	1.333333333	2	1.333333333	1	2	1.666666667	1.666666667	1.571428571	1.833333333	1.333333333	1.666666667	1	4	1	4
1262	39	1	2	3	1	2	5	3	4	4	4	3	1.214285714	1.5	2	1.75	2	2	2	4	3	3.0625	3	3	2	1	1	1	1	0	0	0	0	6	1	1	1	1	1	1	NA	1	1	1	1.333333333	2	NA	1	3
1263	63	2	1	1	2	7	7	3	5.5	3.5	5	4	2.142857143	4	4.666666667	5	3.25	4	1.5	4.153846154	3.333333333	2.8125	4	3	1	2	2	2	3	0	0	0	0	3.1875	2	1.666666667	1	1.333333333	2	1.666666667	1.333333333	1.142857143	1.166666667	1	1	1	3	1	3
1264	45	2	1	3	4	2	6	5	5	1.5	2.5	4.5	2.357142857	4.5	6.666666667	7	3.25	4.833333333	1.666666667	4.538461538	4.333333333	2.125	4	3	2	3	2	5	5	0	0	0	0	3.4375	2	1.666666667	2.333333333	2	2	2	2	1	1.166666667	1.666666667	1.333333333	1	4	1	4
1265	74	2	1	2	2	7	9	1.5	7	6.5	1.5	3	3.357142857	6	6	6.5	4	5	1	6.307692308	5	1.3125	4	4	2	4	3	5	5	1	0	1	0.666666667	3	3	2.333333333	3	3	3	3	1	1	1.166666667	1.333333333	1	1	4	1	4
1266	48	1	2	3	3	1	6	4.5	5.5	4	4.5	3.5	2	3.5	5	5.75	1.75	3	3.666666667	2.153846154	2.666666667	2.125	4	3	2	1	2	3	1	0	0	0	0	2.875	2	1.333333333	2	1.333333333	1	1	NA	1.428571429	1.333333333	1.333333333	1.333333333	2	NA	1	3
1267	43	1	2	3	4	1	6	4.5	4.5	2	4.5	3.5	2.5	4.25	5	5	2.5	4	3.833333333	3.538461538	3	2.8125	1	4	2	2	2	5	5	0	0	0	0	3	1.666666667	1.666666667	2.333333333	1.333333333	1.666666667	2	NA	2	2	1.333333333	1.333333333	1	4	1	4
1268	48	1	1	2	6	1	3	7	4.5	6.5	4	7	4	6	6	6	3.25	5	1.5	4	5	1.25	3	1	1	1	4	1	1	0	0	0	0	5	1	1	1	1	1	1	1	1	1	1	1	1	4	2	NA
1269	43	1	1	1	4	1	7	4	5	4.5	4.5	4	2.714285714	5	5	5.25	2.25	4	3.833333333	4.923076923	2.666666667	3.4375	4	4	1	2	2	1	5	0	0	0	0	5	1.666666667	2.333333333	2	2.333333333	2.333333333	2.666666667	2	2.428571429	2.166666667	2	2	1	4	1	4
1270	33	1	1	1	4	1	4	2	5.5	3.5	2	3.5	2.785714286	5.25	5	5	2.75	4	2.333333333	4.538461538	2.666666667	2.9375	1	4	1	2	2	2	4	0	0	0	0	2.4375	2	2	1.666666667	2	2	2.333333333	2.333333333	1.714285714	1.333333333	1.666666667	1.666666667	1	4	1	4
1271	46	1	2	3	3	1	5	3	4	4	5	3	2.071428571	5	5	5	2	2	3.333333333	3.153846154	2	3.625	4	4	1	2	3	3	2	0	0	0	0	2.0625	1	1.333333333	1	1	2	1.666666667	NA	1.857142857	1.333333333	1.333333333	2	1	4	1	2
1272	23	2	2	3	2	1	8	2.5	6.5	3	3	2.5	2.428571429	3.75	5	5.75	2	4	3.166666667	3.769230769	3	2.8125	1	3	2	1	1	4	3	0	0	0	0	3	2	2	2	1.666666667	2.333333333	2	NA	1.142857143	1.166666667	1.666666667	1.666666667	1	4	1	4
1273	63	1	1	2	1	7	6	3	4	4	3.5	4	2.5	4.25	5	4.75	3	3	3	4.076923077	4	2.875	4	3	2	2	2	3	2	1	0	0	0.333333333	3.0625	2	1.333333333	1.666666667	1.333333333	1.666666667	1.666666667	1.333333333	1	1	1	1	1	4	1	4
1274	48	1	2	3	3	1	5	3	3	5	3	4.5	2.571428571	5.5	5.666666667	5.25	2.75	3.333333333	3.333333333	5.538461538	3	2.9375	4	3	2	2	3	3	1	0	1	0	0.333333333	4.125	1.333333333	1.666666667	1	1.666666667	1.333333333	1.333333333	NA	1.571428571	2	2	1.666666667	2	NA	1	2
1275	47	1	2	3	2	1	10	1	6.5	7	4	5.5	1.785714286	5	6	7	1	1	5	1.692307692	1	3.75	4	1	3	1	1	3	2	0	0	0	0	5.1875	1	1.333333333	1	1	1	1	NA	3	2.333333333	1.333333333	3	1	4	1	4
1276	51	2	1	1	4	2	3	2.5	4.5	2.5	7	1.5	2.285714286	5.25	6	6	3	3.833333333	4	5.230769231	4	2.5625	4	5	1	2	2	2	2	0	0	0	0	1.6875	2	1.666666667	2.333333333	1.333333333	2	2	1.666666667	2.428571429	1.833333333	1	1.333333333	2	NA	1	4
1277	53	1	1	1	6	1	5	4	4	5	4	4	2.571428571	4.25	4	4	3	3.833333333	2.166666667	4.384615385	3	3	4	3	1	2	2	3	2	0	1	0	0.333333333	3	1	1	1	1	1	1	1	1	1	1	1	1	4	1	4
1278	66	1	1	2	3	7	5	4.5	6.5	6.5	2	5.5	2.785714286	6.25	6	5.5	3.5	5	1.5	4.923076923	5	1.625	4	4	1	2	3	4	4	1	1	1	1	2.6875	2.333333333	1.666666667	2	2	2	2	1.333333333	1	1	1.333333333	1	1	4	1	4
1279	71	1	1	1	4	2	3	5	5	4.5	3.5	4	2.714285714	4.5	5	5	3	4	3.333333333	4.538461538	3.333333333	2.1875	4	3	1	3	3	5	4	0	1	0	0.333333333	3.0625	2	1.333333333	2	1.666666667	1.666666667	1.666666667	1.666666667	1.571428571	1.333333333	1	1.333333333	1	4	1	4
1280	28	1	2	3	2	1	7	3.5	4.5	4	4.5	3.5	2.357142857	5	5	5	3	4	3.166666667	4	3.333333333	3	2	2	2	2	1	2	3	0	0	0	0	3	2.333333333	2	2	2	2	2	NA	2	2.166666667	2	2	1	1	2	NA
1281	54	1	1	1	6	1	4	1.5	6.5	3.5	3.5	2	1.785714286	3.5	5	7	2.25	3.833333333	4.333333333	4.153846154	4	2.9375	3	5	1	1	1	1	1	0	0	0	0	3.0625	2.333333333	2	1.666666667	1.333333333	2.333333333	1	1.333333333	1.428571429	1.666666667	1	1.666666667	1	4	1	4
1282	60	2	1	1	NA	7	8	4	6	6	2.5	3.5	2.857142857	5.75	5.333333333	5.5	2	2.833333333	4.5	4.692307692	2	1.875	4	2	3	2	2	3	2	0	0	0	0	3.25	1	1.666666667	1.666666667	1.333333333	1	1	2.666666667	1.571428571	2.5	1.333333333	2.333333333	1	4	1	2
1283	57	1	1	2	5	1	4	6.5	6	5.5	2	6.5	3.357142857	6.5	6	4.75	4	4.166666667	1.833333333	6.461538462	5	1.625	4	4	1	3	2	2	3	0	1	0	0.333333333	1.5625	3	3	2	2	3	2.666666667	1.666666667	1	1.166666667	1.666666667	1.333333333	2	NA	1	2
1284	55	1	2	3	NA	7	6	2.5	5.5	3.5	5.5	4	2.071428571	5.25	5	5.25	1	3	4.333333333	3.615384615	1	1.5	4	3	2	4	3	1	3	0	0	0	0	6	1	1	1	1.666666667	2.333333333	1	NA	2.142857143	2	2.333333333	1.666666667	1	4	1	4
1285	37	2	2	3	NA	1	6	2.5	4.5	4	5	2	1.928571429	5	5.333333333	6.5	3	4.166666667	3.833333333	2.615384615	3.333333333	3.5	4	4	1	2	2	2	2	0	0	0	0	6.75	2	1.333333333	1.333333333	1.666666667	2	1.333333333	NA	2.142857143	1.333333333	1.666666667	1.666666667	1	4	1	3
1286	53	2	2	3	NA	2	8	3.5	4	3	6.5	4	1.928571429	4	5.333333333	5.5	1	1.5	4	1.384615385	1	3.875	4	2	2	2	2	3	2	0	0	0	0	5.375	1	1	1	1	1.666666667	2	NA	2.428571429	2	1.666666667	2.666666667	1	4	1	4
1287	68	2	1	2	NA	7	6	2.5	5.5	4	5.5	3.5	2.285714286	4.25	5.666666667	3.75	3.25	3	5	3.923076923	3	2.6875	4	4	1	3	4	4	4	1	1	1	1	3.8125	1.666666667	3	2.666666667	2.333333333	2.333333333	2	2.333333333	1.857142857	1.833333333	2	1.666666667	1	3	1	4
1288	58	1	1	3	2	2	9	6	5	7	3.5	5.5	2.857142857	4.75	5	4.75	2.5	4.666666667	3.5	5.461538462	3.666666667	2.5625	4	5	1	2	2	3	2	0	0	0	0	2.75	2	1.333333333	2	1.333333333	2	1	1	1.571428571	1.5	1.666666667	1	1	4	1	4
1289	41	2	2	1	4	1	7	3	5.5	4	3.5	4	2.857142857	4.75	4.666666667	4.75	2.25	3.166666667	4	4.153846154	3	3	3	3	1	1	1	3	2	0	0	0	0	3.0625	1.666666667	2	2	2	1.666666667	2.333333333	2.5	2.428571429	2.666666667	2	3	1	2	1	4
1290	55	2	2	3	NA	6	6	4	4.5	5	4	4	2.642857143	4	4	4	3.25	4	2.666666667	4.307692308	3.666666667	2.875	4	5	1	2	3	5	5	0	0	0	0	7	2	2	2	2	2	2	NA	2	2.166666667	2	1.333333333	1	4	1	4
1291	28	2	1	1	3	1	8	3	4	2.5	4	4	2.5	3	3.666666667	4	2.75	3.666666667	3.833333333	3.692307692	3	3.375	4	2	2	1	2	2	3	0	0	0	0	4	2.333333333	2.333333333	1.666666667	1.333333333	2.666666667	2.666666667	1.666666667	2	2.333333333	2	1.666666667	1	4	1	1
1292	55	1	2	3	1	7	5	4	5	6	1.5	6.5	3.214285714	5	5.333333333	6.25	2.5	3	3.5	3.538461538	3.333333333	1.8125	3	3	2	2	2	3	2	0	1	0	0.333333333	4.125	2	1.666666667	1.666666667	1.333333333	1.666666667	1.666666667	NA	1	1.5	1.333333333	1.666666667	1	4	1	4
1293	39	2	1	1	2	2	6	5	5	4	4	2.5	2.785714286	4.75	5.333333333	5	2.5	3.833333333	3.5	3.692307692	3.333333333	3.1875	3	2	3	2	2	2	1	1	0	0	0.333333333	3.8125	2	1.333333333	1.666666667	1.333333333	1.333333333	1	2.333333333	1.428571429	1.333333333	1.333333333	1.333333333	1	4	1	4
1294	43	2	1	1	NA	1	8	3	4	2.5	5	3	2.357142857	3.75	4	7	3.25	3	3.5	5.076923077	4	3.125	3	2	1	2	3	4	5	0	0	0	0	4.8125	2.666666667	3	2.666666667	2.333333333	2.666666667	3	2.333333333	2.285714286	2.5	2.333333333	2.666666667	1	4	1	4
1295	62	2	1	3	2	7	5	2.5	5.5	5	4.5	2	2	4	4.333333333	5.25	2.75	3.166666667	4	3.384615385	2.666666667	2.6875	3	3	1	2	3	3	3	0	0	0	0	5.125	1.333333333	2	2	1	2	2	1	1.857142857	1.166666667	1.666666667	1.333333333	1	4	1	4
1296	44	2	2	1	2	2	7	2.5	5	5	4.5	3	2	4	6.333333333	5.75	3	4	3.666666667	3.461538462	3.333333333	3	1	2	3	1	2	2	2	0	0	0	0	4	1.333333333	1.666666667	1	1	1	1	1	1	1	1	1	1	4	1	4
1297	50	2	1	1	3	7	6	3.5	5.5	3	5.5	3	2.357142857	5	4.333333333	6.25	1.75	3.833333333	4	3.923076923	2.666666667	2.1875	4	3	1	2	3	2	2	0	0	0	0	3.5625	1	1.333333333	1.666666667	1.666666667	1.333333333	1	2.333333333	2	2	2	1.333333333	1	4	1	4
1298	41	2	1	1	4	2	5	2.5	6.5	2	4.5	3	2.571428571	3.75	5	5.75	2.5	3.833333333	3.333333333	5.153846154	3	2.1875	2	2	3	2	2	3	4	0	0	0	0	2.6875	1.666666667	1.333333333	1.666666667	2	2.666666667	2	2.666666667	2.428571429	2.333333333	2.333333333	1.666666667	1	4	1	4
1299	47	1	1	3	6	1	4	3	5	4	4.5	3.5	2.357142857	5	5	5	2.5	4	4	4.538461538	3	2.875	1	4	2	3	3	4	3	1	1	1	1	2.3125	2	2	2	1.666666667	2	1.666666667	2	1.857142857	1.833333333	1.666666667	1.333333333	1	4	1	4
1300	43	1	1	3	3	1	6	1	5.5	1	7	4	1.214285714	7	7	7	1	1	3.666666667	1	1	4.5	1	1	3	2	1	5	2	0	0	0	0	3.6875	1.666666667	1.666666667	2.333333333	1	3	1	1	2.142857143	2	1	3	1	4	1	4
1301	70	2	2	2	NA	8	4	6	7	5.5	2	4.5	2.928571429	6.25	5.666666667	5.5	3.25	5	3	6.076923077	5	1.5625	4	4	1	4	4	5	4	0	1	1	0.666666667	2.9375	2.333333333	2.333333333	2.333333333	2.333333333	2.666666667	3	1.5	1	1.166666667	1	1.333333333	1	4	1	4
1302	54	1	1	1	3	1	8	2.5	4	3.5	5	3.5	2	4	4	4.5	1.75	2.5	4.166666667	3.923076923	2	3	4	3	1	2	3	2	3	1	0	0	0.333333333	3	1.333333333	1	1.333333333	1	1.666666667	1.666666667	1.333333333	2.285714286	1.833333333	1	2.333333333	1	4	1	4
1303	40	2	1	1	NA	1	6	3	7	7	5.5	3.5	1.428571429	4.5	5	6	2.25	3.166666667	3.166666667	3.692307692	3	2.5625	3	4	1	2	2	1	2	0	0	0	0	7	1.666666667	1.333333333	1.666666667	1	1.333333333	1	1.333333333	1.571428571	2	1.333333333	2.333333333	1	1	1	1
1304	63	1	1	2	6	5	5	3	5	5	4.5	4	2.285714286	5.25	5.333333333	5.25	2.75	3.833333333	3.666666667	5	4	2.5	3	5	1	2	2	2	3	0	0	0	0	3.3125	2	2	2	1.333333333	2.666666667	1.333333333	1.666666667	1.857142857	1.333333333	2	1.333333333	1	4	1	4
1305	45	NA	2	3	NA	1	4	5	3	4	4	3.5	3.5	4.5	4.333333333	4.5	2.75	3	3	4	4.666666667	3.125	4	4	1	2	2	3	3	0	0	0	0	3.0625	2	1	1.666666667	1.666666667	1.333333333	1.333333333	NA	1.285714286	1.166666667	2	1.333333333	1	4	2	NA
1306	35	2	1	1	5	1	6	4.5	4	3.5	4.5	5	2.5	4	4.666666667	5	3	3.833333333	3.166666667	4.538461538	4	2.8125	2	4	1	2	2	2	2	1	0	0	0.333333333	3.625	2.666666667	2	2	2	1.666666667	2	1.666666667	1.714285714	1.5	1.333333333	1.333333333	1	4	1	3
1307	61	1	2	3	3	1	8	3	5	4.5	4	4.5	2.214285714	5.25	5	5.25	1.5	2.5	3.833333333	3	2	3.3125	3	3	2	1	1	3	2	0	0	0	0	4.25	1	2	1.666666667	1	1	1	NA	1.857142857	1.5	1.666666667	2.333333333	1	4	1	4
1308	28	2	1	1	5	7	5	2	5	5	3.5	3.5	2.285714286	4.25	5.666666667	6.25	2.75	4.333333333	3.833333333	5.230769231	4	2	2	4	2	2	2	2	2	0	1	0	0.333333333	3.125	2	1.333333333	2	1.333333333	2	2	1.333333333	1	1	1	1	1	4	1	4
1309	48	2	2	3	NA	2	7	3.5	4.5	4	4.5	5	3.071428571	6	6.666666667	5.75	1.5	2.666666667	3.5	5.230769231	1.333333333	2	4	1	3	2	3	4	2	0	0	0	0	5.5625	1.333333333	1.333333333	1.333333333	1	1	1.666666667	NA	2	1.5	1.333333333	2.333333333	1	4	1	4
1310	58	2	1	2	5	7	4	4.5	5.5	4	3.5	5.5	3	5	5.333333333	5.75	3.25	4.833333333	2	4.846153846	4	2.375	3	4	1	3	2	2	4	0	1	0	0.333333333	2.3125	2	1.666666667	1.666666667	1.333333333	2	2.333333333	1.333333333	1	1.333333333	1.333333333	1.333333333	1	4	1	4
1311	62	1	1	1	6	1	5	3	5.5	3	3	3.5	2.285714286	3.5	5	5.25	2.5	2.833333333	3.166666667	2.769230769	2.333333333	3.6875	4	1	2	1	2	3	1	1	1	0	0.666666667	3.5	1.666666667	1.666666667	1.333333333	1.333333333	1.333333333	1	2	1.571428571	1.833333333	1.666666667	1.666666667	1	4	1	4
1312	69	1	1	3	3	7	4	3.5	5.5	5.5	4.5	3	2.428571429	6.25	5.666666667	6.5	3.5	4.333333333	1.166666667	5.153846154	3	2.3125	2	1	3	2	3	4	2	0	0	0	0	2.75	2.333333333	1.666666667	2.666666667	2.333333333	2	2	1	1.428571429	1.333333333	1	1.333333333	1	4	2	NA
1313	53	1	2	3	2	6	7	4	4.5	3.5	3.5	3.5	2.142857143	4	4	4.75	2.25	2.5	2.5	3.384615385	2	3.3125	4	4	1	1	1	3	1	0	1	0	0.333333333	3.25	1	1	1	1	1.333333333	1	NA	1.142857143	1	1	2	1	1	1	1
1314	32	1	2	3	2	7	8	4.5	3	2	5.5	3.5	2.714285714	3.75	6	5	2.75	4	2.333333333	2.230769231	1.666666667	2.625	4	2	3	1	2	3	2	0	0	0	0	5.125	1.333333333	1.333333333	1	1	1.666666667	1	NA	1.714285714	1.333333333	2	1.666666667	1	4	1	4
1315	61	1	1	2	NA	1	6	4	6	5	3	4	2.5	4	4	4.25	2.75	3	3.333333333	3.769230769	3	2.6875	4	4	1	2	2	2	3	1	0	0	0.333333333	3	1.333333333	1.333333333	1.666666667	1.333333333	2.333333333	2	1	1.142857143	1.166666667	1	1.333333333	1	4	1	4
1316	63	2	1	2	5	2	5	5	3.5	3	6	2.5	2.357142857	3.75	6.666666667	7	2.75	4	4.5	3.769230769	3.666666667	2.875	4	2	3	3	3	3	3	1	1	0	0.666666667	3.8125	2.333333333	1.666666667	1.333333333	1.666666667	1	1	1.666666667	1.857142857	2.166666667	1.666666667	1.666666667	1	4	1	4
1317	43	2	2	3	2	1	8	5	4.5	4.5	4	5.5	2.928571429	5	5	4	3	3.166666667	1.5	4.230769231	3.333333333	2.6875	3	3	1	1	1	3	3	0	1	0	0.333333333	3.125	2	1.333333333	2	1.333333333	2.666666667	2	NA	1.142857143	1.333333333	1.333333333	1.333333333	2	NA	1	3
1318	30	1	1	1	2	1	7	4.5	3.5	4	4.5	3	3	4.5	4.333333333	4.5	2.75	2.833333333	2.5	3.846153846	3	2.875	1	2	2	3	2	3	4	1	0	0	0.333333333	4.5625	1.666666667	1.666666667	3	2	2.333333333	2.666666667	1.666666667	1.428571429	2.166666667	2	2	2	NA	2	NA
1319	24	2	1	3	5	1	7	3	6	3.5	5	2.5	2.357142857	3.75	4.333333333	4.25	2.5	3.166666667	3.166666667	3.846153846	3	2.875	3	4	1	1	1	3	3	0	0	0	0	4.1875	2	2.333333333	2	2	1.666666667	2.333333333	3	2	1.833333333	1.666666667	1.666666667	2	NA	2	NA
1320	72	2	1	2	2	7	3	4	5	4	4	5	2.714285714	5	5	5	3	5	1.333333333	4.538461538	4	2.125	4	3	2	3	2	3	1	0	1	0	0.333333333	3.1875	2	2	2	1.333333333	2.666666667	2	1	1	1	1	1	1	4	1	4
1321	68	2	2	2	NA	7	8	3.5	4	4.5	3.5	5	2.928571429	5	6	5	3	5	3.666666667	5.461538462	5	2.0625	4	4	2	3	3	3	5	1	1	1	1	3.4375	2	1.666666667	2	2.333333333	3	3	1.5	1.428571429	1.5	1.666666667	1.333333333	1	4	1	4
1322	28	2	1	1	3	1	6	4	4.5	4	4.5	3.5	2.785714286	4.5	4	4.75	2.75	3.166666667	3.5	4.307692308	3.666666667	2.75	1	4	1	2	3	3	5	0	0	0	0	4.4375	1.666666667	2.333333333	1.666666667	2.333333333	2	2.333333333	2	2	2	2.333333333	2.333333333	2	NA	1	4
1323	51	1	2	3	NA	1	5	4.5	4.5	2	6	3	2.428571429	4.25	3.666666667	4	2	3	4	3.846153846	3	3.1875	4	3	2	3	3	3	3	0	0	0	0	3.125	2	1.666666667	2	1	1.666666667	1.333333333	NA	1.714285714	1.5	1.333333333	1.666666667	1	4	1	4
1324	46	1	2	3	4	7	8	3	4.5	2	5	3	2.071428571	4.25	5.333333333	5.75	1	1	5	1.615384615	1	3	4	3	2	2	2	1	2	0	0	0	0	6.0625	1	1	1	1	1	1	NA	2.428571429	1.833333333	2.666666667	3	1	4	1	4
1325	44	1	1	1	4	1	5	2	5.5	3	5.5	2.5	1	5	5	5	2	4	4	3.230769231	2	2.9375	2	4	1	1	2	2	3	0	0	0	0	4.25	2.666666667	2.666666667	2	2.333333333	2	2	1.666666667	2.428571429	2	2.333333333	3	1	4	1	2
1326	36	2	1	3	3	7	8	4	3.5	6.5	6.5	1.5	1.642857143	2.75	4	6	2.75	4	1.5	3.923076923	3	4.25	1	5	1	2	3	1	4	0	0	0	0	1.625	2	1.333333333	1.666666667	1.666666667	2	2	2	2.142857143	1.666666667	2	2.666666667	1	4	1	4
1327	58	1	2	3	NA	6	8	4	4	4	4	4	2.785714286	3.75	4	4	2.5	3	3	4	3	3	4	3	1	1	2	1	1	1	1	1	1	4.9375	2	2	2	2	1.666666667	1.666666667	NA	2	1.666666667	1.666666667	2	1	4	1	4
1328	40	1	2	3	2	1	4	4	4	4.5	4	4	2.214285714	3.25	4	3.75	2.25	2.666666667	2.666666667	3.769230769	3	2.9375	1	4	1	3	4	3	3	1	1	1	1	3.25	1.666666667	2	2	2	2	2	NA	2	1.833333333	2	2	1	4	1	4
1329	38	1	1	2	4	1	4	3	4	3.5	3.5	3	2.428571429	4	4	4	3	3	3.166666667	3.923076923	3	3.1875	1	4	2	1	1	2	2	0	0	0	0	3	1.666666667	1.666666667	1.666666667	2	1.666666667	2	2	1.857142857	1.833333333	1.666666667	2	1	4	1	4
1330	49	2	1	1	4	2	6	4.5	5.5	6	4.5	4	2.5	5.25	5	3.75	2	3.5	3.5	4.615384615	3	2.5625	3	5	1	2	2	5	3	1	1	0	0.666666667	2.375	1.333333333	1.666666667	2	1	3	1.333333333	1	2	1.333333333	1.333333333	1.666666667	1	4	1	4
1331	40	2	1	1	5	7	7	4.5	5	3.5	6	3	2	4.25	5.333333333	4.75	2	2.5	3.833333333	3.384615385	2	2.9375	2	2	1	4	3	5	3	1	0	0	0.333333333	2.5625	1	1	1.333333333	1	2	3	1.666666667	2.428571429	1.5	1.333333333	2.333333333	1	4	1	4
1332	53	2	2	3	1	7	9	6	6.5	7	3.5	4	2.5	5	5	6.75	2.25	2	3.666666667	5.153846154	1	3.3125	3	3	1	3	3	1	1	0	0	0	0	5.625	1	2	1.666666667	1	1.666666667	1	NA	1.285714286	1.333333333	1	2	1	4	1	4
1333	56	2	1	1	NA	7	6	3.5	3.5	3.5	4.5	4	2.214285714	4.5	7	7	2.25	3.166666667	3.833333333	2.230769231	3	2.6875	4	2	2	2	3	1	1	0	0	0	0	3.875	2	1.333333333	2	1	2.333333333	1	1	1.857142857	1.5	1	1.333333333	1	4	1	4
1334	31	2	1	1	NA	7	4	2.5	4.5	2	5.5	2.5	2.285714286	3.25	5	6	3	4.5	2.666666667	3.230769231	3.666666667	2.5	1	4	2	1	2	2	5	0	0	0	0	5.5	2.666666667	1	2.333333333	2.333333333	2.666666667	3	2	1.714285714	1.5	2.666666667	1	1	2	1	4
1335	66	1	1	1	2	1	8	4.5	5	3.5	5	4.5	2.5	5	5.333333333	5	2.5	2.166666667	4.333333333	4.153846154	2.333333333	2.8125	4	3	2	3	3	3	3	1	0	0	0.333333333	3.5	1.666666667	1.666666667	1.666666667	1.333333333	2	1.333333333	1.333333333	1.571428571	1.5	1.333333333	2	1	4	1	4
1336	56	2	1	2	3	2	5	6	6	5.5	3.5	4	3.357142857	5.5	3.666666667	4.25	4	4.833333333	2.333333333	3.923076923	5	1.375	4	5	1	4	3	3	3	1	0	0	0.333333333	2.6875	3	1.666666667	3	1.666666667	3	3	1.666666667	1.142857143	1.5	1.333333333	1	1	4	1	4
1337	52	1	1	1	3	1	6	3.5	5	2.5	2.5	3	2.5	4.5	5	5.25	2.75	3.5	3	4.153846154	3.333333333	3.0625	3	5	1	3	3	5	4	1	0	0	0.333333333	3.125	2	1.666666667	2	1.333333333	2	2	1.333333333	1	1.333333333	1.333333333	1.333333333	1	4	1	4
1338	37	2	1	3	6	1	6	4	5	3.5	3	4	2.857142857	4.5	5	4.5	2.25	3.666666667	3.833333333	4.615384615	3.333333333	2.875	4	4	1	2	2	4	3	0	0	0	0	3.5	1.333333333	1.666666667	2	1.666666667	1.666666667	2	2	1.571428571	1.166666667	1	1.666666667	1	3	1	4
1339	28	1	2	3	NA	2	8	2.5	4.5	3	4.5	3	1.785714286	2.75	3.333333333	4.5	2.25	3.166666667	3.833333333	2	1.666666667	3.5625	4	3	1	1	1	1	1	0	0	0	0	2.875	1.666666667	1	1	1	2	1	NA	2	1	1	2.666666667	1	4	1	4
1340	38	2	1	1	NA	2	3	4.5	4.5	4.5	3.5	4	2.571428571	4	4.333333333	4.25	2.5	3.5	3.5	4.384615385	3.666666667	3.0625	1	5	1	2	2	2	2	0	0	1	0.333333333	2.3125	1.666666667	1.666666667	2	2	2	1.333333333	2	1.714285714	1.833333333	2	2	1	2	1	3
1341	45	2	1	1	NA	7	6	4.5	4	4	4.5	3	2.428571429	4	5	4.75	3	3.5	3.166666667	3.846153846	3	2.9375	3	4	2	2	2	3	2	1	0	0	0.333333333	3.1875	2	2	2	1.666666667	2.333333333	2	1.333333333	1.428571429	1.5	1.333333333	1.666666667	1	4	1	4
1342	50	1	2	1	6	1	5	3.5	4	4.5	3.5	4	2.357142857	4	3.666666667	3.25	2.5	2.5	2.166666667	3.461538462	3	3.125	4	3	1	1	1	3	3	0	0	0	0	3.125	1.333333333	1.666666667	2.333333333	2	1.333333333	1.666666667	2	1.857142857	1.833333333	1.666666667	2	2	NA	1	1
1343	31	1	1	1	6	1	3	4	3	4.5	5.5	5	2.071428571	3.75	3.666666667	4.5	2.75	3	2.5	4	2.666666667	3.0625	2	4	1	2	1	2	4	1	0	1	0.666666667	4	1.666666667	2	2.666666667	2	2	1.333333333	2	1.714285714	2	1.666666667	1.333333333	1	2	1	2
1344	55	1	2	1	NA	1	4	4	4	4	4	4.5	2.285714286	4.75	5	4.5	3	3.166666667	3.166666667	4.692307692	3	2.9375	3	4	1	2	2	3	3	0	0	0	0	3.0625	2.333333333	2	2.333333333	2.333333333	2	2	2	1.857142857	1.833333333	2	2	1	4	1	2
1345	44	1	1	1	3	1	8	2	5	1.5	5.5	1.5	1.714285714	2.5	2.333333333	3	2	1.5	2.166666667	2.461538462	1.333333333	3.1875	3	3	2	2	2	5	2	0	0	0	0	5.75	1	1.666666667	1	1	1.666666667	2	1	1.142857143	1	1	1.666666667	1	4	1	4
1346	41	2	2	3	4	1	4	1.5	5.5	5	4.5	2	2.357142857	5.5	5.666666667	6	1.5	2.833333333	3.833333333	4.307692308	2.333333333	3.25	4	3	1	2	1	3	2	0	0	0	0	3.4375	1.333333333	1.666666667	2.333333333	2.333333333	2.333333333	2	NA	1.571428571	1.833333333	1	2.333333333	1	4	1	4
1347	50	2	1	1	2	2	5	3.5	5	3.5	5	3	2.571428571	5	5	5	1.75	2.333333333	4	2.846153846	2.333333333	3.5625	3	3	2	1	2	2	3	0	0	0	0	3	1	2	1.333333333	1.666666667	2	2	2	1.857142857	1.5	2	2	1	2	1	2
1348	40	2	1	1	4	7	6	2	4	3.5	5	1.5	1.857142857	3.5	4	5.5	2.75	4	4	3.307692308	4	2.875	1	4	2	1	1	3	2	0	0	0	0	3.5	2	1	1	1.333333333	1.333333333	1	2.333333333	2.142857143	1.833333333	2.333333333	1.666666667	1	4	1	4
1349	51	2	2	3	3	3	8	5.5	4	3.5	4	3	2.285714286	3.5	4.333333333	4	2.25	3.166666667	2.666666667	3.846153846	2	3.5	4	5	1	2	2	5	1	0	0	0	0	4.8125	1.666666667	1	1.666666667	1.666666667	2	1.333333333	NA	1.285714286	1.166666667	1.666666667	2	1	4	1	4
1350	57	1	1	2	NA	1	4	5.5	7	6.5	5	3	2.714285714	5.75	5.666666667	5	3.25	4.5	1.166666667	5.076923077	4.666666667	1.75	2	4	1	2	2	3	2	0	0	0	0	3.1875	2.333333333	1.333333333	2.333333333	2.333333333	2.666666667	2	1.666666667	1.285714286	1	1.333333333	1	2	NA	1	3
1351	28	1	2	3	4	1	5	4.5	6	4	2	4.5	3.928571429	6.75	6.666666667	6.5	2	4.166666667	4.333333333	5.769230769	5	2.875	2	3	2	1	1	3	1	0	0	0	0	2.4375	3	3	3	3	2.666666667	2.666666667	NA	2.714285714	2.5	2.666666667	3	1	4	1	4
1352	40	2	1	3	NA	1	4	2	5	5	4	2	2.5	5	6	6.75	3.5	5	4	4.615384615	3.666666667	2.4375	4	5	1	2	2	3	2	0	0	0	0	3	2.333333333	1.666666667	2	1.666666667	2.666666667	2.666666667	1	1.428571429	1.333333333	1.666666667	1.333333333	1	4	1	4
1353	50	2	1	3	NA	2	6	4	5.5	5.5	3	4	3.142857143	5.5	6.333333333	6.25	4	4.833333333	1.5	5.846153846	4.333333333	1.8125	4	5	1	3	3	2	3	0	0	0	0	2.6875	3	2	2.333333333	2	2.666666667	3	1	1.285714286	1.333333333	1	1.333333333	1	4	1	4
1354	47	1	1	1	3	1	6	3	4	4	4	4.5	2.642857143	4.75	4.333333333	4.5	2.25	2.833333333	2.833333333	4.076923077	3.333333333	2.875	3	3	2	2	2	3	1	1	0	1	0.666666667	3.6875	2.333333333	2	2	2.333333333	1.333333333	2.333333333	2.333333333	1.571428571	2	2.666666667	2	1	4	1	4
1355	46	2	1	1	4	1	2	5.5	7	5	2	6.5	3.714285714	6	7	7	4	5	1	6.692307692	5	1.3125	3	5	1	2	3	3	2	0	0	0	0	1.75	3	2	2.666666667	2.333333333	3	3	1.333333333	1	1	1.666666667	1	1	4	1	4
1356	61	2	1	2	2	7	6	5	6	5	3.5	3.5	2.571428571	4.75	5.333333333	4.75	3.25	4.333333333	2.333333333	4.538461538	4	2.75	3	3	2	3	2	1	2	0	1	0	0.333333333	3.5625	2	2	2	2	2.333333333	1.333333333	1.666666667	1.714285714	2	2.333333333	1.333333333	1	4	1	3
1357	49	2	1	2	4	2	6	4	4.5	4	4.5	4	2.714285714	4	4	4.5	2	3.166666667	4	4.307692308	2.333333333	3.375	4	2	2	2	2	3	1	0	0	0	0	3	1	1.666666667	1.333333333	1	2	2	2	1.571428571	1.833333333	1.333333333	2	1	4	1	4
1358	21	2	2	3	1	8	3	5	6	3.5	4	4	3.214285714	6.5	5	5	3.5	4	2.666666667	5.846153846	4.666666667	2.25	1	2	3	1	1	5	1	0	1	0	0.333333333	3.75	3	2	2	2.666666667	2.666666667	3	NA	1.428571429	1	2.333333333	1	1	2	1	2
1359	45	2	1	3	2	8	4	3	5	3	5	4	2.571428571	5	5.333333333	5.5	3	4.166666667	3.333333333	4.769230769	4	2.1875	1	4	1	1	1	3	4	0	0	0	0	2.875	2.333333333	2	1.666666667	1.666666667	2	1.666666667	1	1.428571429	1.166666667	1	1	1	4	1	3
1360	51	2	1	3	NA	1	6	4	5	3.5	5	5.5	2.571428571	5	5	5	2	2	4.333333333	3.153846154	1	2.9375	4	2	2	2	3	5	5	1	1	0	0.666666667	4.9375	1	1	1.333333333	1	1	1	1	1.857142857	1.833333333	1.666666667	2	1	4	1	4
1361	40	2	1	1	5	1	5	5	3.5	4.5	4.5	3.5	2.285714286	4.75	3.666666667	4	3	4	4	3.692307692	3.666666667	3.4375	3	2	2	3	3	2	2	1	0	0	0.333333333	3.3125	2	2	2	1.333333333	2	2	1	1.714285714	1.166666667	1.333333333	1	1	4	1	4
1362	55	1	1	1	5	1	5	3	3	5.5	2.5	3	2.214285714	5	7	7	2.5	2.333333333	4	2.846153846	2.333333333	3.1875	4	3	1	2	2	2	2	0	0	0	0	3.1875	1.333333333	2	2	1	1.666666667	1	2	1.142857143	1.5	1	2	1	4	1	4
1363	35	2	1	1	4	2	8	5.5	6	4	5	5	3.142857143	7	7	7	3.25	5	4.166666667	6.538461538	4.333333333	1.625	1	5	1	4	4	2	2	1	0	0	0.333333333	3.8125	3	2.333333333	3	2.666666667	2.333333333	1.666666667	2.333333333	1.857142857	1.5	2.333333333	1.333333333	1	4	1	4
1364	56	1	1	1	NA	7	10	3	3.5	3	5.5	4.5	1.785714286	4.75	5	5	1	1	4.5	4.076923077	1	2.8125	4	3	1	2	2	1	2	0	0	0	0	4.6875	1	1	1	1	1	1	2.333333333	2.857142857	2.833333333	2.333333333	3	1	4	1	4
1365	36	1	1	1	3	6	3	4	4.5	2.5	4.5	4	2.5	3.75	4.333333333	4.25	2.75	3.333333333	3	4.076923077	3.333333333	3	3	3	1	2	2	4	4	1	1	1	1	2.375	2.333333333	2	1.666666667	2.333333333	2.666666667	2.333333333	2	2	1.833333333	2.333333333	2.333333333	1	1	1	1
1366	76	1	1	2	3	2	5	4	5	4.5	4	5	3	6	5.666666667	5.5	2.75	3.833333333	3.166666667	3.846153846	3	2.125	4	3	2	3	2	3	3	0	0	0	0	3.125	1.666666667	1	1	1.666666667	1.333333333	1	1	1	1.166666667	1.333333333	1	1	4	1	3
1367	61	1	2	3	NA	7	10	2.5	4.5	4	4.5	3	2	4	4	4	2	3	3	3.846153846	2	2.9375	1	3	2	2	2	1	2	0	1	0	0.333333333	7	1	1	1	1	1	1	NA	1	1	1	1.333333333	1	4	1	4
1368	33	2	2	3	3	1	5	3.5	4.5	4	4.5	4.5	2.642857143	4.75	4	5	2.75	3.5	3.333333333	4.923076923	3	3.1875	1	3	1	1	1	4	3	0	0	0	0	3.875	2.666666667	2	2	2.333333333	2.333333333	2.666666667	NA	2	2.166666667	1.333333333	1.666666667	1	4	1	2
1369	64	1	2	3	1	7	7	6	5.5	4.5	3.5	6	3	6	6	6	2	3.833333333	3.166666667	5.461538462	2	2	1	2	3	2	1	5	1	0	0	0	0	4.3125	1	2	2	1.333333333	1	1	NA	1.571428571	2	1.333333333	1.666666667	2	NA	1	4
1370	48	1	1	1	3	1	6	3	4	2.5	6	1.5	1.785714286	3	4	4	3	2.833333333	3.5	2	2.333333333	3.3125	1	3	2	2	3	2	3	0	0	0	0	3	1.333333333	1	1	1	1.666666667	1	1.666666667	1.285714286	1.5	1	2	1	1	1	4
1371	47	1	1	3	3	1	7	3.5	3.5	4.5	4.5	4	2.357142857	3.5	5	5	2.25	2.666666667	2	3.461538462	3	3	1	4	1	1	2	2	1	0	0	0	0	7	2	1.666666667	2	2	2	2	2	2	2	2	2	1	4	1	3
1372	38	2	1	1	4	7	5	3	6	3	4	5	2	6	6	6	3.25	3.5	2.666666667	5.615384615	4	2.1875	3	4	2	3	3	4	3	0	0	0	0	3.0625	3	2	2	2	3	2.666666667	2	1.142857143	1.5	1	1.666666667	1	4	1	4
1373	42	2	2	3	2	2	8	4.5	6	3	4	4.5	3.214285714	5.5	6.333333333	5.75	3	3.666666667	4.166666667	6	3.666666667	1.9375	4	3	1	1	2	4	3	0	0	0	0	3.0625	2.333333333	2	2.666666667	2	2.333333333	2.666666667	NA	2	1.333333333	1.333333333	2	1	4	1	4
1374	53	1	2	3	2	1	5	2.5	5.5	1	4.5	1	1.642857143	3	5.333333333	6	3	3.333333333	2.833333333	2.846153846	2.666666667	3	4	4	1	2	1	1	2	0	0	0	0	3.9375	2	1	1	2	3	1	NA	1.857142857	2	1	1.666666667	2	NA	1	2
1375	51	1	2	3	4	4	9	3	5.5	5.5	2.5	5	2.428571429	4.75	4.333333333	4.5	2	2.833333333	3	3.692307692	3	3	4	3	1	3	3	2	3	0	0	0	0	2.9375	1	1.333333333	1.666666667	1.333333333	2	2	NA	1	1.166666667	1	1.666666667	1	4	1	4
1376	59	1	1	2	3	6	5	3	6.5	3.5	2.5	2	2.071428571	2.5	4.333333333	5.75	2.75	3.333333333	2.666666667	2.846153846	3	2.9375	4	5	1	3	3	4	5	1	1	0	0.666666667	3	2	1	1.666666667	1	2	2	1	1	1.333333333	1	1.333333333	1	4	1	4
1377	50	2	1	2	4	1	7	5	6	5.5	5	5.5	2.928571429	4.25	4	4.25	3	2	2	3.538461538	3	2.75	4	5	1	2	2	1	1	0	1	0	0.333333333	3.5625	1	1.333333333	1.333333333	1	1	1	1	1.428571429	1	1	1	2	NA	2	NA
1378	29	2	2	3	2	1	5	6	4.5	3.5	2.5	4.5	3.071428571	6.75	6.333333333	6.5	3	2.833333333	3.333333333	4.692307692	2.666666667	2.875	4	3	1	1	1	4	3	0	0	0	0	3.0625	2	2	2.666666667	1.333333333	1.666666667	2.666666667	NA	1.428571429	1.666666667	1.333333333	2	1	2	1	2
1379	25	2	2	3	2	1	5	3	5	4	6	3.5	2.5	5	4.666666667	4.75	3	3.833333333	3.833333333	5	4	2.625	4	4	1	2	2	4	5	0	0	0	0	3.1875	2.333333333	2.333333333	2	2	2.333333333	2	NA	2.142857143	2	2	1.666666667	2	NA	1	4
1380	50	2	1	1	3	2	7	4.5	3	3.5	4.5	4	2	4	4	4.5	3	2.833333333	3.5	3.769230769	2.666666667	2.8125	4	3	2	2	3	2	3	0	0	0	0	3.3125	1.666666667	2.333333333	1.666666667	1	1.666666667	1	1.333333333	2	2	1.333333333	1.666666667	1	2	1	4
1381	25	2	1	1	NA	7	9	3.5	5	2	5	4	2.714285714	4.25	6.666666667	6.75	4	5	3.166666667	4.923076923	4.333333333	2.3125	2	3	3	1	1	2	2	0	0	0	0	6.4375	2.333333333	1.666666667	2	2	2.333333333	2.333333333	1.666666667	2	2	2	1.666666667	1	4	1	2
1382	22	1	2	3	NA	2	5	3	4.5	2.5	5.5	2	2.857142857	5	5	5	2.75	3.166666667	3	3.615384615	3	2.8125	4	5	1	3	1	1	1	0	0	0	0	6.9375	1.666666667	2	1	1.333333333	1.666666667	1.666666667	NA	1.714285714	1.833333333	1.666666667	2	1	4	1	4
1383	66	2	2	1	2	2	4	3.5	6.5	5.5	4	5.5	2.571428571	6	6	6	3.25	5	1	5.692307692	4.333333333	2.3125	1	4	1	2	2	4	3	0	0	0	0	2.9375	3	2	2	1.333333333	2	2	2	1.571428571	1.5	1.333333333	1	1	3	1	2
1384	45	1	1	1	3	1	6	3.5	6	3.5	3	3.5	2.642857143	4	4	5	2.75	2.666666667	3	3.769230769	3	2.9375	4	3	2	3	2	3	3	1	0	0	0.333333333	3.3125	1.666666667	1	2	1	2	2	2	1	1.166666667	1.666666667	2	1	4	1	4
1385	73	1	2	2	2	6	6	6	4	5	2	5.5	3	4.75	5	5	3	3.833333333	1.833333333	5.461538462	4	2	3	4	1	3	4	4	2	1	1	0	0.666666667	2.9375	2.333333333	2.666666667	2	1.333333333	1	2	1	1	1.333333333	1.333333333	1	1	4	1	4
1386	39	1	2	3	NA	1	8	3	5	3	4.5	4	2.357142857	3.75	5	5	2	2	4	3.923076923	2.333333333	3	4	4	2	2	1	2	2	0	0	0	0	3.5	2	2	2	1.666666667	2	2	NA	2	2	2	2	1	4	1	4
1387	42	1	2	3	1	5	8	2.5	4.5	3	3.5	5.5	2.285714286	5.5	6	6.5	1.5	3	4.666666667	3.076923077	2.333333333	2.9375	2	3	2	1	1	3	3	0	0	0	0	2.875	1	1.666666667	1	1	1	1.333333333	NA	1.857142857	1.333333333	1.666666667	3	1	2	1	3
1388	57	1	1	1	6	1	8	2	6.5	1.5	4	1.5	2	4	3.333333333	5.25	1.5	1	3.333333333	2.230769231	1	2.75	4	5	1	3	2	2	3	0	0	0	0	4.4375	1	1.333333333	1.333333333	1.333333333	1.333333333	1.333333333	1.333333333	2	2.333333333	1.333333333	2	1	4	1	3
1389	50	1	1	1	4	1	5	5	5.5	5	3	4.5	2.714285714	5.75	5.666666667	6	3.5	4.333333333	2.333333333	5.769230769	4.333333333	2.5625	3	5	1	2	2	3	3	0	0	0	0	2.3125	2.666666667	1.333333333	1.666666667	1.333333333	2	1.333333333	1.333333333	1	1.166666667	1.333333333	1.666666667	1	4	1	4
1390	64	1	2	1	2	7	8	3.5	5	4	4.5	4	2.5	3.5	5.333333333	5	3	4	2	4.538461538	4	1.6875	4	4	1	2	2	4	2	1	0	0	0.333333333	3.1875	2	1.333333333	1.666666667	1.333333333	1	1	1.5	1.285714286	1.166666667	1.333333333	1.333333333	1	4	1	4
1391	24	2	1	3	1	2	7	4	4	2.5	5	3	2.357142857	3	5	5	2.25	3.5	3.5	4.307692308	3.666666667	3.0625	3	4	1	1	2	3	4	0	0	0	0	3	2	1.333333333	1.333333333	2	2	2	2	2.142857143	1.666666667	2	1.333333333	1	4	1	2
1392	54	1	1	1	6	1	4	5.5	6.5	4.5	2.5	4	2.642857143	5	4	4	3	4	3.333333333	4.692307692	4	2.0625	3	4	1	3	3	3	2	0	0	0	0	2.875	2	2	2	1.666666667	2	1.666666667	1.333333333	1.285714286	1.5	1	1.333333333	1	4	1	4
1393	44	2	1	3	1	6	6	4.5	6	5.5	3.5	5	3.142857143	5.75	6.333333333	5	3.75	5	3.5	6.076923077	5	2.5625	4	5	1	3	3	3	3	0	1	0	0.333333333	3.9375	2.333333333	2	2	2.666666667	3	2.666666667	1	1.714285714	1.333333333	2	1.333333333	1	4	1	4
1394	35	2	2	3	NA	7	7	4.5	4	5	4	4	2	4	4	4	2	3	3	4	3	3	2	3	2	1	1	1	1	0	0	0	0	7	1	1.333333333	1.333333333	1	1	1	NA	1.428571429	1.166666667	1	2	2	NA	1	3
1395	58	2	2	3	3	1	5	3.5	6	4	4.5	3.5	2.5	4.75	5	5	2.5	3.833333333	3	4.153846154	3.333333333	2.1875	4	3	1	2	2	3	2	0	0	0	0	3.125	1	1.333333333	1.666666667	1.333333333	1	1	NA	1.142857143	2	1.666666667	1.666666667	1	4	1	4
1396	43	1	1	1	5	1	5	4	3.5	4	4.5	4	2.857142857	4	4.333333333	4.25	2.75	4	4	4	3.333333333	3	3	3	2	2	2	2	2	0	1	0	0.333333333	3	2	2	2	1.666666667	2	2	1.666666667	1.857142857	1.5	2	1.666666667	1	4	1	4
1397	64	1	1	2	2	3	7	2.5	3	1.5	5.5	2.5	2.071428571	3.75	4	4	2.5	2.666666667	3.166666667	3.846153846	2.666666667	2.9375	4	3	2	1	2	2	3	1	1	1	1	3.0625	2	2	2	2.333333333	2	2.333333333	2	1.857142857	2	2	2	1	2	1	4
1398	52	1	1	1	2	1	4	2	4.5	2.5	5.5	3	2.142857143	4.25	5.333333333	5.5	2	3	3.833333333	4.307692308	2.666666667	2.9375	3	3	2	2	2	2	2	0	0	0	0	3.1875	1	1.333333333	1.666666667	1	2	1	1	2	1.5	1.333333333	1.666666667	1	4	1	4
1399	36	1	2	2	2	1	6	4	6	2	2.5	2.5	2.357142857	5.25	5	5	1.75	2.666666667	3.5	1.615384615	1	3.5625	2	4	1	2	2	3	4	0	0	0	0	5.5625	1	1	2	1	1	1	2.5	1	1.166666667	1.666666667	1	1	4	1	4
1400	52	2	1	1	4	2	10	5.5	5	3	4	4	3.071428571	5	7	5.75	2	4.666666667	3.833333333	3.923076923	4	2.5625	4	5	1	3	2	4	3	0	0	0	0	3.3125	1.666666667	1.333333333	1.333333333	1.666666667	1	2	2.333333333	1.714285714	1.166666667	1.333333333	1.666666667	1	4	1	4
1401	31	2	1	1	NA	1	7	5	5	2.5	5	4	2.785714286	5	5	5	3.25	4.5	3.333333333	5	4.666666667	2.875	4	4	1	2	3	3	5	1	0	0	0.333333333	2.875	2.333333333	1.666666667	2	2	2.333333333	2	2	1.857142857	1.666666667	1.666666667	1.333333333	1	4	1	4
1402	68	1	2	3	1	2	8	1.5	6	4	4.5	4	2.357142857	4.25	4.666666667	6	1.25	2	4	1.384615385	1	3.9375	4	3	2	1	1	1	1	0	0	0	0	2.9375	1	1	1	1	1	1	NA	2.142857143	2.166666667	2	3	1	2	1	2
1403	50	2	1	1	NA	2	5	3	4	4	4.5	3.5	2.142857143	4	5	6.25	2.25	4	4	3.461538462	2.666666667	2.875	3	4	2	2	2	2	2	0	0	0	0	7	1.666666667	1.666666667	2	1.666666667	1.666666667	1.666666667	1.666666667	1.714285714	1.5	1.666666667	2	1	4	1	4
1404	47	2	2	1	2	3	6	3.5	4.5	3.5	2.5	3.5	2.285714286	2.5	2.666666667	3.25	1.75	2.333333333	4.5	2.846153846	1	3	2	2	2	1	2	5	3	1	0	0	0.333333333	3.5625	1.666666667	1	1.666666667	1	1.666666667	1	1	2.285714286	2.166666667	1.666666667	2.333333333	1	4	1	4
1405	41	1	1	1	6	1	5	3	7	7	1.5	5.5	2.857142857	6.75	6.666666667	6.5	4	4.666666667	1.833333333	6.461538462	5	1	4	3	2	2	3	4	4	0	0	0	0	2.1875	3	1.666666667	3	2.333333333	3	2	1	1.285714286	1.333333333	1.666666667	1	1	3	1	4
1406	62	2	1	1	1	2	9	3	5	3.5	2.5	4	2.428571429	5	4.666666667	5.25	2.75	4	1.333333333	3.846153846	4	3.25	4	3	1	2	3	2	3	1	0	0	0.333333333	3.25	2	1	2	1.666666667	1.333333333	2	1.666666667	1.142857143	1	1	1.333333333	2	NA	1	4
1407	52	1	2	3	2	3	10	1.5	4	4.5	5	4	2.142857143	2.5	1.666666667	3	1.25	1.333333333	4.666666667	1.384615385	2	3.3125	4	2	3	2	2	1	2	0	0	0	0	3.1875	1	1.333333333	1.666666667	1	2	1	NA	2.571428571	1.833333333	2	3	1	4	1	4
1408	66	1	1	2	NA	6	8	3	6	5	3	3	2.5	4	4	4	2	2	3.833333333	4.384615385	2.333333333	2.875	4	5	1	3	3	1	1	0	0	0	0	3.375	1	1	2	1.333333333	2	1.333333333	1.666666667	1.285714286	1	1	2	1	4	1	4
1409	78	1	1	2	3	6	4	5.5	6	4.5	2.5	6.5	3.571428571	6	7	5.25	3.25	4.666666667	1.833333333	6.230769231	4.333333333	1.75	4	5	1	3	3	2	2	1	1	1	1	1.9375	3	2.666666667	2	2	2.666666667	2.666666667	1.666666667	1.571428571	1	1.666666667	1	2	NA	1	4
1410	44	1	2	3	3	1	6	3.5	4	5.5	3	4.5	2.642857143	4	4.666666667	4.25	2.75	3.5	3.5	4.615384615	4	2.3125	1	5	1	1	1	3	3	0	0	0	0	2.875	1.666666667	2	2	1.333333333	1.666666667	2	NA	1	1.333333333	1	1	2	NA	1	4
1411	45	1	1	1	4	1	5	4	4	4	4	4	2.857142857	6	6	6	2.75	4	3.166666667	5.538461538	4	2.9375	3	3	2	2	2	2	1	0	0	0	0	3	2.333333333	1	1	1	1	1	1	1	1.333333333	1	1	1	4	1	4
1412	29	2	1	1	NA	7	6	2	4.5	2	6	2.5	2	3.25	5	5	2.25	3.5	4	3.307692308	2.333333333	3.4375	1	2	3	2	2	3	3	0	0	0	0	6.625	1.666666667	1	1	1	1.666666667	2	1.666666667	2	1.166666667	1	2	1	4	1	4
1413	56	1	2	2	1	7	9	2	4.5	3.5	5	4.5	2.285714286	4	4.333333333	4.5	2.5	2.5	3.166666667	4.307692308	2.333333333	3	3	3	2	2	2	2	2	0	0	0	0	5.9375	1.333333333	1	1.333333333	1	1.333333333	1	1.5	1.571428571	2.666666667	1.666666667	1.666666667	2	NA	1	4
1414	55	2	1	3	4	7	4	4.5	5	3	4.5	3	2.5	4.5	5.666666667	5	3	3.166666667	3.333333333	4.615384615	3.666666667	2.5	3	3	2	2	1	5	3	0	1	0	0.333333333	2.875	2	2	2	1	2	2	1	1.142857143	1.333333333	1	1.333333333	1	4	1	3
1415	56	1	2	3	NA	3	5	4.5	5	3	4	3.5	2.714285714	4.5	4	4.75	2.75	3.833333333	3.166666667	4.307692308	3	3.125	4	5	1	3	3	4	3	1	0	1	0.666666667	2.9375	1.666666667	2	2	1.666666667	2	2	NA	1.857142857	1.666666667	2	2	1	3	1	4
1416	53	1	1	3	4	1	4	3	5.5	5.5	3	4	2.714285714	5.5	7	6.5	3	4.166666667	2	5.615384615	4.333333333	1.5	2	4	1	2	2	3	3	0	0	0	0	2.375	2.666666667	1.666666667	3	2	2.666666667	1.666666667	1	1.428571429	1.333333333	1	1	1	4	1	4
1417	38	1	2	3	NA	1	9	2.5	2.5	4	4	4	1.785714286	1.25	4.666666667	4.5	1.75	2.666666667	3.166666667	1.461538462	1.333333333	3.4375	4	3	2	1	2	1	2	0	0	0	0	6	1	1	1	1	1	1	NA	1	1	1	3	1	4	1	3
1418	39	1	1	1	4	1	6	2	4	4.5	4.5	3	1.785714286	3	3.333333333	5	3.25	4	4	4.692307692	4.666666667	1.75	4	3	1	1	1	1	3	0	1	0	0.333333333	4.375	2.666666667	1.666666667	2	1.333333333	3	2.333333333	1.666666667	2.285714286	1.333333333	1.666666667	1.666666667	1	4	1	4
1419	47	2	2	3	4	2	3	3	5.5	4	5.5	1.5	2.642857143	4.75	5	5	2.5	3.833333333	4.833333333	5	3.666666667	2.375	4	3	2	2	3	4	3	0	0	0	0	3	2	1.333333333	1.333333333	1.333333333	2.666666667	3	NA	2	1.5	1.333333333	2	1	4	1	4
1420	42	2	1	3	NA	1	4	2	4	5	5	3.5	2.571428571	4.75	4	4	2.5	4	3.333333333	4.769230769	3.666666667	2.6875	4	4	1	1	2	3	2	0	0	0	0	3.625	2.666666667	1.333333333	1.333333333	1.666666667	1.333333333	2	1	1.714285714	1.333333333	1.333333333	1.666666667	1	4	1	4
1421	69	2	2	2	NA	2	7	4.5	4	5.5	3	4.5	3	5.75	5.666666667	5	3.25	4.166666667	2.333333333	5.076923077	5	2	4	5	1	2	2	4	3	0	0	0	0	3.0625	2.333333333	2.666666667	2.666666667	1.666666667	2.333333333	1.333333333	2	1.142857143	1	1	1.333333333	1	4	1	4
1422	59	1	1	2	6	1	2	4	4	4	4	4	2.785714286	4.25	4.333333333	4.75	2.25	3.833333333	2.333333333	4.153846154	3	2.8125	3	3	1	4	4	5	5	1	1	1	1	2.75	2.333333333	2	2	2	1.666666667	2.333333333	2	2	2.5	2.333333333	2	1	4	1	4
1423	74	1	1	1	5	1	3	5.5	5.5	6	3	5.5	3.142857143	5	5.333333333	4.5	3.25	4.5	2.5	5.769230769	4	2.25	4	4	1	3	3	4	2	0	0	0	0	2.9375	2	2	2	2	2	2	1.666666667	1	1.166666667	1.333333333	1.333333333	1	4	1	4
1424	39	2	1	1	4	7	2	4.5	6	5	1.5	5	3.357142857	7	7	7	3.25	4.833333333	1.666666667	7	4.333333333	1.5	1	5	1	4	4	5	3	1	0	0	0.333333333	1.125	3	2.666666667	3	3	3	3	2.333333333	1.285714286	1.5	2.333333333	1.666666667	1	4	1	4
1425	65	2	2	1	2	2	4	4.5	4.5	4	4	3.5	2.357142857	5.25	5.333333333	4.75	2.25	3.5	3.666666667	5.076923077	3.666666667	2.875	3	3	1	2	2	3	3	1	1	0	0.666666667	3.4375	2	2	2	1.333333333	2	2	3	1.857142857	2.5	2	2.333333333	1	2	1	2
1426	66	2	1	1	5	7	5	5	5.5	3.5	4	3.5	2.571428571	4	5	4.75	3	4	2.5	4.692307692	3	2.4375	4	4	1	3	3	3	5	0	0	0	0	3	2	1.333333333	2	1.666666667	2	2	1.333333333	1	1.166666667	1	1.333333333	1	4	1	4
1427	58	2	1	1	NA	7	8	4	5	4	6.5	4	2	4.25	4.666666667	5.5	2.75	3.666666667	4.166666667	5.307692308	3	3.125	3	2	3	2	2	3	4	0	0	0	0	3.4375	2	1.666666667	1.666666667	1.333333333	3	1.666666667	1.666666667	2.142857143	2.333333333	2.333333333	2	1	4	1	4
1428	52	2	1	1	NA	7	6	2.5	4.5	1.5	4.5	1	2.285714286	4	4	4	3	3	3	4	3	3	4	5	1	2	3	3	3	1	0	0	0.333333333	3	2	1	1.666666667	1.666666667	1.666666667	1	1.666666667	1.857142857	1.166666667	1.666666667	1.333333333	1	4	1	4
1429	75	1	2	2	2	7	8	3.5	5.5	4	4	4.5	2.714285714	5.5	5	5	2.25	4	2.5	5.461538462	2.666666667	1.875	3	2	3	2	1	5	3	0	0	0	0	3	1.333333333	1.666666667	2	1.333333333	1	1.333333333	2	1.142857143	1.666666667	1	1.333333333	1	4	1	4
1430	26	2	1	3	3	1	6	2	4	3	4	3	2.142857143	4	5.333333333	6	1.75	3.833333333	3.666666667	3.461538462	2	3.1875	1	5	1	1	1	3	3	0	0	0	0	2.875	1.333333333	1.333333333	1	1.666666667	2.333333333	2.666666667	1	2.571428571	2	3	3	2	NA	1	4
1431	45	2	2	1	1	2	6	5.5	4	7	2.5	4.5	2.214285714	5.5	5	6.5	1.75	3.666666667	3.666666667	3.923076923	3	3.5	4	4	1	2	2	1	3	0	0	0	0	7	1	1.666666667	2.333333333	1	2.666666667	2.333333333	2	1.714285714	2.166666667	1	2.333333333	1	4	1	4
1432	45	2	2	3	2	3	8	2	6	3	3.5	2	2.214285714	4.5	5	5.75	3	4	3.666666667	4.461538462	4.333333333	2.3125	3	5	1	2	3	1	2	0	0	0	0	6	1.666666667	2	1.666666667	1.333333333	1.666666667	1.333333333	NA	1.428571429	1.333333333	1	1.333333333	1	2	1	2
1433	49	1	1	1	6	1	8	1	4.5	5	7	7	1.357142857	4.25	4.333333333	4.5	1.75	1	5	4.153846154	3	3	4	3	1	2	3	2	2	0	0	0	0	3	1.333333333	1.666666667	2.333333333	2	2.333333333	1.666666667	2	2	2	2	2	1	4	1	4
1434	52	2	2	3	1	7	3	4.5	4	5	2.5	4	3.357142857	7	7	7	4	4.833333333	1.666666667	6.769230769	5	1.625	2	5	2	4	3	2	3	0	0	0	0	3.25	3	1.666666667	2.666666667	3	3	3	NA	1.285714286	1.166666667	2.333333333	1.333333333	1	4	1	4
1435	60	2	2	1	3	7	8	1	6	3.5	3.5	3.5	2.5	4.75	5	4.5	2.75	3.833333333	2.833333333	4.923076923	2.333333333	2.5	4	3	2	2	2	2	2	0	0	0	0	1.5	1.666666667	1	2	1	2	1.666666667	2	1.571428571	1.333333333	1.333333333	1.666666667	1	4	1	4
1436	31	2	1	3	3	7	5	2.5	5.5	5	4	4.5	2.5	5.75	6.666666667	7	2	4	4	4.923076923	3	1.875	1	1	3	2	3	3	3	0	0	0	0	3.375	1	2	1.333333333	1.666666667	2.333333333	2	2	2.428571429	1.5	1.666666667	2	1	4	1	4
1437	60	2	1	2	6	6	3	3	4.5	3.5	4.5	2	2.5	4.25	4	4	3.5	4.166666667	2	3.384615385	4	2.8125	4	4	1	2	2	3	3	0	1	0	0.333333333	3.75	2	2	1.666666667	2	2	2	1.333333333	1.285714286	1.166666667	1	1.333333333	1	4	1	4
1438	33	2	1	1	2	2	4	4	2	4	6	4	2	3.25	3.333333333	4.25	2.25	3.833333333	3.5	4.230769231	3.666666667	2.75	1	4	1	3	3	2	3	0	0	0	0	3.5625	2.666666667	2	1	1.666666667	2	1.666666667	1.666666667	2.285714286	1.666666667	2	1.666666667	2	NA	1	3
1439	59	1	1	1	5	1	6	3	4.5	3.5	3.5	3	2.142857143	4	4	4	2.25	3	2.166666667	2.692307692	3.333333333	3	4	4	1	2	3	2	3	0	0	0	0	3	1.666666667	1.333333333	1.333333333	1.333333333	2	2	1	1.428571429	1.166666667	1.666666667	1	1	1	1	2
1440	47	1	1	1	4	1	6	1	5.5	4.5	5	1.5	1.642857143	5.5	4.666666667	5.25	2.25	3.333333333	2.5	3	2.666666667	2.125	1	4	2	2	1	3	3	0	1	0	0.333333333	3	1.666666667	1.333333333	2	1	2	2	1.333333333	1.571428571	1.166666667	1.666666667	2	1	4	1	4
1441	53	2	2	3	3	7	8	4	5.5	4	4.5	4	2.357142857	5	5	4.25	1.75	2.333333333	4	4.076923077	2.333333333	2.5	4	2	3	1	2	2	2	0	0	0	0	3.5625	1	1.333333333	1	1.333333333	2	1	NA	2	2.166666667	2.333333333	2.333333333	2	NA	1	2
1442	49	2	2	3	3	1	4	5.5	4	4	3.5	4	2.714285714	5.25	5.333333333	6	2.5	4.166666667	3.166666667	3.846153846	4	1.6875	4	3	1	2	2	2	4	0	0	0	0	3.125	2.333333333	1.666666667	1.666666667	2	2	1.666666667	NA	1	1.5	2	1.333333333	1	3	1	4
1443	41	2	1	1	6	7	2	1	4.5	4	5.5	2.5	3	5.75	5.666666667	6.5	3.25	4.833333333	3	4.615384615	3.333333333	2.125	2	4	1	2	3	3	2	0	0	0	0	4.9375	2.333333333	2.333333333	3	1.666666667	2.333333333	3	1.666666667	2.285714286	1.5	1.333333333	2	2	NA	1	1
1444	35	2	1	1	NA	2	4	5	5.5	4.5	5	2.5	2.857142857	4.25	2.666666667	3.25	2.5	3.833333333	2.833333333	4	5	2.5625	3	5	2	2	3	3	5	0	0	0	0	2.875	2.666666667	2.333333333	1.333333333	2	1.666666667	2.333333333	1.333333333	2.142857143	1.833333333	1.333333333	1.666666667	1	4	1	4
1445	44	2	2	3	4	6	7	1.5	4.5	2	3.5	2.5	2.214285714	3.5	4.333333333	5	3.5	4	2.166666667	4.923076923	4	2.4375	4	1	1	2	2	5	2	0	0	0	0	3.125	2	1.666666667	1.333333333	2	1.666666667	2	NA	1.428571429	1.166666667	1.333333333	1.333333333	1	4	1	4
1446	27	2	1	1	3	1	9	3.5	4	4	5	3.5	2.714285714	4.5	5.333333333	5.25	2.75	3.166666667	3.5	3.615384615	3	2.9375	1	3	1	1	1	3	4	0	0	0	0	3.1875	1.666666667	1	1.333333333	1.666666667	1	1.333333333	1.333333333	1.142857143	1.333333333	1	2	2	NA	2	NA
1447	45	2	2	3	1	7	8	3.5	4	2	4	4	2	5	5	5	2	2.333333333	3.833333333	3.230769231	2	3.25	3	2	2	1	1	1	2	0	0	0	0	3.1875	1.333333333	1	1.333333333	1.333333333	1.333333333	1.333333333	NA	2.142857143	2	1.666666667	2.333333333	1	4	1	4
1448	26	2	1	3	2	7	10	1	3.5	3	5	2.5	2.071428571	4.75	4.666666667	4.75	2.75	3.333333333	3.333333333	3.769230769	3	3.125	1	3	2	1	2	1	1	0	0	0	0	4.5	1.333333333	1	1.666666667	1	1	1	1	1.142857143	1.333333333	1	2	1	4	1	2
1449	34	1	2	3	3	1	8	4	2	1.5	6.5	1	1.357142857	1.75	2	5	1.25	1.5	3.833333333	1.461538462	2	3.375	4	3	3	1	2	2	3	0	0	0	0	4.3125	1	1	1	1	1.666666667	1	NA	2.857142857	1.833333333	2	2.666666667	1	4	1	2
1450	61	1	1	1	1	2	6	4.5	3.5	4	4.5	4	2.571428571	4	5.333333333	4.5	2.75	3	3.666666667	4.153846154	3	3.1875	4	5	1	2	3	2	2	1	0	0	0.333333333	2.125	1.666666667	2	2	2	1.666666667	1.333333333	1.666666667	2	2.166666667	2.666666667	2	1	4	1	4
1451	33	1	1	1	4	1	8	4.5	3.5	4	4.5	4.5	2.857142857	3.75	4	4.75	2.5	2	3.666666667	2.538461538	2.333333333	3.125	2	1	3	2	2	2	3	0	1	0	0.333333333	6.625	2	2	2.333333333	2	2.333333333	2	2.666666667	1.857142857	2.333333333	2.666666667	2.333333333	1	1	2	NA
1452	48	2	1	1	NA	1	5	3	5	3	4	3	2.571428571	5.25	5.333333333	5.75	2.75	4.166666667	4	3.384615385	3.333333333	2.625	2	3	1	3	2	2	2	1	0	0	0.333333333	3.6875	2	2	2	1.666666667	2	1.666666667	1.666666667	1.142857143	1.666666667	1.333333333	1.333333333	1	4	1	2
1453	61	1	1	1	4	1	6	4	5	4.5	4	4	2.714285714	4.25	4.333333333	4	2.75	3	2.833333333	3.692307692	3	2.9375	3	3	1	2	2	2	2	0	0	0	0	3.25	2	1.333333333	2	1.333333333	2	1	1	1.142857143	1.166666667	1	1.666666667	1	4	1	4
1454	35	1	2	3	NA	2	8	1.5	3.5	2.5	2.5	2.5	1.714285714	4.25	5	5.25	1	1.833333333	3.5	2.076923077	1	2.875	4	1	3	1	1	1	2	0	0	0	0	4.375	1	1	1	1	1	1	NA	1.857142857	1.333333333	1.666666667	3	1	4	1	4
1455	32	1	2	3	3	1	6	2	5	2	6.5	1	1.571428571	5.25	5.333333333	5	1.5	2	3.833333333	4.307692308	3.333333333	3.0625	1	1	3	1	1	3	4	0	0	0	0	2.0625	1	1	1.333333333	1	2	2	NA	3	2.333333333	2.333333333	2.333333333	1	4	1	3
1456	44	2	1	1	6	2	5	3.5	4.5	4	3.5	4	3	4	4	4.25	2.75	2	2	4.153846154	4	3	3	4	1	3	2	4	3	0	0	0	0	3.0625	2	2	2	2	2	2	2	2	2	2	2	1	4	1	4
1457	25	2	2	3	2	1	4	2	5.5	2.5	3.5	2.5	2.642857143	3.75	6	5.25	3.25	4.333333333	3.333333333	4.692307692	3	1.75	1	3	3	2	1	3	5	0	0	0	0	3.1875	1.666666667	1	1.333333333	1.666666667	2	1.333333333	NA	1.285714286	1.166666667	1	1	1	4	1	1
1458	57	2	1	3	NA	7	6	4	5	4	4.5	4	2.357142857	4	4	4.25	2.25	3.5	3.833333333	3.615384615	3	2.9375	2	3	1	2	2	3	3	1	1	1	1	3.125	2	1.666666667	2	1.666666667	1.666666667	2	1	1.714285714	1.166666667	1	1.666666667	1	4	1	4
1459	42	1	1	1	3	1	6	4	4	4	4	4	2.214285714	4	4	4	2.25	3	3	3.923076923	3	2.9375	2	3	2	2	2	1	1	0	0	0	0	5.4375	2.333333333	2	2	2	2	2.333333333	2	2	2.166666667	2	2	2	NA	2	NA
1460	30	2	2	3	1	1	5	2.5	4	2.5	4.5	4	2.285714286	4	4.666666667	5.25	2	3.5	3.666666667	2.769230769	3	3.125	4	4	2	2	1	3	2	0	0	0	0	2.8125	2	2	1.666666667	2.333333333	2.666666667	2.333333333	NA	2.285714286	2	1.333333333	3	1	4	1	4
1461	53	1	1	1	6	5	3	4	4	5	1.5	5.5	2.928571429	5.75	6.333333333	6.5	4	4.5	1.5	5.538461538	5	1.625	4	5	1	3	3	4	4	1	1	1	1	2.5	2.666666667	2.666666667	3	2	3	3	1.333333333	1	1.333333333	2	1.333333333	1	4	1	4
1462	33	1	1	1	4	1	7	2	4	4.5	3.5	4.5	1.785714286	3.25	3.666666667	3.5	2	2.666666667	3.5	3.153846154	2	2.6875	4	2	1	1	2	4	4	0	0	0	0	3.3125	2.333333333	2	2	1.666666667	2	1.333333333	1.666666667	1.857142857	2.333333333	2	2	1	4	1	4
1463	51	1	2	3	2	7	4	4	5	5	2.5	4	2.857142857	4	3.666666667	4.25	2	3	3.166666667	4.076923077	3	2.9375	4	3	1	2	2	3	3	0	0	0	0	3.1875	1	1	1	1	1.333333333	1.333333333	NA	1.142857143	1.5	1	1.333333333	1	4	1	2
1464	35	2	1	3	3	1	4	2.5	4.5	2.5	4	2.5	2.142857143	4	5	5	2.5	4	2.833333333	4.076923077	3	3.1875	4	4	1	2	1	2	5	0	0	0	0	3	2	1.666666667	1.333333333	1.333333333	1.666666667	2	2	1.428571429	1.5	1	1.666666667	1	4	1	4
1465	32	1	2	3	3	2	8	2	4.5	3	4	3	2.071428571	4.75	4	4.75	2	2.5	3.166666667	2.692307692	2.333333333	3.375	3	2	2	2	2	5	2	0	0	0	0	3.875	1	1.333333333	1	1	1	1	NA	1.285714286	1.666666667	1.333333333	2	2	NA	1	3
1466	21	1	2	3	NA	8	5	4.5	3	4.5	3.5	4	2.642857143	4.75	7	6.75	2.5	2.666666667	3.666666667	4.538461538	3.333333333	2.5625	4	5	1	2	2	3	5	0	0	0	0	3	2.333333333	1.666666667	1	1.333333333	1.666666667	1	NA	1.714285714	1	1	1.333333333	1	4	1	3
1467	30	1	1	3	5	1	6	3	5.5	4	4	5	2.642857143	4.25	4	4.5	2	3.166666667	2.333333333	3.692307692	2.333333333	2.4375	1	4	2	1	3	3	3	0	1	0	0.333333333	3.75	2.333333333	2.333333333	3	1.333333333	2	2.666666667	2	1.857142857	2.5	1.333333333	2	1	4	1	4
1468	49	2	2	3	NA	7	10	1.5	4.5	3	5.5	3.5	1.857142857	4.75	5.666666667	4.25	1.75	2.666666667	2.166666667	1.923076923	1	3.375	4	3	1	1	2	2	2	0	0	0	0	4.6875	1	1.666666667	1.666666667	1	1	1	NA	1.571428571	1.666666667	1.666666667	3	1	4	1	2
1469	34	2	2	3	1	1	8	5	6.5	5.5	2	4.5	2.642857143	5.75	6	6.75	2.25	1.833333333	4	3.153846154	1.333333333	3.3125	1	4	1	1	1	2	2	0	0	0	0	2	1.666666667	1.333333333	1.333333333	1	1.666666667	1.333333333	NA	1.428571429	2.166666667	1.333333333	2.666666667	1	4	1	1
1470	49	1	1	1	5	1	4	4	4	5	4	5	2.714285714	4	5	5	3	3.666666667	3.333333333	4.076923077	3.666666667	2.875	3	4	1	2	2	1	4	1	0	0	0.333333333	3	2	2	2	1.666666667	2	2.333333333	1.666666667	1.571428571	1.166666667	1.333333333	1.666666667	1	4	1	2
1471	62	1	1	1	5	1	5	3	5.5	3	5	3.5	2.5	5	5.333333333	4.75	2.5	4.166666667	3.5	3.846153846	3.333333333	2.375	4	4	1	3	3	3	2	1	0	1	0.666666667	3	2	1.333333333	2	1.666666667	2	2	2	1.571428571	1.5	1.333333333	1.666666667	1	4	1	2
1472	31	2	1	1	4	7	8	3.5	4	4	4	4	2.071428571	4	4	4	2.5	3.166666667	3	4	3	2.9375	4	3	2	1	2	3	3	0	0	0	0	3	2	2	2	2	2	2	2	2	1.666666667	2	2	1	4	1	4
1473	29	2	1	1	2	7	5	4	5	3.5	4	2	1.928571429	3	5.333333333	5.25	3	4.5	3.333333333	2	2.666666667	2.375	1	5	1	2	2	1	3	0	0	0	0	2.4375	2.333333333	1.333333333	1.666666667	1.666666667	2.666666667	3	1.666666667	1.714285714	1.666666667	2	1.666666667	1	4	1	4
1474	54	2	2	3	NA	3	7	4	5	4	3	3.5	2.571428571	4.5	6.666666667	6.5	1.75	2.666666667	4.166666667	3.461538462	2	2.9375	4	1	2	1	1	3	3	0	0	0	0	3.6875	1	1.333333333	2	1.333333333	1	1	NA	2	2	1.666666667	2.666666667	1	4	1	3
1475	83	2	2	1	2	7	5	2.5	5.5	5	3.5	3	2.5	4	4.666666667	5.25	2.75	3.833333333	2.5	3.846153846	4.333333333	2.5625	4	4	1	2	2	3	3	1	0	0	0.333333333	1.875	2	1.333333333	1.666666667	1.666666667	2	2.333333333	2.5	1.285714286	1.5	1.666666667	1.333333333	1	4	1	4
1476	39	1	1	1	3	1	5	4	4	4	4	3.5	2.785714286	4.5	4.666666667	4	3	3.666666667	3.5	4.230769231	2.666666667	2.875	1	3	2	2	2	3	3	0	0	0	0	3.3125	2	2	2	2	1.333333333	2	2.333333333	2	2	2.333333333	2	1	1	1	1
1477	53	1	2	3	5	6	4	5	6	5	3	4.5	2.642857143	4.25	5	4.25	3	3	2.166666667	4.692307692	3	2.5625	4	3	2	2	3	3	3	0	0	0	0	3.125	1.666666667	2	2	1.666666667	2	2	NA	1	1.666666667	1.333333333	1	1	4	1	2
1478	72	2	1	1	3	7	4	4	5	5	5	4	2.428571429	3.5	3.333333333	4	2.75	3	2.333333333	3.846153846	3	3.5	4	5	1	1	1	3	2	0	0	0	0	3.875	1.666666667	1.666666667	1.666666667	1	2	1.666666667	1.333333333	1.142857143	1.166666667	1.333333333	1.333333333	1	4	1	4
1479	43	1	2	3	2	2	7	3.5	5	2	5	4	2.5	3.75	5.666666667	5	2	3.833333333	2	3.615384615	3	2.75	1	3	1	1	2	3	2	0	0	0	0	3.375	1.333333333	1	1	1	1	1.333333333	NA	1.142857143	1.166666667	1.666666667	1.666666667	2	NA	1	4
1480	58	1	1	2	4	1	6	3	5	2	5	2.5	1.857142857	3.5	4	4	2	1.5	4.166666667	3.384615385	2.333333333	3.125	1	3	3	1	1	2	3	0	0	0	0	5	1.333333333	1	1.666666667	1	1.666666667	1.666666667	1.333333333	1.571428571	1.666666667	1	1.666666667	1	3	1	3
1481	52	2	2	1	NA	2	7	4.5	4	4	4	3	2.5	3.75	4	4	2.75	3.5	3.5	4.384615385	2.333333333	2.6875	4	3	1	2	2	3	4	0	0	0	0	3.0625	2	1	2	1	1.666666667	2	2	1	1.333333333	1	1.333333333	1	3	1	4
1482	61	1	1	2	5	3	4	4.5	3	3.5	3.5	6	2.5	5.25	5.333333333	5.25	2.75	3.333333333	3.166666667	4.076923077	4	2.0625	4	3	1	1	2	3	2	1	0	0	0.333333333	2.6875	2	2	2	1.333333333	1.333333333	1.333333333	2.333333333	1.428571429	1.166666667	1	1.333333333	1	4	1	4
1483	72	1	1	1	4	7	6	2.5	4	3.5	4	2.5	1.5	2.25	3.666666667	4	2	3	3	2	3	3.1875	4	3	1	2	2	3	2	0	0	0	0	6	1.333333333	1.333333333	1.333333333	1	1.666666667	1	1.333333333	1.142857143	1.333333333	1	1	1	4	1	4
1484	27	1	2	3	2	6	3	5	4	7	2	5.5	3	6	6	5.5	3.25	4	1.166666667	5.076923077	4	1.5625	4	4	2	2	2	2	2	0	0	0	0	3.5625	2.666666667	1.666666667	3	1.666666667	2	1.333333333	NA	1	1	1	1	1	4	2	NA
1485	53	2	1	3	3	2	6	3.5	5	4.5	3.5	4	2.357142857	4.75	4.333333333	4.75	2.75	3.5	3.5	4.076923077	3.666666667	2.75	2	4	1	2	2	2	2	0	0	0	0	2.875	2	2.333333333	2	2.333333333	2.666666667	2.666666667	2	2	1.5	2.333333333	1.666666667	1	4	1	4
1486	59	1	2	3	2	8	6	2.5	5	4	4	4.5	2.5	5.5	5	4.75	2.75	4	2.666666667	2.538461538	3.666666667	1.625	4	3	1	2	2	3	3	1	0	0	0.333333333	2.4375	1.666666667	1.666666667	2	1.333333333	2.666666667	2	NA	1.857142857	1.666666667	1.333333333	1.333333333	1	4	1	4
1487	50	2	1	1	4	3	6	4.5	4.5	4.5	4	4	2.571428571	5	4.333333333	4	3.5	3.833333333	4.333333333	4.692307692	3	2.6875	4	4	1	2	3	3	4	1	0	0	0.333333333	4.25	2.666666667	1.666666667	2	2.666666667	2.666666667	2.666666667	1.666666667	1.571428571	1.5	1.333333333	1	1	2	1	4
1488	59	1	1	3	NA	1	6	4	5.5	6.5	4.5	3.5	2.5	4	4	4.25	2.25	1.333333333	4.833333333	3.692307692	1	1.9375	4	4	1	1	3	1	3	0	0	0	0	3	1.333333333	1.333333333	2	1	1.333333333	1	2	1.571428571	1.5	1.333333333	1.333333333	1	4	1	4
1489	43	1	1	3	4	1	3	4	3.5	3	4.5	4.5	2.142857143	4.5	4.666666667	4	2.25	4	3.333333333	4.153846154	3	3.125	1	4	1	2	2	3	4	0	0	0	0	4.25	2.333333333	2.333333333	2	2	2	2.333333333	2	2.285714286	2.166666667	1.666666667	2.333333333	1	1	1	4
1490	19	2	2	3	NA	7	5	2.5	3.5	1	6.5	1.5	1.5	4.25	5.666666667	6.25	2.75	3.666666667	3.5	2.307692308	3	2.6875	3	1	3	2	2	1	2	0	0	0	0	4.8125	2	1.666666667	1	1.666666667	2	1	NA	2.285714286	1.166666667	2	2.333333333	1	4	1	2
1491	46	1	2	3	3	3	4	4	4	3	4	4	2.857142857	4.75	4	4.5	2.75	3.166666667	3.5	4.153846154	3	3.4375	4	4	1	2	2	3	4	1	0	1	0.666666667	4.8125	2	2	2	1.666666667	2	2.333333333	NA	1.857142857	2.166666667	2	2	2	NA	1	3
1492	53	1	2	3	1	8	10	1.5	4.5	3	7	7	2.214285714	6.5	4.666666667	4.5	1	1	4.833333333	3.461538462	1	2.625	3	3	2	2	2	2	1	0	0	0	0	5.1875	1	1.333333333	1	1	1	1	NA	2.857142857	2.166666667	1.333333333	2	1	4	1	2
1493	54	2	1	1	1	7	4	4	5	3.5	5.5	4	2.214285714	4.5	5.666666667	7	3.25	4.833333333	3.5	4.692307692	3.333333333	2.5	4	3	1	2	3	1	3	1	0	0	0.333333333	2.8125	2.333333333	1.666666667	2	1.666666667	2.333333333	1.333333333	1.666666667	1.571428571	1.5	1	1.666666667	1	4	1	3
1494	28	2	2	3	NA	1	6	3	4	5	5	4	2.428571429	4	5	4.5	2.25	2.833333333	4.333333333	4.076923077	3	1.875	4	3	2	2	2	5	5	0	0	0	0	3.0625	1	1	1	1	2	2	NA	1.428571429	1	1.333333333	2	1	4	1	4
1495	50	1	2	1	2	1	7	4	4	3.5	4	3.5	2.642857143	3.75	4.333333333	4.5	2.5	3.5	3.166666667	4.384615385	3.333333333	3	4	4	1	2	2	2	2	0	0	0	0	2.875	1.333333333	2	1	1.666666667	1.666666667	1.666666667	1	1.714285714	1.666666667	2	1.666666667	1	2	1	4
1496	62	1	1	1	3	3	6	2	3.5	2.5	4.5	5.5	2.214285714	3.25	5	5	2.75	3.666666667	3.166666667	3.538461538	3	3.0625	3	4	1	2	3	3	3	1	1	0	0.666666667	5	2	1.666666667	2	1	2	1.333333333	1.666666667	1.285714286	1.166666667	1	1	1	4	1	4
1497	53	1	1	1	3	3	8	3	7	2.5	6	6.5	3.214285714	6.5	7	6.25	3	4.833333333	3.666666667	5.769230769	4.666666667	1.6875	4	5	1	2	3	4	4	0	0	0	0	2.125	2.666666667	1.333333333	2	2.666666667	2.333333333	2	1.666666667	2	2.5	1.333333333	1.666666667	1	4	1	4
1498	20	2	2	3	NA	2	6	3.5	6	3.5	3.5	3.5	2.928571429	4.25	5.333333333	5	3	3.833333333	2.833333333	5	4	3.375	3	4	1	2	2	3	3	0	0	0	0	6.6875	2	1	2	1.666666667	2.333333333	2	NA	1.142857143	1.166666667	1	1.333333333	1	4	1	3
1499	61	1	1	1	4	1	4	5	4.5	3	4	4.5	2.357142857	5.25	5.666666667	6	2.75	3.333333333	2.333333333	4.384615385	3.333333333	2	4	5	1	2	2	2	2	0	0	0	0	3.0625	2	1.333333333	1.333333333	1	2.666666667	2	1.333333333	1.571428571	1.333333333	1.333333333	1.333333333	1	4	1	2
1500	23	2	1	1	NA	7	1	4.5	1.5	1	6.5	4	2.285714286	5.25	5.666666667	6.25	3.75	3	4.833333333	5.615384615	4.666666667	3.375	1	2	3	2	2	3	3	0	0	0	0	5.6875	3	1.666666667	3	2.666666667	3	3	2	3	2	2.333333333	2.333333333	2	NA	2	NA
1501	63	1	2	3	1	7	5	5	5.5	4	5	5	2.928571429	5.25	5.666666667	5	3	3.833333333	4.333333333	5.615384615	2.666666667	3	2	4	2	2	2	4	3	0	0	0	0	2.5	2	2	1.666666667	2.333333333	1.666666667	1.666666667	NA	1.571428571	1.5	2	1.666666667	2	NA	1	4
1502	26	2	2	3	NA	2	6	1.5	6.5	4.5	3	5.5	2.571428571	5.25	6.333333333	6	2.5	4.5	2.166666667	3.846153846	4	2.3125	2	3	2	2	2	5	2	0	0	0	0	2.5	2.333333333	1.666666667	1.666666667	1.666666667	1.666666667	1.666666667	NA	1.714285714	1.166666667	1.666666667	1.666666667	1	4	2	NA
1503	57	1	1	1	3	1	6	3.5	4.5	4	4	3	2.357142857	4.75	4.666666667	5	2.25	3	3.166666667	4	2.666666667	3.0625	3	3	2	2	2	2	2	0	0	0	0	3.3125	2	2.333333333	2	1.666666667	2	1.333333333	2	2.428571429	2	1.666666667	2	2	NA	2	NA
1504	28	2	1	3	4	4	6	4	4	3	3	4.5	1.928571429	2.75	3.666666667	2.5	2.75	3.166666667	3.833333333	4	2.333333333	2.875	1	4	1	1	2	5	3	0	0	0	0	3.0625	2	1.666666667	1.333333333	1.333333333	1.666666667	1.666666667	2	1.714285714	2	1.666666667	1.333333333	1	4	1	4
1505	61	1	1	1	2	1	6	4	3.5	4	4	4	2.928571429	5	5	5	3	3	3	3.923076923	3	2.875	4	5	1	3	3	3	3	1	1	0	0.666666667	3.0625	2	2	2	2	2	2	2	1.857142857	1.5	1.333333333	1.666666667	1	4	1	4
1506	32	1	2	3	NA	7	10	1	2.5	4	7	2.5	1.142857143	5	3.666666667	3.75	1	1.666666667	5	4.923076923	1	3.125	4	1	3	1	3	1	1	0	0	0	0	6	2.666666667	1.666666667	2.333333333	1.666666667	2.333333333	2.333333333	NA	2	1.833333333	2	1.666666667	2	NA	2	NA
1507	23	2	2	3	NA	2	8	3.5	4	2	5	3.5	2.642857143	4.25	4.666666667	4.25	2.75	4	4	5.076923077	3	2.9375	4	5	1	2	3	3	2	0	0	0	0	2.75	2	2	2	2	2	2	NA	1.857142857	1.833333333	1.666666667	2	1	4	1	4
1508	34	2	1	1	3	7	8	4	4	4	4	4	2.642857143	4.5	5	5	2.25	3	3	4.153846154	3	3	1	3	2	2	2	2	3	0	0	0	0	6	2.333333333	1.666666667	3	2	2	2	2.333333333	2	1.833333333	2.333333333	2	1	4	1	2
1509	61	2	1	1	5	2	7	3	6	5	4	2	2.214285714	3.75	4.333333333	4.75	3	4	3.666666667	4.615384615	3.666666667	3.125	4	4	1	3	3	2	2	1	0	0	0.333333333	3	2	1.333333333	1.333333333	1	1.666666667	1.333333333	1.333333333	1.142857143	1.333333333	1.333333333	1.666666667	1	2	1	4
1510	72	1	1	3	2	7	2	5.5	6	4.5	3	4	2.571428571	5.25	4.666666667	4	3	3.833333333	2	4.769230769	4	2.125	2	5	1	2	3	4	2	1	1	0	0.666666667	2	2	1.666666667	2	1.333333333	1.666666667	1	2	1	1.166666667	1.333333333	1	1	4	1	4
1511	55	1	2	3	1	6	7	4.5	4	4	4	4	1.857142857	4	4	4.75	2.5	2.833333333	3.5	3.846153846	3	2.875	4	5	1	1	2	2	1	0	0	0	0	2.875	2.333333333	2	2	1.666666667	2	2	NA	2	1.5	1.666666667	2.333333333	1	4	1	4
1512	67	2	1	2	NA	7	7	3.5	4.5	4	5	3	1.785714286	4	4	4	2.25	3	3.833333333	4	2.333333333	3	4	3	1	2	2	3	2	0	0	0	0	7	1.333333333	1.333333333	1.333333333	1	1.333333333	1.333333333	1	1.428571429	1.333333333	1	1.666666667	1	4	1	4
1513	39	2	1	1	NA	4	8	2	5.5	5	3	2	2.5	5.5	5.333333333	6.25	2.75	4	3.666666667	6.461538462	3.666666667	2.8125	2	3	3	1	1	1	1	0	0	1	0.333333333	6.1875	2	2.333333333	2	2	1.666666667	1.666666667	2	1.428571429	1.666666667	1.666666667	1	2	NA	2	NA
1514	44	2	2	3	1	7	7	2.5	4	3.5	4.5	4.5	2	4	3	5.25	1.25	2	3	2.538461538	1.666666667	3.25	4	3	2	2	3	1	2	0	0	0	0	2.875	1	1.333333333	1.333333333	1	1.333333333	2	NA	1.571428571	1.333333333	1	2.333333333	1	4	1	3
1515	58	1	2	3	4	1	7	3.5	3.5	3.5	4	3.5	2.642857143	5.5	5.666666667	6.25	2	4	3.5	4.230769231	3.666666667	2.125	4	2	2	2	2	5	3	0	0	0	0	3.9375	1.666666667	1.333333333	2	1	1.666666667	2	NA	1.428571429	1.333333333	1.666666667	2	1	2	1	4
1516	19	2	2	3	NA	1	7	4.5	1.5	2	2.5	3	2.357142857	6.25	4.333333333	6.75	1.75	1.833333333	4	2.384615385	2	2.8125	3	5	2	1	1	1	1	0	1	0	0.333333333	3.375	1.666666667	2	1.666666667	1.333333333	1	1	NA	2.428571429	2.833333333	1.666666667	3	1	4	1	4
1517	61	1	1	1	6	1	4	5	5	5.5	3	4.5	2.714285714	5.5	5.666666667	3.25	3.5	3	3.5	5.538461538	3.666666667	2.4375	4	5	1	3	4	4	4	1	0	0	0.333333333	3	2.333333333	2.333333333	2.333333333	1.666666667	2	1.666666667	2	1.142857143	1.5	1	1.333333333	1	4	1	2
1518	62	1	1	1	1	8	10	5	4.5	1	3.5	1	1.642857143	4	4	4.75	1.75	1.666666667	2.666666667	2.230769231	1	4.25	4	3	2	2	2	1	1	0	0	0	0	3	1	1	1	1	1	1	1	1	1	1	1	1	4	1	4
1519	49	1	1	1	3	1	10	5.5	2	4	2	4.5	2.928571429	4	4	4	2.5	3	3	4	3	2.875	3	3	2	2	2	1	1	0	0	0	0	4.4375	2	1.666666667	2	2	2	2	2	1.857142857	1.833333333	2	2	1	4	1	4
1520	49	2	2	3	NA	1	5	4.5	4.5	2.5	5	3	2.357142857	4.5	5.666666667	5	2.75	3.166666667	3.833333333	4.230769231	2.666666667	3.125	4	4	1	2	2	2	2	0	0	0	0	3.9375	1.333333333	2	1	1.333333333	1.666666667	2	NA	1.714285714	1.5	1.666666667	1.666666667	1	4	1	4
1521	43	2	1	1	NA	4	9	4.5	3.5	1	5.5	4	2.357142857	4.75	6	7	1.25	2.333333333	4.666666667	4	1.666666667	3.375	2	1	2	2	2	1	2	0	0	0	0	5.9375	1	2	1	1	1.333333333	1	2.333333333	2.714285714	2.333333333	2	3	1	1	1	3
1522	63	1	1	2	3	3	5	3	5	2.5	2	1	2.071428571	3.25	5	5.25	2	2.166666667	3.666666667	1.615384615	1	3.6875	4	2	1	2	2	2	3	1	0	0	0.333333333	4.25	1.333333333	1	1.666666667	1.333333333	2.333333333	1	2	1.571428571	1.333333333	2	2.333333333	1	4	1	4
1523	50	2	1	1	6	2	5	6	6.5	7	4.5	5.5	2.785714286	4.5	5.333333333	4.5	2.75	3.5	3.5	4.384615385	3.666666667	3.125	3	4	1	3	3	4	1	1	0	0	0.333333333	4.4375	2.333333333	1.666666667	1.666666667	2	1	2	2	2	2	1.666666667	2.333333333	1	4	1	4
1524	79	1	1	2	2	7	3	5	5	4.5	2.5	4.5	2.714285714	4	4	4	3	3	3	3.769230769	3	3	4	5	1	2	3	2	3	0	0	0	0	3	2	2	2	2	2	2	2	1.857142857	2	2	2	1	4	1	2
1525	25	1	1	3	3	1	6	3	4	3	5	4	2.357142857	4.75	4.333333333	4.5	2	2	3.666666667	4.307692308	2	3.3125	1	3	2	1	1	1	1	0	0	0	0	5.875	2	2.333333333	2	1.666666667	2	2.333333333	2	2.285714286	2.166666667	2.333333333	2	1	4	1	4
1526	20	2	2	3	1	2	3	5	6.5	2.5	3.5	5.5	3.5	5.75	6.666666667	5.5	3.5	4.333333333	1.666666667	5.769230769	3.666666667	3.0625	1	2	3	1	1	5	2	0	1	0	0.333333333	3.1875	2.333333333	1.333333333	2	2	1.666666667	2.666666667	NA	1.285714286	1.333333333	2	1.333333333	1	4	1	4
1527	61	1	2	1	5	1	5	4.5	4	3	5	4.5	2.642857143	5.25	5.333333333	5	2.75	3.166666667	4	3.923076923	3	2.4375	2	2	2	2	2	4	3	1	0	0	0.333333333	4.5	1.666666667	1.333333333	2	2	1	1.666666667	1.5	1.142857143	1.166666667	1	1.333333333	1	4	1	4
1528	53	2	1	1	6	1	3	5	5.5	5	2	4.5	3.5	6	5	5.25	3.5	4.333333333	1.5	4.923076923	5	3.3125	4	5	1	3	3	3	3	1	1	1	1	2.5	3	1	2.666666667	1.333333333	3	3	1.666666667	1.142857143	1.5	2	1	1	4	1	4
1529	78	1	1	2	2	6	8	4	5	3.5	4.5	4	2.357142857	4	7	7	3.5	3	3.666666667	3.461538462	3	2.9375	4	4	2	2	2	2	5	0	0	0	0	3.25	2	1.333333333	2	1.333333333	1.666666667	2	2	1.285714286	1.333333333	1.333333333	2	1	4	1	4
1530	57	1	2	3	1	1	9	2.5	4	3	3.5	4.5	2	4	4	4	1.25	3.5	4.5	3.769230769	2	2.4375	4	5	2	1	2	1	1	0	0	0	0	5.75	1.333333333	1	1	1.666666667	1	1	NA	1.285714286	1.166666667	1	1.666666667	1	4	1	3
1531	52	1	1	1	6	1	4	4	4	4	4	4	2.357142857	4	4	4	2.25	3.166666667	3	4.153846154	3	3	4	4	1	3	2	2	2	0	0	0	0	3.1875	1	1.333333333	1	1	1	1.333333333	1.333333333	1.285714286	1	1	1	1	4	2	NA
1532	22	2	2	3	3	7	6	3	2	2	7	2.5	1.785714286	6.5	3.333333333	3.75	3.25	3	3	6.615384615	5	2	1	3	3	2	3	4	3	0	0	0	0	3.1875	2.666666667	2	1.666666667	1.666666667	1	1	NA	2	1.333333333	1.666666667	1.666666667	2	NA	1	1
1533	76	2	2	1	3	8	5	4.5	4	4.5	3	5	2.357142857	5	6	5.75	2.75	2.833333333	2	4.846153846	3.333333333	2.5625	4	5	1	2	3	3	3	1	0	0	0.333333333	1.875	2	2	2	1.333333333	3	1.333333333	2	1.428571429	2.833333333	1	1.333333333	1	4	1	2
1534	37	2	1	1	4	7	9	1.5	4	3	7	5	2.071428571	3.75	5	6	2	3.333333333	4.666666667	3.076923077	2	3.875	4	1	3	2	1	1	4	0	0	0	0	4.25	1	1.333333333	1	1.333333333	2	1	2	2.857142857	2.666666667	2	3	1	4	1	4
1535	54	1	1	2	3	1	6	3.5	4.5	5.5	4.5	5.5	2.714285714	5.25	4.666666667	5.25	2.75	4	3.166666667	4.769230769	4	1.875	4	4	1	2	2	5	3	0	0	0	0	3.5625	2.333333333	1.666666667	2.333333333	1.333333333	2.333333333	1.666666667	1.666666667	1.428571429	1.5	1.333333333	1.333333333	1	4	1	4
1536	28	2	2	3	NA	7	10	2	4	4	7	5	1.642857143	3.25	2.666666667	4.25	1	1	4.5	2.307692308	1	3.6875	1	1	3	1	2	3	2	0	0	0	0	3.5625	1	1	1	1.333333333	1	1	NA	2.857142857	1.5	1.666666667	3	1	4	1	2
1537	69	1	2	2	2	7	8	2.5	5	2.5	5	2.5	2.071428571	3.5	5	5.5	1.25	1.833333333	2.5	4.153846154	1	3.5	2	2	3	1	2	1	2	0	0	0	0	4.625	1	1.666666667	2	1	1	1	2	1.571428571	1.666666667	1	2.333333333	1	4	1	3
1538	78	2	2	1	NA	7	6	6	6	6	4	3.5	2.928571429	4.75	6.333333333	5	2.75	4.5	2.5	4.230769231	3.333333333	2.375	4	5	2	3	4	5	2	1	0	0	0.333333333	2.8125	2.666666667	1.333333333	2	2	2	2	1.5	1.142857143	1.5	1.333333333	1.333333333	1	1	1	4
1539	48	2	1	3	3	2	7	5.5	3.5	2.5	4.5	5.5	2.642857143	4	5	4.25	2.75	3	3.166666667	5.153846154	3	3.875	3	4	1	2	2	1	1	0	0	0	0	4.75	2	1.666666667	1.666666667	1	1	1	2	1.428571429	1.5	2.333333333	2	1	1	1	2
1540	50	2	2	3	2	2	8	4	4.5	4	4	5	2.857142857	4.5	6	6	3.5	3.333333333	2.833333333	5	3.333333333	2.25	4	4	1	2	2	2	2	0	0	0	0	2.3125	2.333333333	1.333333333	2.333333333	1.333333333	2.666666667	2.666666667	NA	1.571428571	1.333333333	1	1.333333333	1	4	1	4
1541	55	1	1	3	4	8	6	4	5	3	5.5	5.5	2.357142857	6.25	7	6.25	1.75	4	3.5	5.153846154	3	2.5625	4	5	1	2	2	4	4	0	0	0	0	2.4375	1.666666667	1.666666667	1.333333333	1.666666667	3	2.666666667	3	2.142857143	1.5	1.333333333	1.666666667	1	2	1	3
1542	49	1	2	3	3	1	3	4	4	4	4	4	2	3.75	3.666666667	4	2.25	3	3	3.923076923	3	3	4	5	1	1	2	3	3	0	0	0	0	3	2	2	2	2	2	2	NA	2.142857143	2	2	2	1	4	1	4
1543	33	2	1	1	5	7	8	4.5	5	5	6	2	2.214285714	3.5	6	5.75	2.75	3.333333333	3.333333333	3.615384615	2.666666667	3	1	3	3	1	2	3	1	0	0	0	0	3.5625	1.666666667	1.666666667	1.666666667	2	2	1.333333333	1.333333333	1.857142857	1.333333333	1	1.666666667	1	2	1	2
1544	29	2	2	3	2	1	5	6	4	3	3.5	5	2.785714286	5.5	5.333333333	5.25	3	4	3.166666667	5.615384615	2.666666667	1.9375	3	4	1	1	1	5	3	0	0	0	0	1.1875	2.666666667	2.333333333	3	1.666666667	3	3	NA	1	1	1.666666667	1	1	4	1	4
1545	45	1	1	1	4	1	6	4	6.5	6.5	1.5	5.5	3.071428571	5.25	4.666666667	4.5	3	4	2.333333333	3.769230769	4	1.4375	3	4	1	2	2	1	2	0	0	0	0	3	2	1.666666667	2	2	2	2	1.333333333	1	1	1	1.333333333	1	1	1	4
1546	23	2	2	3	NA	7	7	2	5	2.5	6	5.5	2.142857143	3	4.333333333	5	1.5	2.333333333	4	2.846153846	1.666666667	3.5625	2	3	2	1	1	1	1	0	0	0	0	6	1	1.333333333	1	1	1.333333333	1	NA	2	1.333333333	1.333333333	2.333333333	1	4	1	2
1547	62	1	2	3	2	1	6	3	4	3	5	2.5	2.5	4	5.333333333	5.25	3	3.333333333	3	3.923076923	4	2.875	4	4	1	2	2	4	3	1	0	0	0.333333333	2.625	2	1.666666667	2	1.333333333	2	2	NA	1.142857143	1.333333333	1.333333333	1.333333333	1	4	1	4
1548	30	2	2	3	2	1	7	4.5	2.5	5	3.5	5	2.642857143	4.25	5.666666667	5.25	3.25	2.833333333	3.666666667	4.769230769	2.333333333	2.8125	4	4	1	2	2	2	3	1	1	0	0.666666667	3.3125	2.333333333	2	2	2.333333333	2.333333333	2.666666667	NA	1.714285714	2	3	2.333333333	1	2	1	2
1549	68	2	2	1	1	2	7	4	5.5	1	5	1.5	1.5	2.5	3.666666667	3.75	2	3	3.833333333	3.846153846	1	3	4	5	1	2	2	2	2	0	0	0	0	2.0625	1.333333333	1	1.333333333	1.333333333	1	2	2	2.285714286	2	1.666666667	1.666666667	1	3	1	4
1550	29	2	1	1	4	1	4	2.5	5.5	2	4	2	2.357142857	3.75	5.666666667	6.5	3	4.833333333	4	5.230769231	4.333333333	2.5625	1	3	2	2	2	3	4	1	0	0	0.333333333	3.1875	2.333333333	1.666666667	1.333333333	1.333333333	2.333333333	2	1.333333333	1.142857143	1.166666667	1.666666667	1.333333333	1	2	1	4
1551	57	1	1	3	NA	1	9	5.5	6	5	2.5	5	2.785714286	5.25	5.666666667	6	2	2.833333333	3	3.538461538	2.333333333	1.8125	3	2	2	2	2	3	3	0	0	0	0	4.4375	1.666666667	2	2	1.333333333	2	2	1	1.571428571	1.5	1.333333333	2.333333333	1	4	1	3
1552	68	1	2	3	NA	7	9	2.5	4	4	4	4	2.071428571	4.25	4	4	2	2.833333333	3	3.923076923	2.666666667	2.9375	1	2	2	1	1	2	3	0	0	0	0	3.9375	1	1	1	1	1	1	NA	1	1	1	1.333333333	1	2	1	2
1553	40	1	2	3	1	7	8	1.5	5	3	4.5	5.5	2.428571429	3.5	5.666666667	4.5	1.75	3.666666667	3.166666667	3.076923077	2	3.1875	4	2	1	2	2	3	3	0	0	0	0	3.5	1.333333333	1	1.666666667	1	2	2	NA	2.428571429	1.5	1.333333333	2.333333333	1	4	1	3
1554	74	1	1	3	3	7	5	4.5	5.5	6	2	6	3.071428571	5.75	6.666666667	6.25	3.25	4.666666667	1.333333333	6.076923077	5	1.625	4	4	1	1	3	5	4	1	1	1	1	3.0625	2.333333333	2.333333333	2	2	2	2	1	1.285714286	1.333333333	1.333333333	1	1	4	1	4
1555	60	1	2	3	1	7	6	4	4	4	4	4	2.642857143	4	4	4	1.5	3	3.333333333	4	3	3	4	3	1	1	2	2	1	0	0	0	0	3	1	1	1	1	1	1	NA	1	1	1	1	1	4	1	4
1556	31	2	1	1	3	1	6	4	4	4	4	4	2.071428571	4	4	4	2.75	3	3	4	3	3	3	3	1	1	1	1	2	0	0	0	0	3	1.333333333	1	1	1	1	1.333333333	1	1.142857143	1	1	1	2	NA	2	NA
1557	52	1	2	3	3	1	5	2.5	4.5	4	6	3.5	2	4.5	4.333333333	5	1.5	1.833333333	4.833333333	3.461538462	1.666666667	2.25	3	3	2	3	2	3	1	1	0	0	0.333333333	4.375	1	1	1	1	1	1	NA	2.571428571	2.333333333	2	2.333333333	1	4	1	3
1558	26	1	2	3	3	7	9	2	5	2	3.5	2	2.142857143	3.5	6	6	2.25	3.833333333	2.5	2.615384615	2.666666667	2.625	4	3	1	1	1	1	5	0	0	0	0	3	1.666666667	1	1	1	1.666666667	2	NA	1.428571429	1.166666667	1	1.666666667	1	4	2	NA
1559	58	1	2	3	5	1	5	3	5.5	5.5	2	5	2.714285714	4.25	6	5	3	3.666666667	1.166666667	5.384615385	4	1.9375	4	3	2	2	2	3	4	0	0	0	0	2.9375	2	2	2	1.666666667	2.333333333	2	NA	1.142857143	1	1	1	1	4	1	4
1560	42	2	2	3	5	1	1	3.5	4	3.5	4	3.5	3.071428571	4.5	5	4	3	3.333333333	3.666666667	4.615384615	3	3.0625	2	4	2	3	2	3	4	0	0	0	0	2.4375	2.333333333	2	2	2	2	2	NA	2	2	2	2	1	1	1	4
1561	53	2	2	1	NA	2	6	2.5	6	4	5	3.5	2.214285714	4.5	5	6.25	2.5	2.5	3.833333333	4.461538462	3.666666667	2.4375	3	4	1	3	2	5	4	1	1	1	1	3.0625	1.666666667	2.333333333	2.333333333	1.666666667	2	2	2	2.428571429	1.666666667	1.666666667	1.666666667	1	4	1	4
1562	24	2	2	3	1	8	5	2.5	3.5	1	3.5	3.5	2.5	5.75	5.666666667	6	2.75	4.833333333	2.5	3.615384615	3	3.25	2	3	2	1	2	2	3	0	0	0	0	3.5	1.666666667	1.666666667	2	1.333333333	2.333333333	3	NA	1.142857143	1	1.666666667	1.666666667	2	NA	1	2
1563	50	2	2	3	6	1	6	2.5	6	4	4	5	2.785714286	5.25	4.666666667	6.5	1.75	3.5	3.5	2.692307692	3.666666667	2.4375	4	2	1	2	2	2	2	0	0	0	0	3.4375	1	1	1.666666667	1	1.333333333	2	NA	1.571428571	1.666666667	1	1.666666667	1	4	1	4
1564	28	2	2	3	1	7	10	4	7	7	7	4	2	5.5	6.333333333	7	1.5	3.166666667	5	3.076923077	1.666666667	3.5	4	1	3	1	3	1	5	0	0	0	0	6.0625	1	1	1	1	1.666666667	1	NA	2.285714286	2	1.666666667	3	1	2	2	NA
1565	52	2	2	3	2	4	10	1.5	4.5	4.5	4	4	1.5	4	4	4	1.5	3	3	1.153846154	1	2.9375	3	3	2	1	1	1	1	0	0	0	0	3	1	1.333333333	1	1	1	1	NA	1	1.166666667	1	2.333333333	2	NA	2	NA
1566	48	1	1	1	2	1	2	4	5	3.5	4	4	3.071428571	3	3	3	2.5	3.166666667	3.333333333	3.692307692	2.666666667	2.9375	4	3	1	3	2	2	2	1	0	0	0.333333333	2.6875	1.666666667	2.666666667	2.666666667	3	3	2.666666667	3	2.571428571	2.666666667	3	2.333333333	1	4	2	NA
1567	61	1	1	2	1	7	8	4.5	4.5	5.5	3.5	4.5	2.642857143	5.75	5.333333333	6.25	2.5	3.166666667	2.666666667	6.692307692	2	2.5	4	3	1	2	2	3	4	1	0	0	0.333333333	3.625	2	1.666666667	3	1.666666667	2	1.333333333	1.666666667	1.142857143	1.666666667	2	1.333333333	1	4	1	4
1568	58	2	1	1	1	2	5	3.5	5.5	6	3.5	4	2.785714286	4.75	5.333333333	5.75	3	5	2.833333333	5.461538462	2	2.8125	4	4	1	3	3	5	3	0	0	0	0	3.0625	2	2	1.666666667	2	2.333333333	1.666666667	1.666666667	1.285714286	1.666666667	1	1.333333333	1	4	1	4
1569	47	2	2	3	4	3	6	1.5	4.5	5	6.5	2	1.571428571	4.75	3.333333333	5.75	2.5	3.666666667	3.833333333	2.769230769	1.333333333	3.75	4	2	2	2	2	1	2	0	0	0	0	4.8125	1.333333333	1.666666667	1	1	1.333333333	2	NA	3	1.5	2	2.333333333	1	4	1	4
1570	59	1	1	3	3	1	6	5.5	5	5	3.5	5.5	2.642857143	4.75	5.333333333	6	2.75	2.5	2.333333333	2.769230769	3.666666667	1.875	4	3	1	2	2	2	3	0	0	0	0	3	2	1.666666667	2	1	2	1.333333333	3	1.857142857	1.333333333	1.333333333	1.666666667	1	4	1	4
1571	42	1	2	3	NA	2	10	3.5	4	3.5	4.5	2.5	1.071428571	4	3.666666667	4	2	2.833333333	3.666666667	3.923076923	2.666666667	3.0625	4	3	2	2	2	3	3	0	0	0	0	6.0625	1	1	1	1	1	1	NA	1.285714286	1.333333333	1	1.333333333	2	NA	2	NA
1572	44	1	1	1	5	8	5	6	6.5	4.5	2	5	3.357142857	6.5	7	6.25	3	4.333333333	1.666666667	6.692307692	5	1.1875	4	5	1	4	3	5	3	1	1	1	1	2.0625	2.333333333	2	2.333333333	2	1.333333333	2	1.333333333	1	1.166666667	1	1	1	4	1	4
1573	47	1	1	1	3	1	8	1.5	5	4	4.5	3	2	5.25	5.666666667	4.25	3.25	4	1.5	4	4	2	4	3	1	2	2	3	2	0	0	0	0	4.75	2	1.666666667	2	1.666666667	2	1.666666667	1.333333333	1.285714286	1.333333333	1	1	1	4	1	4
1574	54	2	1	1	5	1	4	6.5	5.5	3.5	3.5	4.5	2.928571429	5.5	6	6	3.25	4.833333333	1	5.923076923	4.666666667	1.375	4	4	2	2	3	4	4	1	1	1	1	2.9375	3	2.333333333	2.666666667	2.666666667	2	2	1.666666667	1.142857143	1.166666667	1.666666667	1	1	4	1	4
1575	71	1	1	2	3	7	4	3.5	6	4.5	3.5	2.5	2.857142857	5	5.333333333	5	3	4.333333333	2.666666667	5.692307692	4.333333333	2.1875	1	4	2	2	2	3	2	1	1	0	0.666666667	2.5625	2	2	2	2	2	2	1.333333333	1.142857143	1.166666667	1.333333333	1	1	4	1	3
1576	52	2	2	3	NA	7	10	6	2.5	1	7	4	1.5	4	4	4	1.75	1	4.333333333	1	1	3	4	1	2	2	2	1	2	0	0	0	0	7	1	1.666666667	1	1	1.666666667	1	NA	3	2.166666667	2.333333333	2.333333333	2	NA	1	3
1577	36	2	1	1	4	1	5	4.5	6	3.5	4	4	3.285714286	5	5.333333333	4.25	3.75	4.666666667	3.166666667	4.846153846	5	1.75	2	5	2	2	2	3	2	0	0	0	0	2.1875	3	2	2	1.666666667	2	2.333333333	1.333333333	1.571428571	1.333333333	1.666666667	1.333333333	1	3	1	4
1578	59	2	1	2	1	2	9	3	4.5	3.5	5.5	2.5	1.785714286	4	4	5.75	1.75	3	4	2.384615385	2	2.9375	4	3	1	3	2	1	1	0	0	0	0	4.5	1	1.333333333	1	1	2	2	2	2	1.833333333	1	2	1	2	1	4
1579	51	1	1	3	3	1	5	6	5	2.5	3.5	4.5	2.428571429	3.75	5	4.5	1.75	2.833333333	3.166666667	3.230769231	2.333333333	2.875	4	4	1	2	3	5	2	0	0	0	0	3	1.666666667	2	2	1.666666667	1.666666667	1.666666667	1	1.428571429	2	1	2.333333333	1	3	1	4
1580	55	1	1	3	NA	7	6	4	5	5	4	4	2.714285714	6	7	6.75	2.5	5	5	4.230769231	3	3.0625	3	5	1	2	2	5	5	0	0	0	0	6.0625	1	1	1	1.333333333	1	1	1	1.285714286	1	1	1.333333333	2	NA	1	4
1581	64	1	1	2	2	7	6	4	5.5	4.5	3.5	6	3.214285714	6.25	5.666666667	4	2.25	4	4	6.538461538	3	3.3125	4	3	2	3	2	2	3	0	0	0	0	3.375	1.333333333	1.666666667	2	1.333333333	2	1.333333333	1.333333333	1.571428571	1.5	1.666666667	2	1	4	1	4
1582	64	1	2	3	5	6	6	4.5	6	4	4	6.5	3.357142857	7	7	7	3	5	3	5.923076923	5	1.375	1	5	1	3	3	5	1	0	0	0	0	1.4375	3	1.666666667	2	2.333333333	1	1.333333333	NA	1.285714286	1.333333333	1.666666667	1	1	1	1	4
1583	74	2	2	3	1	7	10	4	4	4	4	4	2.428571429	4	4	4	2.75	3	3	3.615384615	3	3	2	3	2	1	1	1	1	0	0	0	0	5	2	2	2	2.333333333	2	2	NA	2	2	1.666666667	2	1	4	2	NA
1584	72	1	1	1	6	7	2	4.5	7	7	1	5	3.714285714	6.75	5.666666667	4.25	4	5	1	5.538461538	5	1.3125	2	5	1	3	3	2	2	1	0	1	0.666666667	1.0625	3	3	3	2.333333333	2.666666667	2.333333333	2.333333333	1	1	1	1	1	4	1	4
1585	52	2	2	3	5	1	5	4	4.5	4.5	3.5	4.5	2.571428571	4.5	4.333333333	4.25	2.5	3	2.333333333	4.153846154	3	3.125	3	3	3	1	1	2	2	0	0	0	0	3.8125	1.333333333	1	2	1	1	1	NA	1	1	1	1	1	4	1	4
1586	73	1	1	2	2	7	4	2	5.5	3.5	4.5	3	2.285714286	3.75	6.333333333	5.25	2.5	2	4	3.076923077	2	3.5625	2	4	1	2	2	3	2	1	0	0	0.333333333	2.5625	1.333333333	1.666666667	1.333333333	1	2	2	1.333333333	1.714285714	1.333333333	2	1.666666667	1	4	1	4
1587	45	1	1	1	2	1	10	4	7	7	1	4	3.571428571	7	7	6.25	3.25	5	1	6.461538462	5	1.875	4	5	1	2	2	5	4	0	0	0	0	1.125	3	2.666666667	3	2.333333333	3	1.666666667	1.666666667	1	1.333333333	1.666666667	1	2	NA	1	2
1588	72	1	1	2	3	7	4	5.5	6.5	6	2.5	5	3	5.5	4.666666667	4.75	3	4	1.166666667	5.384615385	4	2.0625	3	4	2	2	2	3	3	0	1	1	0.666666667	2.5625	2	2	2	2	2	2	1.333333333	1	1.166666667	1	1	1	4	1	4
1589	57	1	2	3	4	6	6	4.5	5	4	4	4	2.357142857	4	4	4	3	3.666666667	2.166666667	4	3	3	4	4	1	2	2	3	3	0	0	0	0	6	2	2	2	2	2	2	NA	2	2	2	2	1	4	1	4
1590	72	2	1	2	NA	7	6	4	7	4.5	4	3	2.5	6	5	4.5	3	4	3.833333333	3.769230769	3.666666667	2.375	4	4	1	2	2	3	2	1	1	0	0.666666667	3.9375	1.333333333	2	2	2	2	2	1.333333333	1.714285714	2.166666667	1.333333333	1.333333333	1	3	1	4
1591	55	2	2	2	6	1	4	6.5	5.5	6	1.5	4	2.714285714	5	5	5.75	2.75	4	2	5.846153846	4	1.9375	4	5	1	3	3	5	5	1	0	0	0.333333333	2.625	2.333333333	2	2.333333333	1.333333333	2.666666667	2	2	1.142857143	1.833333333	1	1.333333333	1	4	1	4
1592	41	1	2	3	3	1	7	3	6	2.5	4	1	1.785714286	2.5	6	5.5	1.75	3.666666667	3.666666667	2.846153846	1.666666667	2.625	2	5	1	2	2	5	2	0	0	0	0	2.8125	1	1.333333333	1	1.333333333	1.666666667	1	NA	1.428571429	1	1.333333333	2.333333333	1	4	1	4
1593	51	1	1	1	NA	1	6	2.5	5.5	3	4.5	4	2.285714286	4.25	4	4.75	2.75	3.333333333	4.5	3.538461538	2	3.125	4	3	1	1	1	1	1	0	0	0	0	3.4375	1.666666667	1.333333333	2	1.666666667	2.333333333	2	2.333333333	2.142857143	1.833333333	1.666666667	2.666666667	1	4	1	2
1594	48	1	1	1	2	1	5	1.5	4	4	4	4	2.357142857	4.75	5.666666667	6	2.25	4.333333333	4.666666667	4.538461538	3	3.25	3	4	2	2	1	1	1	0	0	0	0	2.75	2.666666667	1.666666667	1.666666667	1.666666667	2	2.666666667	2.333333333	1.428571429	1.5	2	1.666666667	2	NA	1	1
1595	38	2	1	1	4	2	5	6	5.5	5	2	3.5	2.571428571	6.25	4.666666667	4.5	3.5	4	2	6.076923077	4	1.75	1	5	1	3	4	5	3	0	0	0	0	2.0625	2.333333333	1.666666667	2.333333333	2.333333333	2.666666667	2.666666667	2	1.142857143	1.666666667	1.333333333	1.333333333	1	4	1	4
1596	50	1	1	1	4	1	4	5.5	6	3	5.5	3.5	2.785714286	6	7	6.25	2.5	4	3.5	5	3.666666667	1.9375	1	4	3	2	1	4	3	0	0	0	0	5.4375	2.333333333	1.333333333	1.666666667	1.666666667	2.333333333	2.333333333	1.333333333	1.285714286	1.333333333	1.666666667	1.333333333	1	4	1	4
1597	59	1	1	2	4	1	4	4	4.5	4	3	4.5	2.428571429	5	5	4.75	3	4	2	4.538461538	3.333333333	2.8125	4	3	3	2	2	3	3	0	0	0	0	3.25	2	1.666666667	2	1.666666667	2	2	1.666666667	2	1.666666667	2	1.666666667	1	4	2	NA
1598	58	2	2	2	1	2	5	5.5	4	5.5	3.5	4	2.285714286	4	3.666666667	4	3.5	3	3	4.538461538	4.333333333	2.875	3	5	1	1	1	5	3	0	0	0	0	6	2.333333333	1.666666667	1.333333333	1.666666667	1.666666667	1.666666667	1.5	1.714285714	2	2	1.666666667	2	NA	2	NA
1599	59	1	1	3	4	1	8	1.5	4	3	4	2.5	1.714285714	4	4	4	2	3	3	3.923076923	3	3.25	3	3	2	1	1	3	2	0	0	0	0	2.75	1	1	1	1	1	1	1	1.285714286	1.333333333	1	1.666666667	1	4	1	4
1600	42	2	1	1	3	7	7	3	5.5	6	4	3.5	2.214285714	5	5	5	2.5	4	3.666666667	3.538461538	2.666666667	2.9375	4	2	2	2	2	4	3	0	0	0	0	4	1.333333333	2	2	1.333333333	1.666666667	1.333333333	2	2	1.5	2	2	2	NA	1	4
1601	46	1	2	3	2	6	1	5	4	4	2	7	2.642857143	5	4.666666667	4	4	4.666666667	3.333333333	6.538461538	5	1.75	4	3	1	1	1	3	3	0	1	1	0.666666667	4	2.666666667	2	3	2.666666667	2	2	NA	1.142857143	2	1.333333333	1	1	4	1	4
1602	48	1	2	3	1	2	5	4	4	3.5	4	4	2.285714286	4.25	4.666666667	4.5	2.25	3	3	3.461538462	2.333333333	3	4	3	1	2	2	2	3	0	0	0	0	3	1	1	1	1	1	1	NA	1	1	1.333333333	1	1	3	1	3
1603	39	1	2	3	4	6	6	4	4	4	4.5	4	2.5	5	5.333333333	5	2.75	3	2.833333333	3.153846154	3	2.9375	4	5	1	3	3	3	3	0	0	0	0	2.625	1.666666667	2	2.333333333	2	2	2	NA	1.857142857	2	2	2.333333333	1	2	1	4
1604	44	1	1	2	2	7	4	3.5	2.5	5.5	4.5	2	2.571428571	4.25	3.666666667	3.5	2.25	3.166666667	3	4.923076923	3	3.0625	4	3	1	1	1	1	1	0	0	0	0	4	1.666666667	1	1.333333333	1	1.333333333	1	1	1.142857143	1	1	1	2	NA	1	2
1605	43	2	2	3	NA	7	8	4	4	2.5	5.5	4	1.142857143	4	4	4	1.25	1	3	1.230769231	1	4	4	2	2	2	1	1	1	0	0	0	0	6.625	1	1	1	1	1	1	NA	2.714285714	2.5	1.666666667	3	1	4	1	2
1606	62	1	2	3	1	6	5	3	4.5	1	5	2.5	1.428571429	1.25	5.333333333	5.5	2.5	2.5	3.333333333	3.461538462	2	3	4	3	2	2	3	3	3	1	0	0	0.333333333	3.3125	2	1.333333333	1.666666667	1	1.333333333	2	NA	1.285714286	1.833333333	1	1.333333333	1	4	1	4
1607	52	1	2	3	NA	7	10	3	4.5	1.5	6	4	1.642857143	3	4	4	1	1.666666667	3.833333333	1.615384615	1	3.5625	4	3	3	1	2	1	1	0	0	0	0	3.8125	1	1	1	1	1.666666667	1.333333333	NA	2.142857143	1.833333333	2.333333333	2.666666667	1	4	1	4
1608	56	1	2	3	NA	7	10	3.5	4	4	4	4	1.857142857	4	4	4	2.25	3	2.833333333	4	3	3	4	3	2	1	2	1	2	0	0	0	0	7	1.333333333	1	1	1	1	1	NA	1	1	1	1	2	NA	1	4
1609	52	2	1	3	4	2	4	2.5	4.5	5.5	5.5	5.5	2.571428571	5	5.333333333	5.75	2.75	4	4	4.923076923	3	2	3	3	3	2	3	2	3	0	0	0	0	3.125	1.666666667	1.333333333	1	1.333333333	1.333333333	1	2	1.857142857	1.5	1.333333333	1.666666667	1	4	1	3
1610	74	2	2	2	2	8	7	5	6	5.5	5	5.5	3.285714286	6	6.666666667	5.75	3	4.333333333	3.833333333	5	4	1.375	4	5	2	4	3	4	3	1	1	1	1	2.4375	2	1.333333333	1.666666667	1.333333333	3	2.333333333	2	1.428571429	1.5	1.333333333	1.333333333	1	4	1	4
1611	51	2	1	3	4	2	5	5	5	3	3.5	4	3	3.25	5.333333333	5.75	3	3.833333333	2.333333333	4.538461538	4	1.625	4	3	2	2	3	5	3	1	1	0	0.666666667	3.1875	2.333333333	1.666666667	1.333333333	1.333333333	2.333333333	2.333333333	1	1.714285714	1.333333333	1.666666667	1.333333333	1	3	1	3
1612	30	2	1	1	NA	7	6	2.5	4	3	4.5	4	2.5	4.5	4.666666667	4.75	3	4.333333333	4.333333333	4.384615385	3.666666667	3.1875	1	4	1	2	3	3	2	0	0	0	0	3.1875	2	1	1.333333333	1.666666667	2	2	2	2	1.666666667	1.666666667	1.333333333	1	4	1	3
1613	40	1	1	1	5	1	5	4.5	5.5	4.5	5	4	2.5	4	5	5	3.25	4.333333333	3.833333333	4.307692308	4	2.6875	2	3	2	2	2	3	2	0	0	0	0	6	2	2	2	1.333333333	2.666666667	2.333333333	1.333333333	1	1.666666667	1	1.333333333	1	4	1	4
1614	37	2	2	3	3	1	5	2	5	3.5	4	3	2.142857143	4.25	4	4.75	2.75	3.666666667	4	3.461538462	3	2.8125	4	4	2	2	3	3	2	0	0	0	0	3.0625	1.666666667	1	1	1	1.333333333	2	NA	1.285714286	1.166666667	1.666666667	1.666666667	1	4	1	3
1615	55	1	2	3	3	1	6	4	3.5	4	3.5	4	3	4	4	4	3	3.166666667	2.833333333	4	3	3.0625	4	4	1	1	2	2	2	0	0	0	0	5.625	2	2	2.333333333	2	2	2	NA	2	1.833333333	2	2.333333333	1	4	1	4
1616	64	1	1	1	4	1	4	5	5	4.5	4	4.5	2.571428571	5	5	5	3	4	3.166666667	5	3.666666667	2.875	3	4	2	2	1	4	1	0	1	0	0.333333333	2.875	2	2	2	1.666666667	1.666666667	1.666666667	2	1.714285714	1.666666667	2	1.666666667	1	2	1	2
1617	70	2	1	2	2	2	6	4	5.5	4	4.5	4	2.071428571	4	4.333333333	5.25	3	4	4	4.076923077	3	2.4375	4	3	2	2	2	3	3	0	0	0	0	6.5	2	1.666666667	2	2	2	2	2	1.714285714	1.5	1.666666667	1.666666667	1	4	2	NA
1618	30	2	2	3	NA	2	6	2.5	4.5	5.5	5	2.5	2.071428571	3.75	5	4.25	2.75	3.833333333	3.166666667	3.384615385	3	3.125	1	3	2	2	2	3	4	0	0	0	0	4.1875	1.666666667	1.333333333	1	1.333333333	2	2	NA	1.714285714	1.333333333	1.333333333	2	1	4	1	4
1619	53	2	2	3	NA	6	8	1.5	4	3.5	5.5	2.5	2	4	4	4	2.25	3	3	3.769230769	3	3.125	4	3	2	3	2	3	3	0	0	0	0	3	1	1.333333333	1.333333333	1.666666667	1.333333333	1.666666667	NA	1.285714286	1.833333333	1.666666667	2	1	4	1	4
1620	40	2	1	1	NA	8	4	4.5	4	5	2.5	3	2.857142857	6	6.666666667	5.75	3.5	4.833333333	2.833333333	5.538461538	4.333333333	1.75	1	5	1	2	3	4	2	1	0	0	0.333333333	2.5	2.666666667	2	2.333333333	2	2	1.666666667	2	1.714285714	1	1.666666667	1	1	4	1	4
1621	86	1	1	2	2	7	8	3.5	4	3.5	4.5	3.5	2.142857143	3	5	4.75	3	2.666666667	3.5	3.769230769	3	2.3125	4	5	1	2	3	1	1	0	0	0	0	4.75	1.666666667	2	2	1	2.666666667	2	2.333333333	2	1.666666667	1.333333333	1.666666667	1	4	1	3
1622	45	1	2	3	4	1	5	3	5	4	5	3.5	2.571428571	6	6	5.5	2.75	3	2.166666667	3.923076923	3	2.8125	4	4	1	2	2	3	3	0	0	0	0	2.875	2	2	2	2	2	2	NA	2	1.666666667	1.666666667	2.333333333	1	4	1	4
1623	45	1	2	3	NA	7	8	1.5	4	2	7	3.5	2	4	7	6.75	2.5	4.166666667	4.666666667	3.153846154	2.666666667	2.25	4	4	1	2	2	1	2	0	0	0	0	3.1875	2	1.666666667	1.333333333	1.666666667	2	1.666666667	NA	2.714285714	1.5	1.666666667	1.333333333	1	4	1	3
1624	62	1	1	1	3	1	8	2.5	4.5	5	4	4	2.571428571	5	6.333333333	6.25	3	2.833333333	3	4.615384615	2	2.9375	4	4	1	1	2	2	2	0	0	0	0	3.0625	2	1.666666667	2	1.333333333	2.333333333	1.333333333	2	1.571428571	1.5	1.666666667	2.333333333	2	NA	1	4
1625	65	1	2	2	1	2	7	4	5	3	4	4.5	2.571428571	3.25	5	5	2.75	3.666666667	3.5	4	3.333333333	2.9375	4	3	1	2	3	3	2	0	1	0	0.333333333	3.6875	2	1	1.333333333	1.333333333	2	1.666666667	1.5	1.714285714	1.666666667	1.333333333	2	2	NA	1	4
1626	63	1	1	3	3	3	10	4	4	4	4	4	2.714285714	4	4	4	2.25	3.166666667	3	4	3	3.125	4	1	2	3	3	1	1	0	0	0	0	3.875	1	1	1	1	1	1	1	1	1	1	1	1	2	1	1
1627	56	2	2	3	1	4	10	4	5.5	1	6.5	3.5	2	4.5	4.666666667	4.25	1.5	1.666666667	5	4	1	3.375	4	2	2	3	2	2	2	0	0	0	0	2.8125	1	1	1	1	1.333333333	1.666666667	NA	2.142857143	2	2	2	1	4	1	3
1628	33	1	2	3	4	1	5	3.5	5	4	4.5	5	2.928571429	5.25	6.666666667	5.25	3	4	4	5.384615385	4	1.75	4	4	1	3	3	4	3	1	0	0	0.333333333	2.9375	2	2	2.666666667	2	2.666666667	2.333333333	NA	1	1.333333333	2	2	1	4	1	4
1629	58	1	2	3	2	6	6	4.5	4.5	4.5	2.5	5	2.714285714	4.5	5.666666667	5.25	2.25	3.833333333	1.5	4.230769231	3.666666667	2.1875	4	3	2	2	2	4	4	0	1	1	0.666666667	5.9375	2	1.666666667	1.666666667	1.333333333	1	1.666666667	NA	1	1.333333333	1	1.333333333	1	4	1	4
1630	48	1	2	3	2	2	8	2.5	6	4	4.5	2	2.285714286	2.75	3.666666667	4	1.25	2.833333333	3.833333333	1.923076923	1.333333333	4	4	4	1	2	1	3	3	0	0	0	0	2.875	1	1	1	1	1.666666667	1	NA	1.714285714	1.5	1	2.666666667	1	4	1	3
1631	53	2	1	2	1	7	5	3	3.5	5	4.5	3	2.214285714	5.5	6	5.25	2.5	3	3.333333333	4.384615385	3	3	4	4	1	1	1	1	2	0	0	0	0	3.1875	1.333333333	2	2	1.666666667	2	2	1.666666667	1.857142857	1.833333333	1.666666667	1.333333333	2	NA	1	4
1632	70	1	1	3	2	7	1	5.5	6	4.5	5	6	3.571428571	6	6	6	3.25	5	1	6.538461538	5	2.5	1	5	1	2	1	1	1	0	0	0	0	6	1.666666667	2.333333333	1.666666667	2.666666667	2.666666667	2.333333333	1	1.285714286	1.5	1.333333333	1.333333333	1	4	1	4
1633	53	1	2	3	3	1	5	4	4	3.5	4.5	4.5	2.357142857	4	4	4	2	2	4.166666667	4	3	3.1875	4	3	2	2	2	5	2	0	0	0	0	5.0625	1	1	1	1	1	1	NA	1.285714286	1	1	1	1	1	1	4
1634	58	1	1	2	NA	1	6	4	4	4	4	4	2.928571429	4	4	4.5	2.25	3.166666667	3	4	3	3	4	3	2	2	2	3	3	0	0	0	0	3	1	1	1	1.333333333	1	1	1	1	1	1	1	1	4	1	4
1635	51	2	2	3	1	2	10	3	4.5	4.5	3.5	3.5	1.5	3.75	3.666666667	4	2.25	1.666666667	4	3.461538462	1	3.4375	4	3	2	1	1	2	2	0	0	0	0	3.5	1	2.666666667	1.333333333	1	1.666666667	1	NA	2.285714286	2	2.333333333	3	1	4	1	4
1636	39	1	2	3	2	7	8	2.5	4	1	7	4	2.357142857	5	4.666666667	5	3.5	3.833333333	1.833333333	3.307692308	2.666666667	1.1875	4	5	1	4	2	4	4	0	0	0	0	2.375	2.333333333	1	1	1.666666667	2.666666667	2.333333333	NA	2.714285714	1.833333333	1	1.666666667	1	4	1	4
1637	60	1	1	2	3	8	5	4.5	4	4.5	4	3.5	2.571428571	4.5	6.666666667	6.25	3.25	4	3.333333333	4	2.666666667	3.625	3	4	1	2	2	2	2	0	0	0	0	3.3125	1.666666667	1.333333333	1.666666667	1.333333333	1.333333333	2	2	1.142857143	1.166666667	1.333333333	1.666666667	1	4	1	4
1638	37	1	2	3	4	1	10	2	6	3	4	3.5	2.571428571	5	5.333333333	5.25	1.5	3	4.5	3.692307692	2.666666667	2.625	4	3	1	2	3	1	4	1	0	0	0.333333333	2.9375	1	1.333333333	1.666666667	1.333333333	1.666666667	1.333333333	NA	1.285714286	1.833333333	1.333333333	3	1	4	1	4
1639	58	1	2	3	3	3	2	3	2.5	4.5	3	6	2.142857143	7	7	7	3	3.666666667	2.333333333	4	4	1.875	3	1	3	2	2	2	2	0	0	0	0	4.375	2.333333333	1.666666667	1.666666667	2	1.333333333	1	NA	1.428571429	1.666666667	1	1	1	4	1	4
1640	53	1	2	1	5	3	6	2.5	4.5	4	4.5	4	2.214285714	4.25	5	5	2	2.166666667	4.166666667	3.230769231	2.333333333	2.8125	4	4	1	2	2	3	3	1	0	0	0.333333333	2.9375	1	1.333333333	2	1	1.666666667	1	1.5	1.857142857	1.5	1.666666667	1.666666667	1	4	1	4
1641	40	1	1	1	2	1	4	5	3.5	4	4.5	5.5	2.428571429	4.5	3.333333333	4.75	2.25	3.166666667	3	3	2.666666667	3	3	4	2	3	3	1	5	1	0	0	0.333333333	3.1875	1.333333333	1.666666667	2	1.666666667	1.666666667	1.333333333	2.666666667	1.857142857	1.666666667	1.666666667	2.333333333	1	4	1	4
1642	57	1	1	3	5	1	4	7	4	2	5	5.5	3.214285714	7	7	7	4	4.5	3	6.538461538	5	1.1875	4	5	1	1	2	5	5	0	0	0	0	5.875	3	2	3	1.666666667	3	3	1	1.571428571	1.833333333	1.666666667	1.333333333	1	4	1	4
1643	49	1	1	3	3	1	4	3.5	3.5	4	5.5	4.5	2.5	5.5	5.666666667	7	2.75	3.166666667	2.5	4.076923077	3.333333333	3.0625	2	4	1	2	2	1	1	0	0	0	0	1.875	2.333333333	1.333333333	2	1.333333333	2	1.333333333	1	2	1.333333333	1.666666667	1.666666667	2	NA	2	NA
1644	63	1	2	3	NA	7	9	2.5	5	3	5	2.5	1.928571429	4.5	5	5	1.5	1.5	4.5	2.307692308	1	3.25	4	3	1	2	2	1	2	0	0	0	0	3.625	1	1.666666667	1	1	1.333333333	1	NA	2	2	3	3	1	4	1	2
1645	44	1	2	3	5	3	1	4	4	5	4.5	4.5	2.571428571	2.75	6	3.5	2.75	4	3.333333333	4.692307692	3.666666667	3.375	4	5	3	3	2	4	4	0	0	1	0.333333333	3.5625	1.333333333	1.666666667	1.666666667	1.333333333	2	1.333333333	NA	1.857142857	1.833333333	2	3	1	4	1	1
1646	50	1	2	3	2	6	6	5	5	4	5	2.5	2.071428571	3.75	4.666666667	5.25	3	3.5	2.166666667	4.153846154	3.333333333	3.25	4	3	2	2	2	2	3	0	0	0	0	3.3125	2.666666667	1.666666667	1.666666667	1.333333333	2	1.333333333	NA	1.285714286	1.666666667	1.666666667	1	2	NA	1	1
1647	66	2	1	2	2	2	5	4.5	4	2.5	5.5	3	2.357142857	3	4.333333333	4	2.75	3.333333333	2.666666667	4.538461538	3	2.875	1	3	3	2	2	1	1	0	0	0	0	2.9375	2	1.333333333	2	2	2	1.333333333	2	1.428571429	2	2	1.666666667	1	4	1	4
1648	70	1	1	1	NA	7	5	3	4.5	4	3	4	2.5	4	4	4.75	2.75	3	2.166666667	3.076923077	3	2.875	4	3	1	3	3	2	3	1	0	0	0.333333333	3	2	1.666666667	2	1.666666667	1.333333333	1.333333333	1	1	1.5	1	1.666666667	1	4	1	4
1649	36	1	1	1	6	1	7	4	4	4.5	4.5	4	2.857142857	6.25	6.666666667	6.25	2.5	3.5	1	3.076923077	5	2.625	2	4	1	2	1	4	4	1	1	1	1	2.9375	2	2.666666667	2.333333333	1.666666667	2.666666667	2.666666667	3	1.714285714	1.5	1.333333333	2	1	4	1	4
1650	64	1	1	1	NA	1	9	3	5	6.5	4	6	2.714285714	4	5	4.25	2.25	3.5	3	4.538461538	3.333333333	3.0625	4	3	2	2	3	3	3	0	0	0	0	3.375	1	1.666666667	2	1	2	1.333333333	1.333333333	1.285714286	1.333333333	1.333333333	1	1	4	1	4
1651	41	1	2	3	NA	7	10	4.5	6	1	4	4.5	2.785714286	4.75	4	4.75	2.5	2.833333333	3.5	3.692307692	2.666666667	2.5625	4	3	1	3	4	3	2	0	0	0	0	5.875	2.333333333	1.666666667	2	2.333333333	2.333333333	1.666666667	NA	2	2	2.333333333	1.666666667	1	4	1	4
1652	53	1	2	3	3	1	7	3.5	5.5	4.5	3.5	2.5	2.428571429	4	5.666666667	5.5	2	3	3.333333333	4.846153846	3	3.5	4	4	1	2	2	3	3	0	0	0	0	5.875	1.666666667	1	2	1.333333333	2.666666667	1.666666667	NA	1.428571429	1.333333333	1	1.666666667	2	NA	1	4
1653	53	2	1	1	6	1	7	5.5	4	3	5	4	2.714285714	4.75	5	5.25	2.5	3.5	4	4.769230769	3.666666667	3.125	3	3	2	2	2	3	1	0	0	0	0	2	1.333333333	1.333333333	1.666666667	1.666666667	2	1.666666667	1.666666667	1.285714286	1.333333333	1.666666667	2	1	4	1	4
1654	52	1	2	3	2	1	7	4	5	3.5	4	4	2.642857143	4.25	5	5	2.75	3.333333333	3.666666667	4.230769231	3	3	1	2	2	2	1	5	2	0	0	0	0	4.25	2	2	2	2	2	2	NA	2	2	2	2	1	4	1	3
1655	54	1	1	1	4	1	4	3	4.5	4	2.5	4	2.071428571	4.5	4	5	2.25	2.5	4	4.307692308	3	2.875	2	5	1	2	2	3	3	1	1	0	0.666666667	2.875	1.666666667	1.666666667	1.666666667	2	2	2	1.333333333	2.142857143	2.166666667	2.333333333	2	1	3	1	3
1656	19	1	2	1	5	1	3	5	4.5	4	3	3	2.785714286	3.75	3.666666667	5.5	2.5	3.833333333	3.166666667	4.076923077	2.666666667	3	1	3	2	2	2	4	3	0	1	0	0.333333333	4.25	1.666666667	2.333333333	2.333333333	1.666666667	2.333333333	2.666666667	2	2.285714286	2.333333333	2.333333333	2.333333333	1	2	1	4
1657	46	2	1	1	5	2	5	6	5.5	5	5	5.5	3	5	5	5	2.5	3	2	4.538461538	4	3.0625	2	4	2	3	3	5	3	0	0	0	0	3.1875	2	2	2	2	2.333333333	3	2.333333333	2.142857143	1.5	1.666666667	1.666666667	1	4	1	4
1658	61	1	1	2	3	2	6	4.5	4	4	4	5	2.428571429	4.25	5	4.75	3	3	4.166666667	4.538461538	3	2.5625	4	5	1	2	1	3	3	0	0	0	0	3.125	2	1.666666667	1.333333333	1	1.666666667	2	2	1.428571429	1	1.666666667	1.333333333	2	NA	1	2
1659	58	1	1	2	2	1	9	3.5	4	3	5	3	2.142857143	4.25	4.333333333	5	2.25	4	4	3.307692308	3	3.0625	4	2	1	3	2	2	2	0	0	0	0	3	2	1.666666667	1.666666667	1.666666667	1.333333333	1.333333333	1.666666667	1.285714286	1.166666667	1.666666667	1.333333333	1	2	1	2
1660	48	1	2	3	NA	1	6	4	6.5	1.5	3.5	1	1.785714286	4	4.666666667	4	2.5	3.333333333	1.166666667	4	3	3	3	5	1	2	2	5	4	0	0	0	0	6	1	1	1	1	1	1	NA	1	1	1	1.666666667	2	NA	1	4
1661	53	2	1	2	5	8	6	3	5.5	6	6.5	2.5	2.285714286	5.5	4	5.25	1	1.333333333	4.333333333	4.384615385	2	2.8125	4	4	3	2	3	3	3	1	1	1	1	2.625	1.333333333	1.666666667	1	1	1.333333333	1.666666667	2.333333333	2.571428571	1.833333333	2	2.666666667	1	4	1	4
1662	57	2	1	1	6	7	6	3.5	5.5	4	3.5	3	2.642857143	5	5	6.25	2.75	4.166666667	2.5	4.384615385	4.333333333	1.8125	4	3	2	3	2	3	3	1	0	0	0.333333333	2.3125	2.333333333	1.666666667	1.666666667	1.666666667	2.666666667	2.333333333	1.666666667	1.285714286	1.5	1.333333333	1.333333333	1	4	1	4
1663	43	1	2	3	3	7	9	1	4.5	1	7	1	1.642857143	5.5	6.333333333	6.25	3	3	4	2.384615385	2.333333333	2.875	4	3	3	2	2	1	1	0	0	0	0	2.75	1	1	1	1	1.333333333	1	NA	2.142857143	1.5	1.333333333	1.666666667	1	4	1	4
1664	55	1	1	3	2	1	4	4	4	4	4	4	2.428571429	4	4.333333333	4.25	2.25	3	3	4.230769231	3	3.1875	4	3	1	2	2	1	1	0	0	0	0	3	2.333333333	2	2	2	2	2	2	2.142857143	2	2	2	1	1	2	NA
1665	56	1	1	1	5	1	1	1	4	5.5	3	3	2.642857143	4.25	2.333333333	4.5	2.75	2.833333333	3.5	3.923076923	3.333333333	2.875	2	3	2	2	2	4	4	1	0	1	0.666666667	3.25	1	1	1	1	1	1	1	1	1	1	1	1	3	1	4
1666	61	1	1	2	5	3	4	2.5	4.5	3	3	3.5	2.571428571	3.75	4.666666667	5	2.75	3.833333333	2.166666667	3.461538462	3	2.875	4	3	1	2	2	2	2	0	0	0	0	2.9375	2	1.666666667	1.666666667	1	2	1.666666667	1.333333333	1	1.333333333	1	1	1	4	1	3
1667	33	2	1	1	2	1	6	3	6.5	3.5	1.5	3	2.357142857	3	6	6	3.25	4.5	1.833333333	5	4	2.3125	3	5	1	1	1	3	4	0	0	0	0	3.0625	2.666666667	2	1.666666667	2	2.333333333	2.666666667	1.333333333	1.142857143	1.666666667	1.666666667	1.333333333	1	4	1	4
1668	53	1	2	3	NA	2	10	5.5	1	2.5	7	4	2.857142857	6	5	2.5	2.25	3.666666667	2	5.307692308	2.333333333	1.75	4	3	1	2	2	3	3	0	0	0	0	3	2.666666667	1.333333333	3	1.666666667	2	1	NA	1.571428571	1.5	1	1.666666667	1	4	1	4
1669	53	1	2	3	3	1	6	5	4.5	4	4.5	4.5	2.5	4.75	5	4.75	2.5	4	2	3.923076923	3.666666667	2.1875	3	5	1	2	3	4	3	0	1	0	0.333333333	2	1	1.333333333	1.333333333	1	2	1.666666667	NA	1.571428571	1.833333333	2	2	2	NA	1	4
1670	48	1	1	3	5	1	1	5	4.5	5	2.5	4.5	2.928571429	4.5	4	4.75	2.5	3.833333333	3.666666667	4.230769231	3	3.125	4	4	1	2	3	3	3	0	1	0	0.333333333	3	2	2	2	2	2	2	2	2	2	2	2	1	4	1	4
1671	56	1	1	2	NA	7	8	4.5	4	4	4	4	2.071428571	3.5	3.666666667	3.5	2.25	2.833333333	3	3.769230769	3	2.875	4	1	2	1	1	1	1	0	0	0	0	6.0625	1.333333333	1.333333333	1.333333333	1.666666667	1.333333333	1.666666667	2	1.857142857	1.666666667	1.333333333	2	2	NA	2	NA
1672	70	1	1	2	3	3	7	4.5	5	5	3	3	2.5	4.5	5	4.5	2.75	3.5	3.333333333	3.923076923	3	3.375	3	3	3	2	2	2	2	0	1	0	0.333333333	3.875	2	1.666666667	2	1	2	1.666666667	1.333333333	1	2	1.666666667	2	1	4	1	4
1673	47	1	2	3	4	1	6	3.5	3	4.5	4.5	5.5	2.642857143	4.5	6	5.25	2.5	3.5	3.333333333	4.923076923	3.666666667	3.4375	2	5	1	2	1	4	2	0	0	0	0	3.125	2.333333333	3	2	1.666666667	2	2.333333333	NA	2	2.166666667	2.333333333	3	2	NA	1	3
1674	61	2	2	1	4	2	7	4.5	4	3	4.5	4	2.142857143	3.75	4	4.5	2.5	3	2.833333333	3.769230769	2.333333333	3.3125	4	5	1	2	2	1	1	0	0	0	0	2.625	1.666666667	2	2	1.333333333	1.333333333	1.333333333	1.5	1.285714286	1.333333333	1	1	1	1	1	4
1675	63	1	1	1	NA	8	6	2	5	3.5	5	3	2.071428571	4.25	4.666666667	6	2	3.5	2.166666667	2.307692308	2.333333333	3.875	4	2	2	2	2	3	2	0	0	0	0	3.125	1.333333333	1	1.666666667	1	1	1	2.333333333	1.428571429	1.333333333	1.333333333	2	1	4	1	2
1676	65	2	2	3	NA	7	9	4	6.5	6.5	1	5	3	5.5	7	7	3.25	3	3	4.461538462	3.666666667	2.75	4	3	2	2	2	2	2	0	0	0	0	3.375	2.333333333	2	2	2	2	2.333333333	NA	1	1.166666667	1.666666667	1.333333333	1	4	1	4
1677	40	1	1	1	4	1	9	3.5	3.5	3	4	3.5	2.5	4.25	3.666666667	4	2	2	3.333333333	4	2.666666667	2.8125	1	2	2	2	2	3	2	0	0	0	0	3	1.666666667	1	1.333333333	1	1	1	2.333333333	2.285714286	2.166666667	1.333333333	3	1	4	1	3
1678	60	2	1	1	6	7	6	4.5	4.5	4	4	2.5	2.5	4.75	5.333333333	6	3.25	4	2.666666667	5.230769231	3.333333333	3.0625	3	4	1	3	4	5	3	1	1	0	0.666666667	2.8125	2.666666667	1.666666667	2	2.333333333	2.333333333	2.666666667	1.666666667	1	1.5	1.333333333	1.333333333	1	4	1	4
1679	56	1	1	2	NA	1	4	3	4.5	6.5	3.5	4.5	2.357142857	3.5	4	5	2	3.833333333	3.833333333	3.384615385	2.333333333	3.0625	1	3	2	1	1	3	2	0	0	0	0	3.625	1.333333333	1.333333333	1.333333333	1.333333333	1	1	1.333333333	1.857142857	1.666666667	1.666666667	1.333333333	1	3	1	4
1680	49	2	1	2	6	2	4	6	6	3	7	4.5	2.785714286	5	6	4.75	2.75	4	3.333333333	3.769230769	3.666666667	2.1875	1	2	3	2	2	5	2	0	0	0	0	2.8125	2	1.333333333	1.666666667	1.333333333	2	2.333333333	2.333333333	2.428571429	1.833333333	1.666666667	2	1	4	1	4
1681	55	2	1	2	6	8	3	2	6.5	6	1	6.5	3.071428571	5	5	5	3	3.833333333	3	5.384615385	4	2.375	4	4	3	1	2	2	1	0	0	0	0	3.0625	2	1.333333333	2	1.666666667	2.333333333	1.666666667	1.666666667	1	1.333333333	1	1.333333333	1	4	1	2
1682	64	1	1	2	5	3	3	4	3.5	6	3	5.5	3.071428571	5	5.666666667	5	3	4	2.166666667	4.769230769	3.333333333	2.9375	4	4	1	1	1	2	3	0	0	0	0	2.25	2	2	2	2	2	2	2	1.857142857	2	2	2	1	4	1	4
1683	73	1	2	3	6	8	3	5	6	6.5	1.5	6	2.928571429	6.75	5.666666667	5.5	3.25	3.666666667	1.333333333	4.769230769	4	1.6875	4	4	1	3	3	3	2	1	0	1	0.666666667	3.9375	2	2.333333333	2.666666667	2	2	2.333333333	NA	1	1.166666667	1	1.333333333	1	2	1	3
1684	53	2	1	1	NA	7	5	4	4	5.5	5	2	2.428571429	3.25	4.333333333	4.5	3	3.5	2.833333333	3.769230769	3.333333333	2.875	3	3	2	3	4	2	2	1	0	0	0.333333333	3.0625	2	1.666666667	1.333333333	1.666666667	2	1.666666667	1.333333333	1.714285714	1.166666667	1.333333333	1	1	2	1	4
1685	33	2	2	3	2	1	5	2	5	5	2	3	2.642857143	4.5	5	3.5	3.5	4.5	1.666666667	4.461538462	3.333333333	2.75	4	5	1	2	2	3	4	0	0	0	0	3.5625	1.666666667	2.666666667	2	1	2	1.666666667	NA	1.857142857	2.166666667	1.666666667	2.333333333	1	4	1	3
1686	56	1	2	3	3	3	4	2	6	4.5	6	5	3.071428571	5	6.666666667	7	2.25	4.166666667	2.666666667	4.923076923	3	2.75	2	1	2	2	2	1	1	0	0	0	0	5.5625	1.333333333	2.666666667	2	1	1	1	NA	2	2	1	2.333333333	2	NA	1	4
1687	24	2	2	3	4	1	6	4.5	5	1	7	1.5	2.714285714	5.75	7	7	2.25	4.333333333	5	3.615384615	3.333333333	2.5625	4	5	2	2	3	3	3	0	0	0	0	5.6875	1.666666667	1.333333333	2.333333333	1	2.333333333	3	NA	3	2.333333333	1.666666667	2.333333333	1	4	1	3
1688	40	1	1	1	3	1	7	5.5	4.5	2.5	3.5	4	2.857142857	4.5	7	6.75	2.75	4.833333333	1.166666667	2.076923077	3.333333333	3	4	4	1	3	3	5	3	1	1	0	0.666666667	1.375	2.333333333	1.333333333	2.333333333	2.666666667	3	3	1.666666667	2	1.166666667	2	2	1	4	1	3
1689	44	1	2	3	2	1	6	4.5	4.5	3	5.5	2.5	2.642857143	5	5	4.75	1.75	4	4	3.076923077	3	3.5	4	5	1	2	2	2	2	0	0	0	0	6.25	1	1.666666667	2	1	1.666666667	1.333333333	NA	1.714285714	1.166666667	1.666666667	1.666666667	1	2	1	4
1690	45	1	1	1	3	1	6	4.5	4.5	4	4	3.5	2.357142857	4.25	4.666666667	4.75	2	2.5	3.666666667	3.307692308	2.333333333	3.125	3	2	3	2	1	1	2	0	0	0	0	4.0625	1.666666667	1.333333333	1.666666667	1.333333333	1.333333333	1.333333333	2	1.714285714	1.833333333	2	2	2	NA	1	4
1691	42	1	1	1	6	1	3	2.5	6	3	4	2.5	2.142857143	5	5	5.25	2.75	3.666666667	3.166666667	3.307692308	2.666666667	3.6875	2	4	1	2	2	3	3	0	0	0	0	1.875	1.666666667	1	1.333333333	1	1.333333333	1.333333333	1	1.285714286	1	1.333333333	1	1	4	1	4
1692	59	1	1	3	6	1	4	3.5	4	5.5	3.5	3	2.714285714	4.75	5	5.25	2.75	3	2.166666667	4.461538462	4	3.1875	1	4	1	2	1	5	3	0	0	0	0	4.375	2	2.333333333	2	2.333333333	2.333333333	2	3	2	2	2.333333333	1.666666667	1	4	1	4
1693	58	1	1	2	NA	5	5	3	6	4	5.5	1.5	1.285714286	5	5.666666667	6.25	3.75	4	3.666666667	4.384615385	4	1.5625	4	5	1	3	4	5	3	1	0	0	0.333333333	3.875	3	2	1.333333333	2.333333333	2.666666667	3	1.666666667	1.428571429	1.666666667	1.333333333	1.333333333	1	2	1	2
1694	60	1	1	1	NA	1	6	4	4	4	4	3.5	2.071428571	5.75	5.666666667	5.5	2.75	3.833333333	4	6.153846154	3.666666667	3	4	3	2	2	2	4	3	0	0	0	0	6.25	2.666666667	2.666666667	2.666666667	3	2.666666667	3	2.666666667	2.857142857	2.666666667	2.666666667	2.333333333	2	NA	2	NA
1695	22	2	2	3	NA	7	10	1	5.5	2.5	5	2.5	2.357142857	4	4	4	1.5	1.833333333	2.333333333	4	1.666666667	3	4	2	3	2	3	1	2	0	0	0	0	3.25	1	1.666666667	1	1	1.666666667	2	NA	1.857142857	1.333333333	1.666666667	2.666666667	1	4	1	1
1696	58	1	1	2	NA	1	7	4.5	4.5	4	4	4	2.857142857	4	4	4	2.25	3	3	4	3	3	4	4	2	2	2	3	3	0	0	0	0	3	2	2	2	2	1.666666667	2	2	2	1.833333333	2	2	1	4	1	4
1697	65	2	1	1	4	2	3	5	3	3.5	5	3	2.142857143	3	5	3.75	2.25	2.833333333	2.166666667	2.923076923	2.333333333	2.75	3	3	1	2	2	4	3	1	1	1	1	2.625	1.333333333	1.333333333	2.333333333	1.666666667	2	2.333333333	1.333333333	1.571428571	1.333333333	1.666666667	1.666666667	1	1	1	3
1698	39	1	2	3	NA	7	8	3.5	4.5	4.5	3	3	2.5	3.25	4.666666667	4	1.75	2.5	3.5	4.230769231	3	3	4	3	1	4	4	4	2	0	1	1	0.666666667	3.9375	1.666666667	1.666666667	1.333333333	2.333333333	2.333333333	2.333333333	NA	2.285714286	1.666666667	1.666666667	2.333333333	1	4	1	4
1699	47	1	1	1	3	1	7	3	3.5	4	4	3	2.142857143	5	5	5	2	4	4	3.307692308	1.666666667	3.1875	3	4	1	2	2	2	2	0	0	0	0	3.9375	1.666666667	1.666666667	2	1.333333333	2.333333333	1	2	2.428571429	2.166666667	1.666666667	2	1	3	1	1
1700	49	2	1	1	NA	4	8	4.5	5	3	4.5	3.5	2.571428571	4.25	4	4	2.75	3.333333333	2	3.769230769	2.666666667	2.8125	4	3	1	2	2	1	2	0	0	0	0	4.5	1.666666667	1.333333333	1.666666667	1	2	1	1.333333333	1.285714286	1.333333333	1.333333333	1.333333333	1	4	1	4
1701	51	1	1	2	4	1	6	3.5	4	4	2.5	3.5	2.571428571	4.25	4	4	2.5	3	3	4	3	3.0625	4	3	2	2	1	3	3	0	0	0	0	4	1.666666667	2	1.666666667	2.333333333	2.333333333	1.666666667	2	1.857142857	2	1.666666667	2	1	4	1	4
1702	49	1	1	1	6	1	5	3.5	5.5	5	2.5	4.5	3.071428571	5.25	5	5.5	3	4	3.833333333	4.230769231	3.333333333	1.5625	4	4	1	3	3	5	3	1	1	1	1	1.9375	2	2	2.333333333	2	2.666666667	2.333333333	1.666666667	1.285714286	2.166666667	1	1	1	4	1	4
1703	44	1	1	1	4	1	3	4	6.5	4	1.5	5.5	3.071428571	6	5.666666667	6	4	5	1.166666667	5.615384615	4.666666667	1.875	4	5	2	2	3	3	4	1	0	0	0.333333333	3.0625	3	2.333333333	3	1.333333333	2.333333333	2.666666667	1.333333333	1	1.166666667	1	1.333333333	1	4	1	4
1704	60	1	1	1	2	3	6	3.5	5	5.5	4.5	3	2.928571429	4	6.333333333	6	2.75	3.833333333	4.166666667	4.307692308	5	3	4	3	1	3	3	4	3	1	0	0	0.333333333	3.3125	2	2	2	2.333333333	2	2	1.666666667	2	2	2	2	2	NA	1	3
1705	65	1	1	3	5	4	5	3	6	5	3.5	5	2.571428571	5.25	5	5.75	2.75	3	4.333333333	3.230769231	2.333333333	2.6875	4	2	2	3	2	2	3	0	0	0	0	3.625	1	1.333333333	1.666666667	1	1.666666667	2	2	1.714285714	1.5	2	1.666666667	1	4	1	4
1706	49	2	1	1	1	2	6	4	3.5	3.5	4	4	2.428571429	4.25	3.666666667	4	2.25	3.166666667	3	4	3	2.875	3	3	1	2	2	4	3	0	0	0	0	3	2	2.333333333	2	2	2	2	2	2	2	2	2	1	4	1	1
1707	67	1	1	2	2	7	5	2	5.5	7	2	1.5	2.357142857	6	3	4.5	3	4	2.333333333	3.153846154	3.333333333	3.25	4	3	1	2	3	1	4	0	0	0	0	3.6875	1.666666667	1.333333333	2	1.333333333	1.666666667	1	1.666666667	1	1.166666667	1	1.333333333	2	NA	1	4
1708	61	1	1	1	2	1	5	3.5	5	4	4.5	4	2.642857143	4.75	6.333333333	6	3.25	4	2.833333333	4.923076923	4	1.125	4	4	1	3	3	5	3	0	0	0	0	3.1875	1.666666667	2	1.666666667	2.333333333	2	2	1.333333333	1.142857143	1.333333333	1.666666667	1	1	4	1	4
1709	63	1	1	1	NA	2	4	3.5	5.5	6	2	4	2.642857143	5.75	6	7	3.75	5	1.666666667	6	5	1.3125	1	4	2	1	1	3	1	0	0	0	0	3.25	3	2.666666667	3	2.666666667	2.666666667	1.666666667	1.333333333	1.142857143	1	1	1	1	4	1	4
1710	73	2	1	1	3	7	6	2.5	5	5	3	3	2.214285714	3.25	4	5	2	3.5	3.666666667	3.076923077	2.333333333	2.5625	4	4	1	2	3	4	3	0	1	1	0.666666667	2.8125	1.666666667	1.333333333	2	1.666666667	2	2	1.666666667	1	1.333333333	1	1.333333333	1	4	1	4
1711	54	1	1	3	2	3	8	2.5	5.5	2.5	3	4.5	2.357142857	3.75	5.333333333	6	2.25	3	2.666666667	2.153846154	2.333333333	2.625	4	4	3	1	2	1	1	0	0	0	0	3.1875	1.666666667	1.333333333	1.666666667	1.333333333	1	1	3	1.571428571	1.333333333	1	1.666666667	1	3	1	4
1712	47	1	1	1	5	1	4	3	5	4	4.5	4	2.642857143	4.5	6	5.75	2	4.166666667	3.666666667	3	2	2.75	3	3	1	2	2	3	2	1	1	0	0.666666667	3.5625	1.666666667	2.333333333	1.666666667	1.666666667	2.333333333	2.333333333	2	2	1.166666667	2	2	1	3	1	4
1713	41	2	2	3	1	7	5	2	5	4.5	5	3.5	2.285714286	4.5	4.333333333	5	2.25	3	3.5	3.153846154	3	2.625	4	3	1	2	3	2	2	0	0	0	0	3	1	1.333333333	1	1.333333333	2	2	NA	2.285714286	2.333333333	1	2.333333333	1	4	1	2
1714	42	1	2	3	3	7	8	4.5	5.5	3	4.5	3	2.571428571	5.75	6.333333333	5.75	2.5	4	2.833333333	3.692307692	4	1.375	4	4	1	2	3	3	5	0	1	0	0.333333333	2.9375	2.333333333	1	1	1.333333333	2.333333333	1.666666667	NA	2.142857143	1.166666667	1	2	2	NA	1	3
1715	37	1	2	3	4	3	4	2.5	4.5	5.5	4.5	3.5	2.5	4.75	4.666666667	5	2.75	4	3.666666667	4	3.333333333	2.75	4	4	1	3	2	4	4	1	0	0	0.333333333	3	2	2	1.333333333	1.333333333	2	2	NA	1.571428571	1	1.333333333	1.333333333	1	4	1	4
1716	68	1	1	1	2	7	8	3.5	4.5	4	4	4	2	5	5	5	2.25	2.833333333	4	4.076923077	1.666666667	2.9375	4	1	3	1	2	1	1	0	0	0	0	6.3125	1	1	1	1	1	1	1	1.142857143	1.166666667	1	1.666666667	2	NA	1	2
1717	59	1	1	2	NA	1	8	4	4	3.5	4	4.5	2.071428571	4.25	4	3.25	2.25	2	2.5	3.230769231	2	3.1875	2	3	2	1	1	2	3	0	0	0	0	3.375	1	1	1	1	1.666666667	1	1.333333333	1	1.166666667	1	2	2	NA	1	4
1718	73	1	1	1	3	7	5	3.5	5.5	5	3.5	4	2.571428571	4.5	4.666666667	4.25	3	3.666666667	3.166666667	4.384615385	3.666666667	2.8125	3	4	1	3	3	3	3	1	1	1	1	3.1875	2.333333333	2.333333333	2	2	2	2	2	2	2	1.666666667	2	2	NA	1	2
1719	59	1	2	3	2	3	6	5	4.5	3.5	4	4.5	3	5	5	5	2	3.166666667	4.333333333	3.307692308	2	3	4	3	1	2	2	2	2	0	0	0	0	3	1	1	1	1	1	1	NA	1	1.5	1	1	1	2	1	4
1720	60	2	2	2	1	7	4	4	5	4	4.5	3	2.285714286	4	4	5	3	3	3	3.692307692	3	3.3125	4	5	1	2	3	2	4	1	0	0	0.333333333	3	1.666666667	1.333333333	2	1.666666667	2	2	1.5	1	1	1.333333333	1.333333333	1	4	1	4
1721	47	2	2	2	4	1	4	4	4	4	4	4	2.428571429	4	4	4.25	2.75	3	3	4.076923077	3	3	1	4	1	2	2	3	3	0	0	0	0	7	1	1	1	1	1	1	1	1	1	1	1	1	4	1	4
1722	66	1	1	1	6	5	4	3	5.5	4.5	4	3	2.357142857	4.5	4	4	2.75	3	2.5	4.538461538	3.333333333	2.6875	3	4	1	2	2	4	2	0	0	0	0	2.75	2	2	1.666666667	1	2	2	1.333333333	1.428571429	1.333333333	1	1	1	4	1	4
1723	51	1	1	1	NA	1	1	3.5	6.5	5	3.5	2.5	2.785714286	6	6.333333333	6	3	3.333333333	3.833333333	5.461538462	3.333333333	2.9375	4	5	1	4	4	2	4	1	1	0	0.666666667	1.3125	2	2	2	2	2.333333333	2	1.666666667	2	1.5	2	1.666666667	1	1	1	3
1724	74	1	1	1	2	2	9	4	4.5	4.5	3.5	3.5	2.214285714	4.5	5	5.25	2.75	2.666666667	2.666666667	3.076923077	3	3.1875	4	3	2	2	3	4	3	1	1	1	1	2.9375	1.333333333	1.333333333	2	1	1.666666667	1.666666667	2	1	1.333333333	1	1.666666667	2	NA	1	4
1725	36	1	2	3	3	1	5	4.5	6	4	2.5	6	3.571428571	6.75	7	7	3	4.666666667	2.333333333	3.615384615	4.333333333	2.125	2	5	2	1	1	4	2	0	0	0	0	3.9375	2.333333333	1.666666667	1.333333333	1.333333333	2.666666667	1.666666667	NA	1.285714286	1.666666667	1	1.333333333	1	1	1	4
1726	48	1	2	3	2	1	8	4	4	3.5	4	4.5	2.214285714	4	4	4	2.25	3	3	4	3	3	3	3	2	1	1	3	1	0	0	0	0	3	1	1	1	1	1	1	NA	1	1	1	1	2	NA	1	3
1727	43	1	2	2	4	1	5	4	4	4	4	4	2.285714286	4.25	3.666666667	4.25	2.75	3.166666667	3.333333333	4.153846154	2.666666667	3	4	3	2	2	2	3	2	0	0	0	0	3.625	2	2.333333333	2	1.666666667	2	2.333333333	2.5	2	1.833333333	1.666666667	2.333333333	1	4	1	4
1728	54	1	1	1	5	1	8	4.5	6	6	3.5	4	2.5	4	5.333333333	5	2.25	2.833333333	3.5	4	2.333333333	3.0625	4	4	1	3	3	2	1	0	0	0	0	3.8125	1.666666667	1.333333333	2	2	2	1.666666667	1.333333333	2	2	1.666666667	1.666666667	1	4	1	4
1729	28	1	2	3	NA	7	8	2.5	4.5	2	4	4	3.214285714	6.25	6.333333333	6.5	2.75	3.333333333	3.666666667	4.076923077	3.666666667	2.8125	3	2	2	3	3	3	4	0	0	0	0	2.9375	1.333333333	1.333333333	1	1	2	1.333333333	NA	2.857142857	1.666666667	1.666666667	2.333333333	1	4	1	4
1730	56	1	2	3	5	1	4	2	5	5	5	4.5	2.642857143	5.75	6	6	3	3.833333333	4.333333333	5.307692308	4	1.875	1	1	3	1	1	3	2	0	0	0	0	5.625	2	2.333333333	2.333333333	2.666666667	3	3	NA	2.857142857	2.5	3	1.666666667	1	4	1	4
1731	60	1	1	2	2	7	6	5	5.5	4.5	2.5	4	2.714285714	4.75	6	5.5	2.75	3.333333333	2.833333333	3.384615385	3	2.0625	4	3	1	2	2	2	2	0	0	0	0	2.875	1.666666667	2	1.666666667	1	1.666666667	1	1.333333333	1	1.5	1	1	1	4	1	2
1732	85	NA	1	3	NA	7	6	5	4.5	3.5	4	2	1	1	1	1.25	2.75	1.5	1.5	2	1	2.875	4	4	1	3	4	2	1	0	0	1	0.333333333	5.3125	2.333333333	2.666666667	3	2.666666667	3	2.666666667	3	2.857142857	2	3	3	2	NA	2	NA
1733	54	1	1	1	NA	1	8	6	5	3.5	3.5	5	3.428571429	7	6.666666667	6.5	2.75	5	4	6.307692308	4	1.25	4	3	3	3	3	4	3	1	1	1	1	4.6875	2	2	2	2	2	1.666666667	2.333333333	1.285714286	1.5	1.666666667	1.333333333	1	4	1	4
1734	55	1	1	1	6	1	3	4	4	4	4	4	2.928571429	4	4	4	2.25	3	3	4.076923077	3	3	3	3	1	3	3	2	3	0	0	0	0	3	1.666666667	2	2	2	2	2	2	2	1.666666667	2	2	1	2	1	4
1735	54	1	1	2	5	1	2	5.5	6.5	6	1.5	5	2.928571429	5.25	5.666666667	5.5	3.5	4	1.333333333	4.384615385	4.666666667	2.375	4	5	1	3	4	5	3	1	0	0	0.333333333	2.125	2.666666667	2.666666667	2	2.666666667	3	3	1.666666667	1.285714286	1.5	1	1	1	4	1	4
1736	61	1	1	1	6	1	6	5.5	5	4.5	2.5	4.5	3.071428571	6.25	6.666666667	6.75	2	3.166666667	2.833333333	4.384615385	3	2.875	4	3	2	3	2	3	2	0	0	0	0	3	1	1	1.333333333	1	1	1	1.666666667	1	1.166666667	1	1.333333333	1	4	1	4
1737	38	NA	2	3	4	3	7	4.5	3.5	3.5	3	5.5	2	4.5	3	4	2.25	3	3.5	2.769230769	3.666666667	3.5625	1	5	1	2	3	4	3	1	0	0	0.333333333	3.625	2.333333333	3	1.666666667	1	1	1.666666667	NA	2	1.666666667	2.333333333	1.333333333	2	NA	2	NA
1738	71	1	1	1	4	7	5	3	5	4	4	4	2.357142857	4	4	5	2.75	3	2.166666667	3.230769231	3	2.875	4	4	1	3	2	2	2	0	0	0	0	3.125	2	2	2	1	2.333333333	1	1.333333333	1	1.166666667	1	1.333333333	1	4	1	3
1739	46	1	1	3	3	7	5	5.5	4	2	4	7	3.285714286	4.25	4.333333333	4.5	3.5	3.833333333	3.5	6	3.333333333	2.125	2	3	2	3	3	1	3	0	0	0	0	7	2.666666667	2	2.666666667	1.333333333	2.666666667	3	1	1.285714286	1.333333333	1	1.666666667	1	4	1	4
1740	36	1	2	3	2	2	10	2	5	4	4	2.5	1.642857143	3.25	6	5.75	1.25	2.833333333	3.333333333	4.230769231	3	3.3125	4	4	1	2	2	1	2	0	0	1	0.333333333	1.375	2.333333333	2	1.333333333	2	1	1	NA	2.142857143	1.666666667	1.333333333	2.666666667	2	NA	1	4
1741	48	1	2	3	6	1	4	3	7	6.5	4.5	5.5	3.571428571	6.25	7	7	3	4	3.5	3	3.666666667	1.375	4	4	2	2	2	2	3	1	1	0	0.666666667	1.75	1.666666667	2.333333333	2	1.333333333	2.666666667	2.666666667	NA	2.285714286	1.833333333	2.333333333	2.666666667	1	4	1	4
1742	51	1	2	3	3	6	8	1.5	4.5	3	3.5	3	2.214285714	4.25	4.666666667	4.75	2.25	3.166666667	3.833333333	2.692307692	2	3.1875	4	2	2	2	2	1	4	0	0	0	0	4.5	1	1	2	1.333333333	1.333333333	1	NA	1.428571429	1.5	1.666666667	2.333333333	1	4	1	4
1743	49	1	1	1	2	1	10	3.5	4	4	4	4.5	2.071428571	4	4	4	2.75	3	3	4	3	3	4	5	1	2	3	3	5	0	0	0	0	3	1	1	1	1	1.333333333	1	1	1.142857143	1	1	1.333333333	1	3	1	3
1744	60	1	1	1	5	1	5	3	3.5	2.5	5	5	2	4.5	5	5.5	2.25	3	4.333333333	4	3	3.125	3	4	1	2	2	3	5	1	0	0	0.333333333	3	2	2	2	2	2	2	2	2	2	2	2	1	4	1	2
1745	69	1	1	1	4	3	5	3.5	5	5.5	3	4	2.571428571	4.25	3.333333333	3.5	3	3.5	2.333333333	4.076923077	4.666666667	2.375	2	3	1	2	3	3	2	0	1	0	0.333333333	2.6875	1.333333333	2	2	1	2	2	1.333333333	1	1	1	1.333333333	1	1	1	4
1746	53	1	2	3	2	6	6	4	4.5	4	4	3.5	2.285714286	4	5.666666667	5	2.75	3.333333333	2.333333333	3.923076923	3	2.9375	4	3	1	2	2	4	3	0	0	1	0.333333333	3	2	1.666666667	2	2	2	2	NA	1.428571429	1.5	2	1.666666667	1	4	1	4
1747	61	1	1	1	NA	1	5	3.5	4.5	4	4	3.5	2.571428571	4	4	3.75	2.75	3	2.833333333	4.076923077	2.666666667	3.0625	4	3	2	2	2	2	2	0	0	0	0	2.9375	2	2	2	2	2	2	2	2	1.666666667	2	2	2	NA	1	4
1748	59	1	1	1	4	1	4	4	4	4	4	4	2.214285714	4	3.666666667	3.75	2.75	2.833333333	3	3.846153846	3	3.0625	4	5	1	2	2	3	3	1	1	1	1	3	2	2	2	2	2	2	2	2	2	2	2	1	1	1	1
1749	62	1	1	1	1	7	10	2.5	6	4.5	3	5	2.642857143	5.5	5	5.75	2.75	3.166666667	3.166666667	4.692307692	2.333333333	3	4	4	2	2	2	2	3	1	0	0	0.333333333	5.375	2	1.333333333	1.666666667	1.333333333	1.666666667	2	2	1.428571429	1.5	1	1.333333333	1	3	1	4
1750	70	1	2	2	1	7	7	3.5	4.5	4	3.5	4	2.428571429	4	4	4.5	2.5	3	2.666666667	3.769230769	2.666666667	2.875	1	4	1	1	1	3	3	0	1	0	0.333333333	3.6875	1.666666667	1	1.666666667	1.333333333	1.666666667	1	1	1	1.5	1	1.666666667	2	NA	1	4
1751	49	1	1	1	3	1	6	3.5	4	4	4.5	4	2.714285714	3.5	4.333333333	4	2.5	2.833333333	2.5	4.230769231	2.666666667	3	3	4	2	3	2	3	3	0	0	0	0	4.9375	2	2	2.333333333	2.333333333	1.666666667	1.666666667	1.666666667	2.285714286	2.166666667	2.666666667	1.333333333	1	4	2	NA
1752	55	1	2	3	4	2	7	4.5	5.5	4	4	4	2.571428571	4	4	4	2.75	3.666666667	3.333333333	4.307692308	3	2.9375	4	3	1	2	2	2	2	0	0	0	0	2.8125	2	2	2	1.666666667	2	2	NA	1	1.333333333	1	1	1	4	1	3
1753	29	2	2	3	2	4	8	2	4.5	1.5	5	1.5	1.642857143	1.75	3.333333333	3.5	2.25	4	3	2.615384615	3.333333333	2.5	1	4	2	1	1	5	4	0	0	0	0	5.25	1.666666667	2	1	1.333333333	2	2.333333333	NA	1.428571429	1	2	2	1	4	1	4
1754	55	1	2	3	2	7	4	3.5	4.5	3.5	4	3	2.857142857	5	5.333333333	5.5	3.25	3.666666667	3.166666667	5.076923077	4	2.375	4	5	1	3	3	3	2	0	0	0	0	3.1875	3	1.333333333	2	2	2	2	NA	1.142857143	1.666666667	1.333333333	1.333333333	1	4	1	4
1755	54	1	1	3	6	5	6	5.5	5	4.5	4	6.5	3.071428571	4.25	5.333333333	6.25	2.75	3.5	4	5.153846154	3	2.8125	1	4	1	2	2	3	3	0	0	0	0	3.0625	1.666666667	2	2	1	1.333333333	1.333333333	2	1.428571429	1.333333333	1.333333333	2	1	4	1	4
1756	52	2	1	1	1	2	5	1.5	5	2	6	4.5	2.214285714	4	5.333333333	3.75	1.75	2	2.666666667	3.307692308	3	3.5	4	4	1	2	2	2	2	1	0	0	0.333333333	6.4375	2.333333333	1.666666667	2.666666667	2	2.666666667	1.666666667	2.333333333	2	1.666666667	2.666666667	2.333333333	1	4	1	4
1757	48	1	1	1	4	1	5	3.5	6.5	5.5	2	6	3.142857143	6.25	6.333333333	5.25	2.75	4	4	6.615384615	4.333333333	1.125	3	5	3	2	3	3	2	1	1	0	0.666666667	3.875	3	3	2.666666667	2	2.333333333	1.333333333	2.333333333	1.857142857	1.5	1	1.666666667	1	4	1	4
1758	37	2	1	1	NA	7	6	5	5	5.5	5.5	1.5	2.142857143	4	5	4.25	2	3.166666667	3.5	3.461538462	3	3.1875	4	3	1	1	3	1	5	0	0	0	0	5	2.666666667	2.333333333	2.333333333	2	2.666666667	2.666666667	2.333333333	2.857142857	2.166666667	2.333333333	3	1	4	1	4
1759	59	1	1	2	NA	1	9	3.5	4.5	4	4	4.5	2.214285714	4	3.666666667	4	2.25	3	3.333333333	2.923076923	2.666666667	2.8125	2	3	2	1	1	2	3	0	0	0	0	3.0625	1.333333333	2	1.666666667	1.666666667	1.333333333	1.333333333	1.333333333	1.285714286	1.333333333	1.333333333	1.666666667	1	4	1	4
1760	47	2	2	1	3	1	7	4	5	5.5	4	3	2.285714286	5	4.666666667	5	2	2	3.666666667	3.076923077	2.333333333	3	3	3	2	2	2	2	2	1	0	0	0.333333333	4.4375	1.666666667	1.333333333	1.333333333	2	2	2	2.5	2.714285714	1.833333333	2	2.333333333	1	4	1	4
1761	74	1	1	2	NA	7	4	2.5	5	4.5	3.5	4	2.285714286	4.5	5	5	3	4	2.333333333	4.538461538	4	2.5	4	5	1	3	3	3	3	1	0	0	0.333333333	2.5625	2	1.666666667	2	1.666666667	2	2	1.333333333	1	1.333333333	1	1	1	4	1	4
1762	57	1	1	2	NA	1	1	4	4	4	4	4	2.928571429	4	4	4	2.75	3	3	3.923076923	3	3	4	3	2	3	3	2	2	1	0	0	0.333333333	3.125	2	2	2	2	2	2	2	2	2	2	2	1	4	1	4
1763	38	1	1	1	4	1	5	5.5	3.5	1.5	4.5	4	2.642857143	5.5	5.333333333	4.5	4	4.666666667	2.333333333	4.076923077	4.333333333	2.0625	2	5	1	2	2	4	4	0	0	0	0	2.1875	3	2	2.666666667	2.666666667	2.333333333	2	2	1.142857143	1.333333333	1.666666667	1	1	2	1	4
1764	53	1	1	1	6	1	5	2.5	6.5	6.5	4	4	2.5	5	6	5.25	2	2	3.5	2.307692308	1	3.4375	1	3	2	2	1	3	4	0	0	0	0	3.1875	1.333333333	1.666666667	1.666666667	1	3	1.666666667	1.666666667	2.142857143	2	1	2.666666667	1	4	1	4
1765	51	1	1	1	6	1	3	7	5.5	2	3.5	6	3.571428571	6.5	7	7	3	4	3.666666667	6.769230769	5	2.875	2	4	2	2	3	5	5	1	1	0	0.666666667	3.1875	3	2.666666667	2.666666667	2.666666667	2	2.333333333	3	1.714285714	2.166666667	2	2	1	4	1	3
1766	63	1	1	1	NA	1	4	5.5	4	4	3.5	4	2.928571429	4.75	4.333333333	4.75	2.75	2.666666667	2.5	3.230769231	3	3.125	4	3	1	3	3	4	2	1	1	1	1	2.4375	1.333333333	1.333333333	2	2	2	2	1.333333333	1.857142857	1.666666667	1.333333333	2	1	4	1	4
1767	52	1	1	1	5	1	4	5.5	6	6	2.5	5.5	2.857142857	6	6	6	3.25	3.166666667	1.666666667	4.153846154	4.666666667	2.25	4	5	1	2	2	5	3	0	0	0	0	2.8125	2.333333333	2	1.333333333	2	2	1	1.666666667	1	1	1	1.333333333	2	NA	1	1
1768	60	1	1	3	6	1	10	4	4	3.5	4.5	2.5	2.142857143	3.75	4.333333333	4.75	2.5	3.333333333	3.833333333	4	3	3.1875	3	5	1	2	2	3	2	0	0	0	0	3.1875	1.333333333	1.333333333	1.666666667	1.333333333	2	1.333333333	3	1.571428571	1.5	1	1.666666667	1	2	1	2
1769	50	1	1	1	5	1	4	3.5	3	3	4.5	4	2.642857143	4.25	3	2.75	1.75	2.166666667	2	3.153846154	2.666666667	2.8125	4	4	1	2	2	2	5	0	0	0	0	6.125	2	2.666666667	1.333333333	1.666666667	1.666666667	2	1.666666667	2	2	1.333333333	2.333333333	1	4	1	4
1770	38	1	1	1	3	1	5	7	4.5	6	3	6.5	3.571428571	5.75	6.666666667	4.25	3.5	4.833333333	3	5.923076923	4.666666667	1.5625	4	3	1	2	3	3	5	1	0	0	0.333333333	2.5625	3	1.666666667	2.666666667	1.666666667	2.333333333	2.666666667	2.333333333	1.142857143	1	1.666666667	1.333333333	1	4	1	4
1771	51	1	1	1	NA	1	6	2.5	5.5	4	4	3.5	2.214285714	3.5	3.666666667	5	2.75	3.333333333	3.666666667	3.307692308	3.666666667	2.9375	3	4	2	1	1	2	2	0	0	0	0	3.375	2	1.333333333	1.333333333	1.333333333	2	1	1.666666667	1.428571429	1.333333333	1.666666667	1.666666667	1	4	1	4
1772	59	1	1	1	NA	5	4	4.5	5.5	5.5	2.5	6	2.857142857	5	5	5.25	3	3.833333333	2.333333333	4.769230769	4	2.125	3	3	2	3	3	3	3	1	1	0	0.666666667	2.6875	2	2	2	2	2	2	1.666666667	1	1	1.666666667	1.333333333	1	3	1	4
1773	58	1	2	3	2	1	5	3	5	4.5	4	5	2.928571429	4.75	5.333333333	4.25	2.5	3.333333333	3.166666667	4.461538462	4	3.125	4	2	1	2	2	3	2	0	0	0	0	6	2.333333333	2.333333333	1.333333333	2.333333333	2	3	NA	2.285714286	1.666666667	2.333333333	2.666666667	1	4	1	4
1774	58	1	1	2	NA	1	7	3	5	4.5	3	4.5	2.5	4.5	4.666666667	5	2	4	4	4	2.333333333	3	4	2	2	2	3	2	2	1	0	0	0.333333333	3.9375	1.666666667	1.333333333	1	1.333333333	1.333333333	1	1.333333333	1	1.333333333	1.333333333	1.333333333	1	4	1	4
1775	66	2	1	2	NA	7	6	3.5	4.5	4.5	4	3	2.142857143	4	4	4.75	2.75	3.166666667	4	3.307692308	2.333333333	3.25	4	4	1	3	2	1	2	0	0	0	0	3.3125	1.666666667	1.666666667	1.666666667	1.333333333	1.666666667	2	1.666666667	1	1.166666667	1.333333333	1	1	4	1	4
1776	66	1	1	1	2	3	8	4	4	5	6	4	2.785714286	4.25	4.333333333	4	2.5	2.5	2.833333333	4.307692308	3	3.1875	4	2	1	3	3	1	1	1	0	0	0.333333333	2	2.333333333	2	2	2.666666667	2.333333333	2.666666667	2	2.142857143	2.5	2	2	1	4	1	4
1777	29	1	2	3	6	1	5	2	5	5	4.5	4	2.571428571	5	5	5.25	2.5	4	3.833333333	4.153846154	4	2.375	4	3	2	2	3	3	2	0	1	0	0.333333333	2.5625	1.666666667	2	2	2	2.666666667	2.333333333	NA	1.714285714	1.5	1.666666667	2	1	2	1	3
1778	42	1	2	3	4	2	6	3	5	5.5	2.5	4.5	2.071428571	3.25	5	5	1.75	3.833333333	3.833333333	2.846153846	2.666666667	3.3125	4	3	1	1	2	1	2	0	0	0	0	3.25	1	1	1.666666667	1	1.333333333	1.666666667	NA	1	1.333333333	1	1	1	4	1	4
1779	69	1	1	1	2	7	5	3	5.5	4.5	2	5	2.642857143	5	5.666666667	5.75	3	3.833333333	1.5	4.538461538	4	2.0625	4	3	1	2	2	2	2	0	0	0	0	3.9375	2	2	2	1	1.666666667	1	1.666666667	1	1.5	1	1.333333333	1	4	1	4
1780	51	1	2	3	3	1	7	3.5	5	6	3.5	3.5	2.285714286	4	4	4.5	1.75	1.833333333	3.833333333	2.923076923	1	4.0625	4	4	2	2	1	1	1	0	0	0	0	4.0625	1	2.333333333	1.666666667	1.333333333	1.666666667	1	NA	1.285714286	1.333333333	1	3	2	NA	1	4
1781	70	1	1	2	2	5	5	5	5.5	4	4.5	3.5	2.928571429	5.25	5	5.25	3	4	2.666666667	5.076923077	4.333333333	2.625	4	3	1	3	3	4	3	1	0	1	0.666666667	2.75	2.333333333	2	2	2	2	1.666666667	2	1.142857143	1.5	1.666666667	1.666666667	2	NA	1	3
1782	46	1	1	1	NA	1	7	4.5	3.5	3.5	4	4.5	2.428571429	5	5	5	2	3.166666667	3.5	4	3	3	2	3	1	2	2	3	3	0	0	0	0	3.4375	2	2	2	1.666666667	1.666666667	2	2	1.714285714	1.833333333	2	1.666666667	1	4	1	4
1783	65	1	1	1	6	3	4	4.5	4	4	3.5	4.5	2.642857143	5	5	5	3.25	4	3.833333333	4.538461538	3	3	4	3	1	2	2	3	2	0	0	0	0	3	1	1	1	1	1.666666667	1.333333333	1	1.285714286	1	1	1.333333333	1	3	1	4
1784	63	1	1	2	6	1	4	4.5	5.5	3.5	3.5	5	2.857142857	4.75	6	5.75	3	3.833333333	3.833333333	3.692307692	4	1.625	4	4	1	3	2	2	1	0	0	0	0	3.25	2.333333333	1.333333333	1.666666667	1	2	1	2.333333333	1.571428571	1.5	1.333333333	1.333333333	1	4	1	3
1785	48	1	2	3	4	1	4	5	4	4	4	4	3	4	4	4	2.75	3	3	3.846153846	3	3.0625	4	3	1	1	2	1	1	0	0	0	0	3	2	2	2	2	2	2	NA	2.142857143	2	2	2.333333333	2	NA	1	4
1786	45	1	1	1	NA	1	4	3	4.5	5	3.5	2.5	2.642857143	5.25	4	6	3.75	4.666666667	2.666666667	4.692307692	5	2.3125	1	5	1	4	4	4	3	1	1	0	0.666666667	3.5	3	2.333333333	2.333333333	3	2.333333333	1.666666667	1	1.285714286	1.5	1.333333333	1.666666667	1	4	1	2
1787	58	1	1	2	4	3	6	3.5	5	3.5	4.5	4	2.357142857	4.75	5	5	2.25	3.833333333	4	4.230769231	2.333333333	2.375	4	4	1	3	4	3	4	0	0	0	0	4.4375	2	2.666666667	2	2	2	2	1.666666667	1.857142857	1.833333333	1.666666667	2	1	4	1	4
1788	60	1	1	2	5	1	4	3.5	6	3.5	5	3	2.5	4.75	6	5.75	3.75	4.333333333	3.5	4.461538462	2	2.25	2	5	3	2	2	3	2	0	0	0	0	3	2.666666667	2	2.666666667	1.333333333	2.666666667	2	1.666666667	2.142857143	1.666666667	1.333333333	1.333333333	2	NA	1	2
1789	57	1	2	3	1	7	5	2.5	4.5	4	4.5	4.5	1.785714286	3.25	4	4	2.25	2.833333333	3.166666667	2.769230769	3	2.4375	4	3	1	1	2	1	1	0	0	0	0	2.75	1.333333333	1.666666667	1	1	1	1	NA	1.285714286	1.833333333	1	1.666666667	1	4	1	3
1790	41	2	1	1	4	7	6	4.5	5	1.5	6.5	2.5	1.714285714	2	4.666666667	4.75	2.75	5	4	4.153846154	3.666666667	3.3125	2	2	2	2	2	1	3	1	0	0	0.333333333	4	1.666666667	1.666666667	1.333333333	1.666666667	2.666666667	2	1.666666667	2.571428571	1.333333333	2.666666667	1.666666667	1	4	1	4
1791	60	1	2	3	3	1	9	5	5	6	3.5	5	2.714285714	3.25	5	5	2.5	4	2.5	3.769230769	2.666666667	2.875	4	4	1	2	2	3	2	1	0	0	0.333333333	3.0625	1.666666667	1.333333333	1.333333333	1.333333333	1.333333333	1.333333333	NA	1	1.166666667	1	1.333333333	1	1	1	4
1792	50	2	1	2	1	2	8	4	6	4	3	2.5	2.642857143	5.5	6.666666667	6	2.75	3.833333333	4.166666667	2.923076923	3	3	3	4	2	3	3	5	4	0	1	0	0.333333333	2.4375	2	2.333333333	2	2	3	3	2	2.571428571	1.666666667	1.666666667	2	2	NA	1	4
1793	60	1	1	2	3	3	9	5.5	4.5	3	2	7	2.857142857	7	7	7	2	3.166666667	2.833333333	4.153846154	2.666666667	2.3125	4	2	3	2	1	2	1	0	0	0	0	5.625	1	1.666666667	3	1.333333333	1	1	2.333333333	1	2	1.666666667	2.333333333	1	4	1	4
1794	30	2	1	1	3	7	8	1	5.5	6	6.5	1.5	1.428571429	4.75	4.333333333	4.5	1.5	4	4	1.615384615	1.333333333	2.875	2	2	3	2	2	2	2	0	0	0	0	3.3125	1.666666667	1.666666667	1	1	3	2	2	2.714285714	2.166666667	2.333333333	3	1	4	1	4
1795	40	1	1	1	4	6	7	3	5.5	5	4.5	3	2.571428571	4	4.666666667	5	2	3	3.333333333	4	2.333333333	2.9375	2	1	2	2	3	5	2	1	0	0	0.333333333	3.375	1.333333333	1.333333333	2	1.333333333	1.666666667	1.666666667	1.666666667	1.857142857	1.333333333	1.666666667	2	1	4	1	4
1796	25	2	2	3	NA	2	6	4	5	4	5	4	2.928571429	4.25	5	4.5	3	4	2.666666667	4	3.666666667	2.6875	4	3	2	2	2	3	2	0	0	0	0	3	2	1.333333333	1.333333333	1.333333333	2	1.333333333	NA	1.571428571	1.166666667	1.333333333	1.333333333	1	4	1	4
1797	49	1	1	1	4	1	6	4.5	4	4	4.5	4.5	2.714285714	3.25	3.666666667	3	2.5	2.666666667	2.5	3.384615385	3	3	3	3	3	2	2	3	3	1	0	1	0.666666667	2.75	2	1.666666667	1.666666667	1.666666667	2	1	1.333333333	1.714285714	1.5	2	1.666666667	1	4	1	3
1798	57	1	1	3	6	1	3	5	4	4.5	4	5	3	5.5	5.666666667	5.25	2.75	3.333333333	3.166666667	4	3	3.0625	4	3	2	2	3	4	2	0	0	0	0	3.125	1.666666667	2	1.666666667	1.333333333	1.666666667	1.666666667	1	1.428571429	1.5	1.666666667	1.333333333	1	4	1	4
1799	49	2	1	1	NA	2	7	2.5	4.5	4.5	4.5	2.5	1.642857143	3.25	3	4.5	2.5	3	2.333333333	3.307692308	2.666666667	3.0625	3	3	2	2	2	3	2	0	0	0	0	3.4375	1.666666667	1	1.666666667	1	2	1.333333333	1.666666667	1.857142857	1.5	1	1.333333333	2	NA	1	1
1800	56	1	2	2	NA	1	6	4	4.5	5	4	4	2.571428571	4.5	4	4	2.5	3	3	4.076923077	3	2.6875	4	3	2	3	3	4	2	0	0	0	0	5.875	1.333333333	1.333333333	1.666666667	1.333333333	2	1.666666667	1.5	1.142857143	1.333333333	1	1	1	4	1	4
1801	62	1	1	1	4	1	5	2	6	4.5	3.5	4	2.428571429	4.5	4.666666667	4.5	2.75	3.666666667	3.833333333	4	3	3.0625	4	4	1	2	3	2	3	0	0	0	0	3	2	1.666666667	1.666666667	1.333333333	1.333333333	2	1.666666667	1.142857143	1.333333333	1.333333333	1.666666667	1	4	1	4
1802	52	2	1	1	NA	7	6	2.5	5	7	4.5	4.5	2.785714286	5.75	5.333333333	4.5	3.5	5	3.666666667	6.461538462	4.666666667	1.8125	4	3	2	2	2	1	2	0	0	0	0	3	2	2	2	2	2.333333333	2	2	2	1.666666667	2	1.333333333	1	4	1	4
1803	51	1	1	1	3	1	8	4.5	6	7	4	5	3	6	6	5.5	1.75	3.5	3.833333333	4.461538462	3.666666667	2.9375	4	3	2	4	4	2	4	1	0	0	0.333333333	3.25	2	1.666666667	1.333333333	2.333333333	2.333333333	2	2	2.142857143	1.666666667	1.333333333	2.333333333	1	2	1	2
1804	64	2	1	1	3	7	6	2.5	4	4.5	5.5	2.5	2.285714286	3.25	4	3	2.75	3.333333333	3.833333333	2.538461538	2	3.5	4	3	1	2	2	1	5	0	0	0	0	3	1	1	1	1	1	1.666666667	1.333333333	1.714285714	1.166666667	1	2	1	4	1	4
1805	40	2	1	1	2	7	3	4	1.5	2	6.5	3.5	2.785714286	5.5	6	7	3.5	5	3.333333333	4.461538462	5	2	4	3	2	2	3	1	2	0	0	0	0	2.125	3	2.333333333	2	2.333333333	2.666666667	1.333333333	1.666666667	2.428571429	1.333333333	1.333333333	1.333333333	1	4	1	4
1806	41	1	1	1	4	1	5	4	4.5	4.5	3.5	3.5	2.214285714	4.25	3.666666667	4.25	2.25	2.333333333	2.5	3.461538462	2.333333333	3.125	1	2	3	1	2	2	4	0	0	0	0	3.1875	2	1.666666667	2	1.666666667	1.666666667	1.333333333	2	2	1.833333333	2	2	1	4	1	4
1807	39	2	1	1	3	2	5	1.5	6.5	6	3	2	2.071428571	2	2	2	2	2	3	1	1	3	1	1	3	1	1	1	1	0	0	0	0	5	2	2	2	2	2	2	2	2	2	2	2	1	4	1	4
1808	24	1	1	3	2	1	5	4	4	4	4	4	2.5	4	4.666666667	4.25	3	2.333333333	1.666666667	4	3	3.0625	1	2	3	1	2	3	3	0	0	0	0	3	2	1.333333333	2	1.333333333	2.333333333	2	1	1.142857143	1	1.333333333	1.666666667	1	4	2	NA
1809	43	2	1	1	NA	7	10	2.5	2.5	2.5	5.5	2.5	1.857142857	4	4	4	2.25	3.666666667	4	2.692307692	2	3.0625	2	2	2	1	1	2	2	0	0	0	0	6.3125	1	1	1	1	1	1	1.666666667	2.857142857	1.5	2.333333333	2.333333333	1	4	1	4
1810	38	1	2	3	2	1	10	2	6.5	5.5	4	4	1.071428571	4.25	4	4	1	1	4.166666667	3.153846154	1.666666667	2.9375	1	1	3	1	1	2	4	0	0	0	0	5.9375	1	1.666666667	1.333333333	1.333333333	1.333333333	1.333333333	NA	2	2.5	1	2.666666667	2	NA	1	4
1811	73	1	2	2	1	7	8	5	6	5	3.5	5	3.071428571	6.25	6.666666667	6.5	1.25	1.833333333	3.166666667	3.923076923	1.333333333	1	1	1	3	1	1	1	2	0	0	0	0	3.5625	1.333333333	1	1.666666667	1	1	1	2	1.571428571	1.333333333	1	1.666666667	2	NA	1	3
1812	37	2	1	1	3	3	5	5	6.5	4	6.5	5	2.714285714	5.25	7	7	3	4	4	6.307692308	4.666666667	1.5625	2	3	2	3	3	4	4	1	0	1	0.666666667	2.6875	3	2	1.666666667	2.333333333	2	2.666666667	2.666666667	2.571428571	3	2.666666667	1.666666667	1	4	1	4
1813	65	1	1	2	NA	2	6	6	5	4	2.5	4.5	2.928571429	4	4	4	3.5	1	1	4.538461538	2.333333333	2.5	1	3	2	1	3	3	3	0	0	0	0	6.875	1.666666667	1.666666667	2.333333333	1	2	2	1	1	1	1	1	2	NA	1	4
1814	31	2	1	1	2	8	9	3	3	2	6.5	3.5	1.785714286	3.5	5	4.75	2	4	3	4.461538462	5	2.875	1	4	2	2	2	3	3	0	0	0	0	4.6875	3	2	1.666666667	2.666666667	2.333333333	3	2	2.285714286	1.833333333	1.666666667	1.666666667	1	4	1	2
1815	63	1	1	1	3	3	6	4	4.5	4	4	3.5	2.785714286	4	4	4.25	2.75	3	3	4.076923077	3	3.1875	4	3	1	3	3	5	4	1	0	0	0.333333333	3	2	1.333333333	1.666666667	2	2	2	2	1.142857143	1.166666667	1.333333333	1.333333333	1	4	1	4
1816	57	1	2	1	4	1	5	4	2.5	4	3.5	4.5	2.142857143	4	4	3.25	3.25	3.166666667	2.666666667	3.461538462	2.333333333	2.875	4	3	1	1	2	2	3	0	0	0	0	3.125	2.333333333	1.666666667	1.666666667	2.666666667	1.333333333	2	2.5	1.857142857	2.166666667	2	2	1	4	1	4
1817	63	1	1	2	1	2	4	4	4	4	4	4	2.285714286	4	4	4	2.25	3	3	4	3	3	4	3	1	2	2	3	3	0	0	0	0	3	2	2	2	2.333333333	2	2	1.666666667	2	2.166666667	2	2	1	4	1	4
1818	52	1	2	3	3	1	4	4	4.5	5.5	4	5.5	2.714285714	6	4.666666667	4	3	3.666666667	2.333333333	5.153846154	4	2.1875	4	5	1	2	2	3	2	0	1	0	0.333333333	3	2	2.333333333	2.333333333	1.333333333	2	1	NA	1.142857143	1.166666667	1.333333333	1	1	4	1	3
1819	62	1	1	2	2	1	5	4	4.5	4	3.5	4	2.642857143	4	4.666666667	4.25	3	3.333333333	3	4.076923077	3.333333333	2.9375	4	5	1	3	3	3	3	0	0	0	0	3.5	1	1	1	1	1.333333333	1.666666667	1.333333333	1.428571429	1.166666667	1.333333333	1	1	3	1	3
1820	64	1	1	2	6	1	3	4	5.5	4	3.5	5	2.857142857	5	5.333333333	5	3.5	4	3.666666667	5.615384615	4.666666667	3.125	4	5	1	2	3	4	2	1	0	0	0.333333333	2.0625	3	3	2	2.666666667	3	2.333333333	2	1.428571429	1.833333333	1.333333333	1.666666667	1	4	1	4
[truncated: 9,221 more rows]
[truncated: 14 more columns]
